# Supplementary material for: Reproductive‐Triggered Sterol Competition Exacerbates Age‐Related Intestinal Barrier Damage in Drosophila Females
Source: Aging Cell. 2025 Feb 7;24(6):e70011. doi: 10.1111/acel.70011 (PMC12151907; doi:10.1111/acel.70011)
Supplement: Supplementary file 1 — Appendix S1. [file ACEL-24-e70011-s001.zip]

Archive with 8 entries (7 files):
- acel70011-sup-0001-AppendixS1/
- acel70011-sup-0001-AppendixS1/Nonfiltered Differentially expressed genes related to Figure 1e.xlsx
- acel70011-sup-0001-AppendixS1/Raw data of lifespan experiments related to Figure 2 Figure 4 Figure S1 and S3.xlsx
- acel70011-sup-0001-AppendixS1/Supplemental Information.pdf
- acel70011-sup-0001-AppendixS1/VennData related to Figure 1e.xlsx
- acel70011-sup-0001-AppendixS1/3D printing model file of the Excreta collection plate realted to Figure 3 and Figure S2.stl
- acel70011-sup-0001-AppendixS1/3D printing model file of the Funnel realted to Figure 3 and Figure S2.stl
- acel70011-sup-0001-AppendixS1/3D printing model file of the Supporting base realted to Figure 3 and Figure S2.stl
