# Supplementary material for: Reproductive‐Triggered Sterol Competition Exacerbates Age‐Related Intestinal Barrier Damage in Drosophila Females
Source: Aging Cell. 2025 Feb 7;24(6):e70011. doi: 10.1111/acel.70011 (PMC12151907; doi:10.1111/acel.70011)
Supplement: Supplementary file 1 — Appendix S1. [file ACEL-24-e70011-s001.zip › acel70011-sup-0001-AppendixS1/Nonfiltered Differentially expressed genes related to Figure 1e.xlsx]

## Sheet: Data declaration
In order to simplify the writing of experimental groups, in the next Sheet, the group names are abbreviated as follows: DC：Dahomey wild-type females that fed with control diet DT: Dahomey wild-type females that fed with cholesterol dropout diet OC: Dah; ovoD1 females that fed with control diet OT: Dah; ovoD1 females that fed with cholesterol dropout diet

## Sheet: DEG_combinded_nofiltered
id	DT-vs-DC-all.gene_FC	DT-vs-DC-all.gene_q-value	DT-vs-DC-all.gene_Regulation	OC-vs-DC-all.gene_FC	OC-vs-DC-all.gene_q-value	OC-vs-DC-all.gene_Regulation	OT-vs-DT-all.gene_FC	OT-vs-DT-all.gene_q-value	OT-vs-DT-all.gene_Regulation	OT-vs-OC-all.gene_FC	OT-vs-OC-all.gene_q-value	OT-vs-OC-all.gene_Regulation	DC1	DC2	DC3	DT1	DT2	DT3	OC1	OC2	OC3	OT1	OT2	OT3	Dbxref	description	GO_id	GO_term	pathway	pathway_description
128up	0.80228	0.00492333		0.343789	3.89616e-46	Down	0.484686	1.482e-12	Down	1.00643	0.999917		90.2215	88.8034	88.9388	61.347	75.6262	66.8606	24.1035	21.8571	26.1246	25.2057	22.3584	25.0849	FLYBASE:FBgn0010339,GeneID:36288	GTP-binding protein 128up	GO:0005525	GTP binding
14-3-3epsilon	0.994654	0.945266		0.703456	1.04433e-06		0.793184	0.00423901		0.996021	0.999917		277.612	273.192	271.142	246.586	260.333	266.801	143.484	140.585	168.156	152.049	149.882	149.514	FLYBASE:FBgn0020238,GeneID:42186	14-3-3 protein epsilon	GO:0005813,GO:0005694,GO:0005737,GO:0045172,GO:0005875,GO:0005654,GO:0005634,GO:0005886,GO:0050815,GO:0046982,GO:0007411,GO:0008340,GO:0000077,GO:0007294,GO:0007444,GO:0007093,GO:0007095,GO:0008103,GO:0007280,GO:0070374,GO:0045927,GO:0046579,GO:0040008,GO:0007088,GO:0009314,GO:0009411,GO:0048190	centrosome|chromosome|cytoplasm|germline ring canal|microtubule associated complex|nucleoplasm|nucleus|plasma membrane|phosphoserine binding|protein heterodimerization activity|axon guidance|determination of adult lifespan|DNA damage checkpoint|germarium-derived oocyte fate determination|imaginal disc development|mitotic cell cycle checkpoint|mitotic G2 DNA damage checkpoint|oocyte microtubule cy…	dme04391	Hippo signaling pathway -fly
14-3-3zeta	1.32004	0.000830142		1.67917	4.95239e-16		1.42061	2.31736e-05		0.990561	0.999917		161.845	172.076	166.66	214.606	194.61	215.053	212.172	209.884	235.326	215.983	216.161	220.9	FLYBASE:FBgn0004907,GeneID:36059	14-3-3 protein zeta	GO:0005737,GO:0005769,GO:0045172,GO:0005875,GO:0031965,GO:0005634,GO:0005886,GO:0046982,GO:0042803,GO:0008426,GO:0007059,GO:0007294,GO:0007611,GO:0045448,GO:0007399,GO:0008355,GO:0008103,GO:0070374,GO:0046579,GO:0006457,GO:0050821,GO:0010906,GO:0040040	cytoplasm|early endosome|germline ring canal|microtubule associated complex|nuclear membrane|nucleus|plasma membrane|protein heterodimerization activity|protein homodimerization activity|protein kinase C inhibitor activity|chromosome segregation|germarium-derived oocyte fate determination|learning or memory|mitotic cell cycle, embryonic|nervous system development|olfactory learning|oocyte microtu…	dme04013,dme04391	MAPK signaling pathway - fly|Hippo signaling pathway -fly
140up	0.88532	0.344097		1.12224	0.26208		1.40637	0.0117087		0.987571	0.999917		18.0009	18.8254	16.3341	13.9529	16.6528	14.0157	15.4828	16.4552	14.6604	16.4935	12.7938	16.8805	FLYBASE:FBgn0010340,GeneID:41720	RPII140-upstream gene protein	GO:0016021,GO:0007275	integral component of membrane|multicellular organism development
18w	1.21345	0.128223		1.7017	1.74471e-07		1.81723	1.54152e-06		1.14869	0.941507		3.37037	3.65001	3.04939	3.93727	3.67672	3.9401	4.0836	4.64682	4.66068	4.11954	5.93997	5.43335	FLYBASE:FBgn0004364,GeneID:37277	Toll-like receptor 7 {ECO:0000305}	GO:0009897,GO:0005887,GO:0005030,GO:0008329,GO:0046790,GO:0007411,GO:0002752,GO:0051607,GO:0045087,GO:0010508,GO:0050688	external side of plasma membrane|integral component of plasma membrane|neurotrophin receptor activity|signaling pattern recognition receptor activity|virion binding|axon guidance|cell surface pattern recognition receptor signaling pathway|defense response to virus|innate immune response|positive regulation of autophagy|regulation of defense response to virus
26-29-p	0.643665	7.94837e-06		0.236895	3.2218e-80	Down	0.385054	3.534e-20	Down	0.931243	0.983338		915.861	778.356	810.997	425.642	607.721	497.747	165.638	154.193	143.954	142.61	150.622	140.003	FLYBASE:FBgn0250848,GeneID:39547	Digestive cysteine proteinase 1	GO:0008234	cysteine-type peptidase activity
2mit	1.19116	0.670306		1.79492	0.0348929		4.01159	2.04347e-08	Up	2.36523	0.0113111	Up	0.205754	0.122578	0.236795	0.193246	0.297405	0.147308	0.324311	0.2458	0.222681	0.42852	0.679826	0.780716	FLYBASE:FBgn0260793,GeneID:41616	Podocan-like protein 1	GO:0005737,GO:0005578,GO:0004860,GO:0019221,GO:0046426,GO:0006469	cytoplasm|proteinaceous extracellular matrix|protein kinase inhibitor activity|cytokine-mediated signaling pathway|negative regulation of JAK-STAT cascade|negative regulation of protein kinase activity
312	0.924709	0.507988		0.622541	2.83645e-05		0.691845	0.00489376		0.912803	0.999917		13.0227	13.6686	13.8322	11.0669	12.1721	12.248	7.2289	6.85041	5.62506	6.25776	6.22597	5.56424	FLYBASE:FBgn0029514,GeneID:38161	Mitochondrial assembly of ribosomal large subunit protein 1	GO:0005737,GO:0005759,GO:0005739,GO:0043023,GO:0070130,GO:0090071,GO:0042273	cytoplasm|mitochondrial matrix|mitochondrion|ribosomal large subunit binding|negative regulation of mitochondrial translation|negative regulation of ribosome biogenesis|ribosomal large subunit biogenesis
4E-T	0.783188	0.0010882		0.495943	1.41044e-23	Down	0.743201	0.00112625		1.04232	0.999917		53.5466	47.4975	52.3126	34.3372	39.4379	39.9569	20.8129	19.2922	19.3546	19.7812	21.6108	20.8006	FLYBASE:FBgn0052016,GeneID:43836
5-HT1A	2.00035	0.0714719		2.126	0.0206873	Up	2.12798	0.00589397	Up	1.7834	0.418862		0.230564	0.151294	0.124131	0.259468	0.383763	0.317368	0.297296	0.269091	0.273526	0.415634	0.492124	0.597924	FLYBASE:FBgn0004168,GeneID:37196	5-hydroxytryptamine receptor 2A	GO:0030425,GO:0016021,GO:0005887,GO:0008227,GO:0004993,GO:0001586,GO:0030594,GO:0051378,GO:0007198,GO:0007615,GO:0007268,GO:0002121,GO:0008049,GO:0007208,GO:0045187,GO:0007210	dendrite|integral component of membrane|integral component of plasma membrane|G-protein coupled amine receptor activity|G-protein coupled serotonin receptor activity|Gi/o-coupled serotonin receptor activity|neurotransmitter receptor activity|serotonin binding|adenylate cyclase-inhibiting serotonin receptor signaling pathway|anesthesia-resistant memory|chemical synaptic transmission|inter-male agg…	dme04080	Neuroactive ligand-receptor interaction
5-HT2A	1.44274	0.064356		3.80174	2.69153e-20	Up	3.28426	5.51321e-15	Up	1.10382	0.999917		0.980378	1.04392	1.13388	1.6936	1.46861	1.13442	3.59442	3.31422	2.47179	2.82142	3.80464	3.79976	FLYBASE:FBgn0087012,GeneID:40575	5-hydroxytryptamine receptor 2C	GO:0030425,GO:0005887,GO:0004993,GO:0001587,GO:0030594,GO:0051378,GO:0007193,GO:0001662,GO:0007268,GO:0007631,GO:0007626,GO:0007200,GO:0007208,GO:0051482,GO:0032098,GO:0043397,GO:0031644,GO:0051209,GO:0042493	dendrite|integral component of plasma membrane|G-protein coupled serotonin receptor activity|Gq/11-coupled serotonin receptor activity|neurotransmitter receptor activity|serotonin binding|adenylate cyclase-inhibiting G-protein coupled receptor signaling pathway|behavioral fear response|chemical synaptic transmission|feeding behavior|locomotory behavior|phospholipase C-activating G-protein coupled…	dme04080	Neuroactive ligand-receptor interaction
5-HT2B	1.56445	0.496159		3.49926	0.00228734	Up	4.06737	0.000235368	Up	1.61551	0.809153		0.0837493	0.0374695	0.0605388	0.0881281	0.121655	0.059181	0.182409	0.169136	0.144516	0.184783	0.260011	0.363296	FLYBASE:FBgn0261929,GeneID:41017	5-hydroxytryptamine receptor 2C	GO:0030425,GO:0005887,GO:0004993,GO:0001587,GO:0030594,GO:0051378,GO:0007193,GO:0001662,GO:0007268,GO:0007631,GO:0007626,GO:0007200,GO:0007208,GO:0051482,GO:0032098,GO:0043397,GO:0031644,GO:0051209,GO:0042493	dendrite|integral component of plasma membrane|G-protein coupled serotonin receptor activity|Gq/11-coupled serotonin receptor activity|neurotransmitter receptor activity|serotonin binding|adenylate cyclase-inhibiting G-protein coupled receptor signaling pathway|behavioral fear response|chemical synaptic transmission|feeding behavior|locomotory behavior|phospholipase C-activating G-protein coupled…	dme04080	Neuroactive ligand-receptor interaction
5-HT7	1.50796	0.455194		2.61774	0.0141633	Up	3.14137	0.000464018	Up	1.59514	0.777453		0.118231	0.095214	0.224343	0.269561	0.139542	0.208868	0.407726	0.207629	0.283356	0.351598	0.572188	0.512874	FLYBASE:FBgn0004573,GeneID:43669	5-hydroxytryptamine receptor 1	GO:0030425,GO:0016021,GO:0005887,GO:0004952,GO:0008227,GO:0004993,GO:0030594,GO:0007192,GO:0007268,GO:0007619,GO:0060180,GO:0016543,GO:0016546,GO:0016545,GO:0060179,GO:0007210	dendrite|integral component of membrane|integral component of plasma membrane|dopamine neurotransmitter receptor activity|G-protein coupled amine receptor activity|G-protein coupled serotonin receptor activity|neurotransmitter receptor activity|adenylate cyclase-activating serotonin receptor signaling pathway|chemical synaptic transmission|courtship behavior|female mating behavior|male courtship …	dme04080	Neuroactive ligand-receptor interaction
5PtaseI	0.900483	0.417173		0.576853	9.60425e-07		0.627121	0.00112885		0.867531	0.978202		9.05247	6.87602	7.956	6.42964	7.26722	6.64627	3.48686	3.6408	3.6373	2.74901	3.90312	2.73256	FLYBASE:FBgn0259178,GeneID:326119	Type I inositol 1,4,5-trisphosphate 5-phosphatase	GO:0005622,GO:0016020,GO:0052659,GO:0052658,GO:0004445,GO:0046855,GO:0048016,GO:0046856	intracellular|membrane|inositol-1,3,4,5-tetrakisphosphate 5-phosphatase activity|inositol-1,4,5-trisphosphate 5-phosphatase activity|inositol-polyphosphate 5-phosphatase activity|inositol phosphate dephosphorylation|inositol phosphate-mediated signaling|phosphatidylinositol dephosphorylation	dme00562,dme04070	Inositol phosphate metabolism|Phosphatidylinositol signaling system
7B2	1.87127	4.04136e-08		3.6233	1.53273e-28	Up	2.46249	4.89056e-16	Up	1.12941	0.971881		11.8862	13.5183	14.4023	24.4702	22.3566	23.547	43.8985	36.8351	32.0663	40.686	37.2512	49.8856	FLYBASE:FBgn0041707,GeneID:40644
a	1.06811	0.616751		0.44093	3.54328e-11	Down	0.477364	1.51292e-08	Down	1.02638	0.999917		5.08529	4.0937	5.16064	4.35544	5.23862	4.90644	1.65363	1.42793	1.8689	1.40027	1.87855	1.81995	FLYBASE:FBgn0000008,GeneID:43852	Processed PDZ domain-containing protein 2	GO:0005911,GO:0005737,GO:0005783,GO:0005576,GO:0005634,GO:0007155	cell-cell junction|cytoplasm|endoplasmic reticulum|extracellular region|nucleus|cell adhesion
a10	1.43227	0.606387		5.61919	0.043333	Up	1.0966	0.853568		0.249217	0.7239		1.02046	4.01768	1.94401	0.492165	4.16134	5.04021	0.84891	21.2733	8.33973	2.0639	3.41664	2.29352	FLYBASE:FBgn0011293,GeneID:39906	Putative odorant-binding protein A10	GO:0005576	extracellular region
A16	0.833638	0.0475579		0.431524	1.50156e-26	Down	0.562472	6.26744e-07		0.966364	0.999917		43.1692	42.1432	42.0651	29.077	36.9076	34.7424	14.3765	13.3645	15.2611	14.7871	13.8982	12.9252	FLYBASE:FBgn0028965,GeneID:34700
a5	1.61949	0.7325		2.49083	0.636126		0.122136	0.0623346		0.0710717	0.376465		0	1.16201	0.185273	0	0.620524	1.50931	0	2.4606	0.131045	0	0.0624109	0.128908	FLYBASE:FBgn0011294,GeneID:33317	Putative odorant-binding protein A5	GO:0005576	extracellular region
a6	0.87101	0.244099		0.312487	1.18522e-25	Down	0.384296	2.53341e-13	Down	0.951282	0.999917		15.0215	12.4959	15.0168	10.191	13.0042	11.9129	3.36368	3.27553	3.75954	3.028	3.53733	3.35998	FLYBASE:FBgn0023130,GeneID:31127	Protein a6	GO:0001700	embryonic development via the syncytial blastoderm
Aac11	0.876495	0.116761		0.665731	1.88603e-06		0.937671	0.512296		1.09719	0.971881		49.5703	47.9802	45.1164	38.2597	42.6086	37.5289	24.0666	22.1488	28.0912	26.3092	27.7817	27.6331	FLYBASE:FBgn0027885,GeneID:35053	Apoptosis inhibitor 5 homolog	GO:0005634,GO:0006915,GO:0043066,GO:0022008,GO:0019233	nucleus|apoptotic process|negative regulation of apoptotic process|neurogenesis|sensory perception of pain
AANATL2	2.66577	0.0786149		27.9711	3.39785e-33	Up	13.617	3.38095e-28	Up	1.14776	0.989528		0.400139	0.344618	0.248569	1.06142	0.59941	0.826178	7.53953	7.05332	7.12048	6.38635	9.24406	9.44292	FLYBASE:FBgn0031791,GeneID:33874	Dopamine N-acetyltransferase {ECO:0000312|EMBL:AAF47172.1}	GO:0005737,GO:0004059,GO:0004060,GO:0008080,GO:0006584,GO:0048066,GO:0042420,GO:0030187,GO:0046334,GO:0045187,GO:0042429,GO:0030431	cytoplasm|aralkylamine N-acetyltransferase activity|arylamine N-acetyltransferase activity|N-acetyltransferase activity|catecholamine metabolic process|developmental pigmentation|dopamine catabolic process|melatonin biosynthetic process|octopamine catabolic process|regulation of circadian sleep/wake cycle, sleep|serotonin catabolic process|sleep
Aatf	0.792763	0.0141468		0.272494	3.22556e-36	Down	0.442399	7.789e-11	Down	1.14163	0.983273		23.8677	22.1828	25.7208	17.7791	18.6333	17.3862	5.5397	5.11381	4.62774	4.72048	6.39867	6.43193	FLYBASE:FBgn0031851,GeneID:33943	Protein Aatf	GO:0005730,GO:0005634,GO:0043069,GO:0022008,GO:0048477,GO:0006357	nucleolus|nucleus|negative regulation of programmed cell death|neurogenesis|oogenesis|regulation of transcription from RNA polymerase II promoter
aay	1.32919	0.0730705		1.35588	0.0367558		0.991842	0.953873		0.861847	0.964435		210.054	268.396	215.737	364.502	248.605	255.296	300.699	260.391	174.451	226.213	191.316	217.501	FLYBASE:FBgn0023129,GeneID:39085	Phosphoserine phosphatase	GO:0005737,GO:0005509,GO:0000287,GO:0004647,GO:0007411,GO:0048149,GO:0006564,GO:0006563,GO:0045433,GO:0007422,GO:0030431	cytoplasm|calcium ion binding|magnesium ion binding|phosphoserine phosphatase activity|axon guidance|behavioral response to ethanol|L-serine biosynthetic process|L-serine metabolic process|male courtship behavior, veined wing generated song production|peripheral nervous system development|sleep	dme00260	Glycine, serine and threonine metabolism
ab	1.87263	0.0464528		2.03079	0.0195411	Up	1.83765	0.0192816		1.5056	0.803246		0.311332	0.162999	0.171181	0.383373	0.429993	0.328246	0.476108	0.268717	0.279409	0.293577	0.592162	0.666518	FLYBASE:FBgn0264442,GeneID:34560	Protein abrupt	GO:0005634,GO:0003677,GO:0046872,GO:0003700,GO:0016198,GO:0007298,GO:0048813,GO:0016203,GO:0007517,GO:0016319,GO:0000122,GO:0048666,GO:0044719,GO:0006355,GO:0007423,GO:0008039,GO:0006351	nucleus|DNA binding|metal ion binding|transcription factor activity, sequence-specific DNA binding|axon choice point recognition|border follicle cell migration|dendrite morphogenesis|muscle attachment|muscle organ development|mushroom body development|negative regulation of transcription from RNA polymerase II promoter|neuron development|regulation of imaginal disc-derived wing size|regulation of…
ABCB7	1.0602	0.569412		1.34787	5.67393e-05		1.49245	9.36969e-06		1.04055	0.999917		24.2051	21.5927	23.5689	24.0263	23.0143	22.4083	23.7771	25.0599	24.2271	24.262	25.9192	26.1843	FLYBASE:FBgn0035244,GeneID:38193	ATP-binding cassette sub-family B member 7, mitochondrial	GO:0016021,GO:0005743,GO:0005524,GO:0042626,GO:0006879,GO:0055085	integral component of membrane|mitochondrial inner membrane|ATP binding|ATPase activity, coupled to transmembrane movement of substances|cellular iron ion homeostasis|transmembrane transport	dme02010	ABC transporters
abd-A	1.27413	0.494295		3.21573	1.48595e-06	Up	3.67026	4.26242e-14	Up	1.2922	0.741146		0.440175	1.1178	0.560003	1.02751	0.720927	0.804057	1.99493	1.3945	1.94953	2.03444	2.83847	2.03645	FLYBASE:FBgn0000014,GeneID:42037	Homeobox protein abdominal-A	GO:0005634,GO:0005667,GO:0043565,GO:0003705,GO:0003700,GO:0009952,GO:0006915,GO:0048738,GO:0010002,GO:0035225,GO:0035053,GO:0035224,GO:0048806,GO:0008354,GO:0008406,GO:0007506,GO:0007507,GO:0007501,GO:0007494,GO:0042694,GO:0007399,GO:0014019,GO:0007400,GO:0007438,GO:0007422,GO:0007280,GO:0048636,GO:0045944,GO:0006355	nucleus|transcription factor complex|sequence-specific DNA binding|transcription factor activity, RNA polymerase II distal enhancer sequence-specific binding|transcription factor activity, sequence-specific DNA binding|anterior/posterior pattern specification|apoptotic process|cardiac muscle tissue development|cardioblast differentiation|determination of genital disc primordium|dorsal vessel hear…
Abd-B	3.25093	0.00447781	Up	5.27701	9.26095e-07	Up	1.93487	0.0111933		1.06386	0.999917		0.0327143	0.0845252	0.0365801	0.142002	0.147018	0.186745	0.216356	0.161939	0.258734	0.189866	0.230017	0.258756	FLYBASE:FBgn0000015,GeneID:47763	Homeobox protein abdominal-B	GO:0005634,GO:0000980,GO:0003700,GO:0000976,GO:0035225,GO:0048066,GO:0035261,GO:0030540,GO:0035224,GO:0035215,GO:0035263,GO:0008354,GO:0007506,GO:0007507,GO:0007486,GO:0007484,GO:0030539,GO:0008584,GO:0048094,GO:0007494,GO:0009997,GO:0007621,GO:0045705,GO:0045843,GO:0061101,GO:0007424,GO:0007280,GO:1902339,GO:0048087,GO:0045944,GO:0007431,GO:0007379,GO:0007548,GO:0048071,GO:0007385,GO:0046693,GO:…	nucleus|RNA polymerase II distal enhancer sequence-specific DNA binding|transcription factor activity, sequence-specific DNA binding|transcription regulatory region sequence-specific DNA binding|determination of genital disc primordium|developmental pigmentation|external genitalia morphogenesis|female genitalia development|genital disc anterior/posterior pattern formation|genital disc development…
Abi	1.01192	0.905786		0.506087	1.55951e-17		0.578357	2.0698e-06		1.02556	0.999917		34.3316	29.6055	32.8719	28.7741	32.9716	30.9857	12.5855	12.2507	13.4757	11.935	15.8626	11.6533	FLYBASE:FBgn0020510,GeneID:41718	Abl interactor 2	GO:0005737,GO:0005856,GO:0005829,GO:0030175,GO:0030027,GO:0031209,GO:0008093,GO:0003677,GO:0019900,GO:0070064,GO:0032403,GO:0017124,GO:0031625,GO:0008154,GO:0016477,GO:0007010,GO:0006928,GO:0018108,GO:2000601,GO:0016601,GO:0016032	cytoplasm|cytoskeleton|cytosol|filopodium|lamellipodium|SCAR complex|cytoskeletal adaptor activity|DNA binding|kinase binding|proline-rich region binding|protein complex binding|SH3 domain binding|ubiquitin protein ligase binding|actin polymerization or depolymerization|cell migration|cytoskeleton organization|movement of cell or subcellular component|peptidyl-tyrosine phosphorylation|positive re…
Abl	0.690836	0.00188329		0.188201	3.88678e-56	Down	0.321877	5.45014e-17	Down	1.05249	0.999917		8.93697	7.73766	8.19109	4.68035	6.8328	4.79857	1.4381	0.999072	1.22562	1.03593	1.44322	1.38902	FLYBASE:FBgn0000017,GeneID:45821	Endonuclease	GO:0004190,GO:0004519,GO:0003676,GO:0003964,GO:0015074	aspartic-type endopeptidase activity|endonuclease activity|nucleic acid binding|RNA-directed DNA polymerase activity|DNA integration
abo	1.10649	0.505949		0.990996	0.942999		0.986467	0.934001		0.977633	0.999917		8.08988	6.77228	6.97223	7.93307	7.97176	6.9203	5.63432	5.6332	5.64005	6.26778	5.07525	5.21352	FLYBASE:FBgn0000018,GeneID:44793	DET1 homolog	GO:0005634	nucleus	dme04120	Ubiquitin mediated proteolysis
Abp1	1.14059	0.100931		0.56637	5.23417e-10		0.615398	7.54606e-08		1.10028	0.979688		43.8387	38.8783	39.0485	42.0819	45.5524	43.7758	16.1535	17.25	20.5212	20.3722	19.876	19.2263	FLYBASE:FBgn0036372,GeneID:39520	Drebrin-like protein	GO:0030424,GO:0005938,GO:0005856,GO:0030426,GO:0031594,GO:0061176,GO:0061177,GO:0003779,GO:0051015,GO:0005547,GO:0005546,GO:0001786,GO:0022416,GO:0045887,GO:0072553	axon|cell cortex|cytoskeleton|growth cone|neuromuscular junction|type Ib terminal bouton|type Is terminal bouton|actin binding|actin filament binding|phosphatidylinositol-3,4,5-trisphosphate binding|phosphatidylinositol-4,5-bisphosphate binding|phosphatidylserine binding|chaeta development|positive regulation of synaptic growth at neuromuscular junction|terminal button organization
abs	0.840782	0.15686		0.445008	6.44529e-10	Down	0.717804	0.0109956		1.20646	0.911556		13.9212	11.9896	11.5786	9.58167	11.0305	9.22893	4.4876	3.43157	5.14826	5.20273	5.02515	5.54066	FLYBASE:FBgn0015331,GeneID:40530	ATP-dependent RNA helicase abstrakt	GO:0071013,GO:0071011,GO:0005524,GO:0004004,GO:0004386,GO:0003723,GO:0008270,GO:0000398,GO:0010501,GO:0030431	catalytic step 2 spliceosome|precatalytic spliceosome|ATP binding|ATP-dependent RNA helicase activity|helicase activity|RNA binding|zinc ion binding|mRNA splicing, via spliceosome|RNA secondary structure unwinding|sleep
Ac13E	1.14134	0.321943		2.58903	1.18066e-30	Up	3.1562	3.54445e-22	Up	1.23233	0.542895		3.50549	3.73646	3.21891	4.17093	3.54821	3.55014	6.96921	6.66286	7.54957	7.64227	10.5334	8.0479	FLYBASE:FBgn0022710,GeneID:32485	Adenylate cyclase type 9 {ECO:0000303|PubMed:9628827}	GO:0030424,GO:0030425,GO:0016021,GO:0005887,GO:0005622,GO:0005886,GO:0004016,GO:0005524,GO:0046872,GO:0007190,GO:0034199,GO:0071880,GO:0007189,GO:0007193,GO:0006171,GO:0019933,GO:0071377,GO:0003091,GO:0007165	axon|dendrite|integral component of membrane|integral component of plasma membrane|intracellular|plasma membrane|adenylate cyclase activity|ATP binding|metal ion binding|activation of adenylate cyclase activity|activation of protein kinase A activity|adenylate cyclase-activating adrenergic receptor signaling pathway|adenylate cyclase-activating G-protein coupled receptor signaling pathway|adenyla…	dme00230,dme04213	Purine metabolism|Longevity regulating pathway - multiple species
Ac3	1.18639	0.521758		1.71931	0.0055107		2.93001	9.95644e-08	Up	1.79219	0.127746		0.894975	0.623976	0.65789	0.917242	0.875164	0.643134	0.986488	1.13457	0.796304	1.22969	1.6668	2.38864	FLYBASE:FBgn0023416,GeneID:35419	Adenylate cyclase type 3	GO:0005929,GO:0005794,GO:0016021,GO:0016020,GO:0045121,GO:0005634,GO:0005886,GO:0004016,GO:0005524,GO:0008294,GO:0046872,GO:0007340,GO:0007189,GO:0007193,GO:0006171,GO:0019933,GO:1904322,GO:0007143,GO:0030317,GO:0035556,GO:0008355,GO:0007608,GO:0007338	cilium|Golgi apparatus|integral component of membrane|membrane|membrane raft|nucleus|plasma membrane|adenylate cyclase activity|ATP binding|calcium- and calmodulin-responsive adenylate cyclase activity|metal ion binding|acrosome reaction|adenylate cyclase-activating G-protein coupled receptor signaling pathway|adenylate cyclase-inhibiting G-protein coupled receptor signaling pathway|cAMP biosynth…	dme00230,dme04213	Purine metabolism|Longevity regulating pathway - multiple species
Ac76E	1.82668	0.000102464		4.10771	3.34334e-51	Up	2.87735	1.01339e-15	Up	1.13231	0.935622		2.48334	3.1223	2.8286	5.8137	4.66139	4.05086	9.14711	9.10416	8.84061	9.21954	12.2078	9.40157	FLYBASE:FBgn0004852,GeneID:40180	Adenylate cyclase type 2	GO:0016021,GO:0005622,GO:0005886,GO:0004016,GO:0005524,GO:0046872,GO:0007189,GO:0007193,GO:0006171,GO:0019933,GO:0002165,GO:0040015,GO:0042594	integral component of membrane|intracellular|plasma membrane|adenylate cyclase activity|ATP binding|metal ion binding|adenylate cyclase-activating G-protein coupled receptor signaling pathway|adenylate cyclase-inhibiting G-protein coupled receptor signaling pathway|cAMP biosynthetic process|cAMP-mediated signaling|instar larval or pupal development|negative regulation of multicellular organism gr…	dme00230,dme04213	Purine metabolism|Longevity regulating pathway - multiple species
Ac78C	2.2642	4.15327e-05	Up	3.05381	3.41943e-12	Up	2.13848	1.73975e-06	Up	1.40097	0.368262		0.485687	0.581978	0.755591	1.44621	1.09661	1.34734	1.36319	1.54331	1.44743	1.53753	2.34023	2.27081	FLYBASE:FBgn0024150,GeneID:40333	Adenylate cyclase type 8	GO:0016021,GO:0005622,GO:0005886,GO:0004016,GO:0005524,GO:0046872,GO:0007189,GO:0007193,GO:0019933,GO:0007616	integral component of membrane|intracellular|plasma membrane|adenylate cyclase activity|ATP binding|metal ion binding|adenylate cyclase-activating G-protein coupled receptor signaling pathway|adenylate cyclase-inhibiting G-protein coupled receptor signaling pathway|cAMP-mediated signaling|long-term memory	dme00230,dme04213	Purine metabolism|Longevity regulating pathway - multiple species
ACC	0.808267	0.00595356		1.80663	6.08178e-25		3.04524	2.95802e-24	Up	1.20711	0.651081		30.6786	30.636	28.8696	23.1548	22.199	23.5512	43.4775	42.3338	41.5422	41.8227	63.0557	49.8674	FLYBASE:FBgn0033246,GeneID:35761	Biotin carboxylase	GO:0005623,GO:0005737,GO:0003989,GO:0005524,GO:0009374,GO:0004075,GO:0050692,GO:0046872,GO:0005102,GO:0032810,GO:0046966,GO:0006633,GO:2001295,GO:0010628,GO:0045893,GO:0065008,GO:0040029,GO:0009743,GO:0070542,GO:0097066,GO:0006810	cell|cytoplasm|acetyl-CoA carboxylase activity|ATP binding|biotin binding|biotin carboxylase activity|DBD domain binding|metal ion binding|receptor binding|sterol response element binding|thyroid hormone receptor binding|fatty acid biosynthetic process|malonyl-CoA biosynthetic process|positive regulation of gene expression|positive regulation of transcription, DNA-templated|regulation of biologic…	dme00620,dme00640,dme00061	Pyruvate metabolism|Propanoate metabolism|Fatty acid biosynthesis
AcCoAS	0.90667	0.442251		2.50701	4.92886e-31	Up	3.23271	1.24575e-35	Up	1.0366	0.999917		126.099	141.653	116.254	120.46	97.9616	110.177	266.248	251.188	235.046	263.008	271.911	247.251	FLYBASE:FBgn0012034,GeneID:40348	Acetyl-coenzyme A synthetase	GO:0005737,GO:0003987,GO:0016208,GO:0005524,GO:0019427,GO:0048149	cytoplasm|acetate-CoA ligase activity|AMP binding|ATP binding|acetyl-CoA biosynthetic process from acetate|behavioral response to ethanol	dme00010,dme00620,dme00640	Glycolysis / Gluconeogenesis|Pyruvate metabolism|Propanoate metabolism
Ace	1.7905	4.26825e-05		3.12143	2.09694e-23	Up	2.55536	2.3729e-09	Up	1.29492	0.728622		1.4568	1.36109	1.53846	2.87632	2.22208	2.24487	3.94246	3.6991	2.98244	3.11655	5.90453	4.86409	FLYBASE:FBgn0000024,GeneID:41625	Acetylcholinesterase 55 kDa subunit	GO:0031225,GO:0030054,GO:0005737,GO:0005615,GO:0005886,GO:0043083,GO:0003990,GO:0004104,GO:0042803,GO:0006581,GO:0001507,GO:0007268,GO:0042426,GO:0042331	anchored component of membrane|cell junction|cytoplasm|extracellular space|plasma membrane|synaptic cleft|acetylcholinesterase activity|cholinesterase activity|protein homodimerization activity|acetylcholine catabolic process|acetylcholine catabolic process in synaptic cleft|chemical synaptic transmission|choline catabolic process|phototaxis	dme00564	Glycerophospholipid metabolism
Acer	1.07958	0.57218		1.17612	0.0856875		1.19517	0.116532		0.974855	0.999917		44.749	56.2888	52.2399	50.4654	61.162	45.3402	44.7918	50.6051	45.5034	46.2181	49.5364	42.1808	FLYBASE:FBgn0016122,GeneID:34189	Angiotensin-converting enzyme-related protein	GO:0005576,GO:0005615,GO:0016020,GO:0004180,GO:0004222,GO:0008241,GO:0008270,GO:0007507,GO:0003007,GO:0045938,GO:0006508,GO:0002027,GO:0030431	extracellular region|extracellular space|membrane|carboxypeptidase activity|metalloendopeptidase activity|peptidyl-dipeptidase activity|zinc ion binding|heart development|heart morphogenesis|positive regulation of circadian sleep/wake cycle, sleep|proteolysis|regulation of heart rate|sleep
Acf	0.639512	5.87399e-06		0.0799016	7.4627e-107	Down	0.13577	2.94117e-60	Down	0.96638	0.999917		53.7989	43.8988	51.0378	25.7684	35.3916	29.0651	3.80971	2.91586	2.5628	2.95521	3.49953	2.5407	FLYBASE:FBgn0027620,GeneID:43751	Bromodomain adjacent to zinc finger domain protein 1A	GO:0008623,GO:0000228,GO:0008270,GO:0006338,GO:0006261,GO:0006355,GO:0006351	CHRAC|nuclear chromosome|zinc ion binding|chromatin remodeling|DNA-dependent DNA replication|regulation of transcription, DNA-templated|transcription, DNA-templated
achi	0.890962	0.446428		0.244967	8.87232e-24	Down	0.262183	2.15716e-14	Down	0.847114	0.999917		6.95796	5.75652	5.96247	4.33533	5.78433	5.66429	1.16391	1.12614	1.28898	0.932661	1.15222	0.955851	FLYBASE:FBgn0033749,GeneID:36373	Homeobox protein TGIF1	GO:0005634,GO:0003682,GO:0008432,GO:0000978,GO:0001078,GO:0007368,GO:0009953,GO:0008285,GO:0048387,GO:0000122,GO:0001843,GO:0038092,GO:0048146,GO:0045666,GO:0010470,GO:0060041,GO:0006351	nucleus|chromatin binding|JUN kinase binding|RNA polymerase II core promoter proximal region sequence-specific DNA binding|transcriptional repressor activity, RNA polymerase II core promoter proximal region sequence-specific binding|determination of left/right symmetry|dorsal/ventral pattern formation|negative regulation of cell proliferation|negative regulation of retinoic acid receptor signalin…	dme04350	TGF-beta signaling pathway
Achl	0.810485	0.698157		5.81415	1.46017e-09	Up	7.87879	5.69174e-13	Up	0.980193	0.999917		0.206287	0.288536	0.151078	0.0942549	0.206012	0.200435	1.10551	1.22694	0.595353	1.03111	1.12326	0.732056	FLYBASE:FBgn0033936,GeneID:36605	La-related protein 6	GO:0005737,GO:0030529,GO:0005634,GO:0000166,GO:0003723,GO:0006417,GO:0006396	cytoplasm|intracellular ribonucleoprotein complex|nucleus|nucleotide binding|RNA binding|regulation of translation|RNA processing
acj6	1.61068	0.669155		1.08227	0.937279		1.90892	0.346987		2.49999	0.897232		0.0108768	0.0107058	0.118918	0.0734417	0.108623	0.0317048	0.0325738	0.0630335	0.0229395	0.0459099	0.0764755	0.180524	FLYBASE:FBgn0000028,GeneID:47080	Inhibitory POU protein	GO:0005634,GO:0043565,GO:0003714,GO:0003700,GO:0007411,GO:0007636,GO:0070983,GO:0048813,GO:0050911,GO:0045944,GO:0008039,GO:0006351	nucleus|sequence-specific DNA binding|transcription corepressor activity|transcription factor activity, sequence-specific DNA binding|axon guidance|chemosensory jump behavior|dendrite guidance|dendrite morphogenesis|detection of chemical stimulus involved in sensory perception of smell|positive regulation of transcription from RNA polymerase II promoter|synaptic target recognition|transcription, …
Ack	0.880068	0.263926		0.404495	1.22405e-25	Down	0.555107	1.47498e-06		1.07284	0.999917		20.1077	16.3994	18.3383	13.0328	17.7901	14.9623	5.70849	5.86249	5.76395	5.62884	7.30928	5.74966	FLYBASE:FBgn0028484,GeneID:38489	Activated CDC42 kinase 1	GO:0005912,GO:0030424,GO:0005905,GO:0030136,GO:0005737,GO:0030659,GO:0030425,GO:0005768,GO:0031234,GO:0070436,GO:0030426,GO:0016020,GO:0043025,GO:0005634,GO:0005886,GO:0005524,GO:0005154,GO:0042802,GO:0046872,GO:0004715,GO:0004674,GO:0004712,GO:0004713,GO:0005102,GO:0031625,GO:0050699,GO:0030154,GO:0016477,GO:0006897,GO:0045087,GO:0038083,GO:0016310,GO:0050731,GO:0042127,GO:2000369,GO:0007169	adherens junction|axon|clathrin-coated pit|clathrin-coated vesicle|cytoplasm|cytoplasmic vesicle membrane|dendrite|endosome|extrinsic component of cytoplasmic side of plasma membrane|Grb2-EGFR complex|growth cone|membrane|neuronal cell body|nucleus|plasma membrane|ATP binding|epidermal growth factor receptor binding|identical protein binding|metal ion binding|non-membrane spanning protein tyrosin…
Ack-like	0.86518	0.172692		0.28288	1.13501e-34	Down	0.395874	2.33203e-20	Down	1.07493	0.999917		13.1777	10.3398	12.5231	9.47939	10.8261	9.18622	2.99087	2.53359	2.44494	2.70895	2.97815	2.908	FLYBASE:FBgn0263998,GeneID:36442	Tyrosine-protein kinase PR2	GO:0031234,GO:0005524,GO:0004715,GO:0004713,GO:0005102,GO:0030154,GO:0045087,GO:0038083,GO:0006468,GO:0042127,GO:0007169	extrinsic component of cytoplasmic side of plasma membrane|ATP binding|non-membrane spanning protein tyrosine kinase activity|protein tyrosine kinase activity|receptor binding|cell differentiation|innate immune response|peptidyl-tyrosine autophosphorylation|protein phosphorylation|regulation of cell proliferation|transmembrane receptor protein tyrosine kinase signaling pathway
Acn	0.841017	0.0530471		0.442762	9.43179e-25	Down	0.639161	1.29614e-05		1.07813	0.999188		40.8917	34.3787	39.6251	27.3039	33.461	30.7721	13.2813	12.8503	13.6426	12.5384	15.5906	14.9589	FLYBASE:FBgn0263198,GeneID:35173	Apoptotic chromatin condensation inducer in the nucleus	GO:0061574,GO:0005737,GO:0016607,GO:0005730,GO:0005654,GO:0005634,GO:0005886,GO:0000166,GO:0044822,GO:0030263,GO:0006915,GO:0030218,GO:0006397,GO:0048025,GO:0043065,GO:0045657,GO:0042981,GO:0008380	ASAP complex|cytoplasm|nuclear speck|nucleolus|nucleoplasm|nucleus|plasma membrane|nucleotide binding|poly(A) RNA binding|apoptotic chromosome condensation|apoptotic process|erythrocyte differentiation|mRNA processing|negative regulation of mRNA splicing, via spliceosome|positive regulation of apoptotic process|positive regulation of monocyte differentiation|regulation of apoptotic process|RNA sp…	dme03040,dme03013,dme03015	Spliceosome|RNA transport|mRNA surveillance pathway
Acon	0.779047	0.000126565		3.12259	6.4446e-38	Up	3.60966	1.86674e-34	Up	0.799945	0.60799		245.497	247.832	235.002	175.396	179.855	181.584	632.743	642.122	501.737	559.43	442.667	419.763	FLYBASE:FBgn0010100,GeneID:44149	Probable aconitate hydratase, mitochondrial	GO:0005739,GO:0051539,GO:0003994,GO:0046872,GO:0006099	mitochondrion|4 iron, 4 sulfur cluster binding|aconitate hydratase activity|metal ion binding|tricarboxylic acid cycle	dme00020,dme00630	Citrate cycle (TCA cycle)|Glyoxylate and dicarboxylate metabolism
Acox57D-d	0.907902	0.376005		1.82598	8.41833e-16		2.31742	2.20414e-15	Up	1.02383	0.999917		26.7633	26.4269	25.3453	21.9537	25.5303	20.0544	34.4755	38.0304	39.5791	41.2324	37.7855	36.002	FLYBASE:FBgn0034629,GeneID:37446	Probable peroxisomal acyl-coenzyme A oxidase 1	GO:0005777,GO:0003995,GO:0003997,GO:0009055,GO:0000062,GO:0050660,GO:0052890,GO:0006635,GO:0033539,GO:0033540,GO:0019395,GO:0006091,GO:0055088,GO:0006629,GO:0006693	peroxisome|acyl-CoA dehydrogenase activity|acyl-CoA oxidase activity|electron carrier activity|fatty-acyl-CoA binding|flavin adenine dinucleotide binding|oxidoreductase activity, acting on the CH-CH group of donors, with a flavin as acceptor|fatty acid beta-oxidation|fatty acid beta-oxidation using acyl-CoA dehydrogenase|fatty acid beta-oxidation using acyl-CoA oxidase|fatty acid oxidation|genera…	dme00071,dme00592,dme01040,dme04146	Fatty acid degradation|alpha-Linolenic acid metabolism|Biosynthesis of unsaturated fatty acids|Peroxisome
Acox57D-p	1.30693	0.00588881		1.67423	1.50967e-14		1.54187	2.90385e-05		1.06662	0.999917		37.4473	35.7429	36.0745	48.2045	40.7939	45.7109	47.6239	49.7466	45.5657	56.163	48.5447	48.0369	FLYBASE:FBgn0034628,GeneID:37445	Probable peroxisomal acyl-coenzyme A oxidase 1	GO:0005777,GO:0003995,GO:0003997,GO:0009055,GO:0000062,GO:0050660,GO:0052890,GO:0006635,GO:0033539,GO:0033540,GO:0019395,GO:0006091,GO:0055088,GO:0006629,GO:0006693	peroxisome|acyl-CoA dehydrogenase activity|acyl-CoA oxidase activity|electron carrier activity|fatty-acyl-CoA binding|flavin adenine dinucleotide binding|oxidoreductase activity, acting on the CH-CH group of donors, with a flavin as acceptor|fatty acid beta-oxidation|fatty acid beta-oxidation using acyl-CoA dehydrogenase|fatty acid beta-oxidation using acyl-CoA oxidase|fatty acid oxidation|genera…	dme00071,dme00592,dme01040,dme04146	Fatty acid degradation|alpha-Linolenic acid metabolism|Biosynthesis of unsaturated fatty acids|Peroxisome
Acp1	1.50351	0.691012		0.722688	0.771307		2.3948	0.204149		4.49621	0.642035		0.33718	0.16594	0.111711	0.108414	0.505098	0.273014	0.0560993	0	0.296302	0.296501	0.508016	0.757823	FLYBASE:FBgn0014454,GeneID:34052	Adult cuticle protein 1	GO:0042302	structural constituent of cuticle
Acp24A4	2.73462	0.265673		1.91803	0.430188		1.23455	0.781185		1.54158	0.999917		0.147678	0.290713	0.293562	1.06837	0.147481	0.6457	0.368554	0.64187	0.0778644	1.01292	0.445	0.229784	FLYBASE:FBgn0051779,GeneID:318936	Eppin	GO:0005576,GO:0004867,GO:0042742,GO:0010466	extracellular region|serine-type endopeptidase inhibitor activity|defense response to bacterium|negative regulation of peptidase activity
Acp26Aa	0.916063	0.900718		0.900439	0.838071		1.34563	0.630187		1.2121	0.999917		0.603968	0.495395	0.550276	0.485486	0.251319	0.684643	0.401947	0.437517	0.318448	0.584213	0.303325	0.522091	FLYBASE:FBgn0002855,GeneID:33817	Accessory gland-specific peptide 26Aa	GO:0005576,GO:0005615,GO:0042802,GO:0032504,GO:0018991,GO:0030728,GO:0045297,GO:0048042,GO:0046692	extracellular region|extracellular space|identical protein binding|multicellular organism reproduction|oviposition|ovulation|post-mating behavior|regulation of post-mating oviposition|sperm competition
Acp26Ab	2.72216	0.275927		3.72617	0.0563946		0.549119	0.486696		0.3592	0.842462		0.382673	0.282493	0.0950874	0.461405	1.05095	0.464773	0.859521	0.646823	0.706187	0.403807	0.192186	0.198478	FLYBASE:FBgn0002856,GeneID:33816	Accessory gland-specific peptide 26Ab	GO:0005576,GO:0005615,GO:0007617,GO:0032504	extracellular region|extracellular space|mating behavior|multicellular organism reproduction
Acp32CD	0.232224	0.181361		1.37568	0.619407		4.30434	0.181173		0.64404	0.999917		0.326524	0.374957	0.270452	0.104988	0.108697	0	0.162979	0.367945	0.516489	0.287131	0.218649	0.169356	FLYBASE:FBgn0023415,GeneID:34531	Accessory gland protein Acp32CD	GO:0005576,GO:0005615,GO:0005179,GO:0032504,GO:0045434	extracellular region|extracellular space|hormone activity|multicellular organism reproduction|negative regulation of female receptivity, post-mating
Acp36DE	1.0486	0.91857		1.54509	0.174506		1.65524	0.121996		1.0055	0.999917		0.709798	0.666147	0.278914	0.461752	0.675884	0.513239	0.692089	0.542083	0.765902	0.888347	0.414506	0.702044	FLYBASE:FBgn0011559,GeneID:35096	Accessory gland protein Acp36DE	GO:0005576,GO:0005615,GO:0005179,GO:0042628,GO:0032504,GO:0045434,GO:0046692,GO:0046693	extracellular region|extracellular space|hormone activity|mating plug formation|multicellular organism reproduction|negative regulation of female receptivity, post-mating|sperm competition|sperm storage
Acp53C14a	0.592743	0.482584		1.18372	0.774203		2.99712	0.0520493		1.34586	0.999917		1.8466	0.673176	0.339887	0.329855	0.614714	0.664527	0.751014	0.528468	1.3703	1.22689	0.343481	1.98646	FLYBASE:FBgn0034152,GeneID:36872	Accessory gland protein Acp53Ea	GO:0005615,GO:0007610,GO:0032504,GO:0046692	extracellular space|behavior|multicellular organism reproduction|sperm competition
Acp53C14b	1.37807	0.588217		1.72051	0.227336		1.53932	0.335027		1.09741	0.999917		1.71619	1.36746	0.487363	2.04957	1.46906	1.11167	1.30531	1.26295	2.24065	2.15592	0.820862	2.28888	FLYBASE:FBgn0034153,GeneID:36873	Accessory gland protein Acp53Ea	GO:0005615,GO:0007610,GO:0032504,GO:0046692	extracellular space|behavior|multicellular organism reproduction|sperm competition
Acp53C14c	0.791744	0.873373		0.98448	0.989059								0.427454	0.084147	0.169943	0.329855	0.085377	0.0830658	0.0853425	0.0825732	0.360606	0.0902121	0.0858703	0.266044	FLYBASE:FBgn0053530,GeneID:3346203
Acp53Ea	0.960743	0.946596		1.32624	0.495128		1.41805	0.490078		0.915123	0.999917		2.2666	2.02816	0.921616	1.78883	1.33757	1.60168	1.74843	1.49267	2.17288	2.39178	0.620908	1.92371	FLYBASE:FBgn0015584,GeneID:36874	Accessory gland protein Acp53Ea	GO:0005615,GO:0007610,GO:0032504,GO:0046692	extracellular space|behavior|multicellular organism reproduction|sperm competition
Acp54A1	1.83811	0.329545		2.93501	0.0126193	Up	1.36795	0.522767		0.766002	0.999917		1.73328	1.86113	0.626458	1.36793	2.51778	3.52134	2.67407	3.34826	3.65556	1.66273	2.37406	3.43249	FLYBASE:FBgn0083936,GeneID:4379879
Acp62F	1.49267	0.619417		1.23651	0.766989		1.21926	0.763922		1.322	0.999917		0.503306	0.990791	0.300151	0.485486	1.1058	0.978061	0.30146	0.48613	0.955343	0.955985	0.505541	0.835346	FLYBASE:FBgn0020509,GeneID:38340	Accessory gland protein Acp62F	GO:0005615,GO:0030414,GO:0004867,GO:0007610,GO:0032504,GO:0045861,GO:0030162,GO:0046692	extracellular space|peptidase inhibitor activity|serine-type endopeptidase inhibitor activity|behavior|multicellular organism reproduction|negative regulation of proteolysis|regulation of proteolysis|sperm competition
Acp63F	2.52107	0.271421		6.36983	0.00045162	Up	2.19673	0.174714		0.767408	0.999917		0.480965	0.355054	0.358534	1.50779	0.480326	0.817815	2.16059	1.39365	2.40914	1.01506	1.32853	2.24512	FLYBASE:FBgn0015585,GeneID:38448	Accessory gland protein Acp63F	GO:0005615,GO:0007610,GO:0032504	extracellular space|behavior|multicellular organism reproduction
Acp65Aa	2.51248	0.213586		4.75784	0.00389819	Up	1.59011	0.426338		0.746748	0.999917		0.392006	0.154338	0.389626	0.529377	0.939564	0.761775	1.40878	0.757256	1.32281	1.15824	1.02374	0.406637	FLYBASE:FBgn0020765,GeneID:38710	Endocuticle structural protein SgAbd-6	GO:0042302	structural constituent of cuticle
Acp95EF	1.00768	0.989631		1.47285	0.292594		1.69577	0.221259		1.02565	0.999917		4.56373	2.73426	2.95827	4.59354	2.57607	2.50633	3.7635	3.44972	4.60329	4.60639	2.98956	4.52823	FLYBASE:FBgn0002863,GeneID:47852	Accessory gland-specific peptide 95EF	GO:0005615,GO:0007610,GO:0032504	extracellular space|behavior|multicellular organism reproduction
Acph-1	0.70826	1.38042e-05		0.27784	5.72855e-56	Down	0.429342	3.60656e-17	Down	0.973625	0.999917		55.7685	57.2602	51.9256	34.3537	40.1827	36.2016	12.7705	10.6534	12.435	11.9658	11.8445	11.1449	FLYBASE:FBgn0000032,GeneID:48445	Lysosomal acid phosphatase	GO:0016021,GO:0043202,GO:0005765,GO:0003993	integral component of membrane|lysosomal lumen|lysosomal membrane|acid phosphatase activity	dme00740,dme04142	Riboflavin metabolism|Lysosome
Acsl	1.0052	0.971865		2.23979	1.51538e-47	Up	2.77233	1.77543e-22	Up	1.10056	0.939325		96.8761	92.8653	92.876	102.839	79.8615	84.8483	165.668	167.93	161.125	180.487	198.999	166.905	FLYBASE:FBgn0263120,GeneID:46068	Long-chain-fatty-acid--CoA ligase 3	GO:0005783,GO:0005789,GO:0005794,GO:0016021,GO:0005811,GO:0016020,GO:0005741,GO:0048471,GO:0005778,GO:0005524,GO:0102391,GO:0004467,GO:0019904,GO:0019901,GO:0007420,GO:0006633,GO:0044539,GO:0035338,GO:0042998,GO:2001247,GO:0051047,GO:0007584,GO:0014070,GO:0034379	endoplasmic reticulum|endoplasmic reticulum membrane|Golgi apparatus|integral component of membrane|lipid particle|membrane|mitochondrial outer membrane|perinuclear region of cytoplasm|peroxisomal membrane|ATP binding|decanoate--CoA ligase activity|long-chain fatty acid-CoA ligase activity|protein domain specific binding|protein kinase binding|brain development|fatty acid biosynthetic process|lon…	dme00061,dme00071,dme04146	Fatty acid biosynthesis|Fatty acid degradation|Peroxisome
Act42A	1.95898	2.92606e-25		0.955101	0.695216		0.526894	7.89478e-14		0.960294	0.999917		299.086	309.767	294.146	562.034	554.407	556.312	209.11	186.256	279.744	229.96	200.663	217.691	FLYBASE:FBgn0000043,GeneID:35526	Actin-42A	GO:0005884,GO:0035060,GO:0005737,GO:0005875,GO:0005524,GO:0005200,GO:0007010,GO:0000281,GO:0006909	actin filament|brahma complex|cytoplasm|microtubule associated complex|ATP binding|structural constituent of cytoskeleton|cytoskeleton organization|mitotic cytokinesis|phagocytosis	dme04391,dme04145,dme04745	Hippo signaling pathway -fly|Phagosome|Phototransduction - fly
Act57B	2.5434	7.79954e-09	Up	6.98408	2.30957e-54	Up	2.44242	3.75125e-12	Up	0.788171	0.428559		81.7503	123.712	97.8495	281.89	178.757	266.42	616.322	577.522	462.417	482.943	405.538	418.495	FLYBASE:FBgn0000044,GeneID:37368	Actin-57B	GO:0005884,GO:0005737,GO:0005875,GO:0005886,GO:0005524,GO:0005200,GO:0051297,GO:0007010,GO:0007507,GO:0000281,GO:0098529,GO:0051533,GO:0050807	actin filament|cytoplasm|microtubule associated complex|plasma membrane|ATP binding|structural constituent of cytoskeleton|centrosome organization|cytoskeleton organization|heart development|mitotic cytokinesis|neuromuscular junction development, skeletal muscle fiber|positive regulation of NFAT protein import into nucleus|regulation of synapse organization	dme04391,dme04145,dme04745	Hippo signaling pathway -fly|Phagosome|Phototransduction - fly
Act5C	1.63891	6.84409e-14		1.0636	0.539677		0.691541	9.35349e-05		0.946893	0.999917		1060.59	1045.83	963.679	1575.81	1597.83	1585.73	761.726	777.543	1014.55	897.809	726.511	794.551	FLYBASE:FBgn0000042,GeneID:31521	Actin-5C	GO:0005737,GO:0005856,GO:0005524	cytoplasm|cytoskeleton|ATP binding	dme04391,dme04145,dme04745	Hippo signaling pathway -fly|Phagosome|Phototransduction - fly
Act79B	1.23733	0.0627033		3.22965	1.35363e-17	Up	2.94124	7.21054e-25	Up	1.00276	0.999917		17.7202	22.1905	19.2111	22.7808	22.961	23.5258	60.828	51.4902	36.9328	48.9626	42.9865	58.2031	FLYBASE:FBgn0000045,GeneID:40444	Actin, larval muscle	GO:0005884,GO:0005737,GO:0005524,GO:0005200,GO:0007010	actin filament|cytoplasm|ATP binding|structural constituent of cytoskeleton|cytoskeleton organization	dme04391,dme04145,dme04745	Hippo signaling pathway -fly|Phagosome|Phototransduction - fly
Act87E	3.53879	1.05341e-19	Up	3.70413	5.23179e-38	Up	1.14406	0.302167		0.969442	0.999917		8.09673	11.0236	9.20411	34.7945	25.5894	34.2006	27.4908	26.7158	27.864	26.1689	23.3754	30.2764	FLYBASE:FBgn0000046,GeneID:48632	Actin-87E	GO:0005884,GO:0005737,GO:0005811,GO:0035267,GO:0005524,GO:0005200,GO:0007010,GO:0016573,GO:0043486	actin filament|cytoplasm|lipid particle|NuA4 histone acetyltransferase complex|ATP binding|structural constituent of cytoskeleton|cytoskeleton organization|histone acetylation|histone exchange	dme04391,dme04145,dme04745	Hippo signaling pathway -fly|Phagosome|Phototransduction - fly
Act88F	2.3164	0.0022363	Up	11.4207	6.49425e-54	Up	3.61174	0.000488613	Up	0.647778	0.232581		6.68082	5.83194	7.03086	13.9091	6.64174	22.0294	70.4344	65.0538	38.8275	45.3291	29.7265	37.8807	FLYBASE:FBgn0000047,GeneID:41885	Actin, indirect flight muscle	GO:0005737,GO:0005856,GO:0005524,GO:0071689,GO:0006909,GO:0014866	cytoplasm|cytoskeleton|ATP binding|muscle thin filament assembly|phagocytosis|skeletal myofibril assembly	dme04391,dme04145,dme04745	Hippo signaling pathway -fly|Phagosome|Phototransduction - fly
Actbeta	2.01541	0.00869137	Up	3.6094	8.38817e-10	Up	2.94794	1.23331e-07	Up	1.46039	0.542018		0.394035	0.387842	0.404698	0.760167	0.70832	0.791241	1.27184	1.07833	0.997242	1.19195	1.76784	1.96196	FLYBASE:FBgn0024913,GeneID:43826	Inhibin beta chain	GO:0005615,GO:0005125,GO:0005160,GO:0048468,GO:0016049,GO:0048813,GO:0010862,GO:0042981,GO:0043408,GO:0060395	extracellular space|cytokine activity|transforming growth factor beta receptor binding|cell development|cell growth|dendrite morphogenesis|positive regulation of pathway-restricted SMAD protein phosphorylation|regulation of apoptotic process|regulation of MAPK cascade|SMAD protein signal transduction	dme04350	TGF-beta signaling pathway
Actn	0.832339	0.0529826		0.59296	8.3778e-11		0.763205	0.00968464		0.953149	0.999917		27.346	24.0175	25.4346	17.7146	23.3639	19.5501	12.8367	11.899	10.85	10.8669	11.1799	12.0013	FLYBASE:FBgn0000667,GeneID:31166	Alpha-actinin, sarcomeric	GO:0005925,GO:0030018,GO:0003779,GO:0005509,GO:0031532,GO:0007016,GO:0007629,GO:0045214	focal adhesion|Z disc|actin binding|calcium ion binding|actin cytoskeleton reorganization|cytoskeletal anchoring at plasma membrane|flight behavior|sarcomere organization
ACXD	1.36619	0.106015		4.05716	2.35574e-36	Up	4.26187	1.19484e-27	Up	1.26913	0.302889		1.94366	2.52392	2.57193	3.7158	2.70113	2.63939	7.32868	7.19265	7.82808	8.78471	10.7376	8.95144	FLYBASE:FBgn0040507,GeneID:38284	Adenylate cyclase type 2	GO:0005737,GO:0030425,GO:0005887,GO:0016020,GO:0005886,GO:0004016,GO:0008179,GO:0005524,GO:0000287,GO:0030145,GO:0046982,GO:0007190,GO:0007189,GO:0007193,GO:0007188,GO:0006171,GO:0019933,GO:1904322	cytoplasm|dendrite|integral component of plasma membrane|membrane|plasma membrane|adenylate cyclase activity|adenylate cyclase binding|ATP binding|magnesium ion binding|manganese ion binding|protein heterodimerization activity|activation of adenylate cyclase activity|adenylate cyclase-activating G-protein coupled receptor signaling pathway|adenylate cyclase-inhibiting G-protein coupled receptor s…	dme00230,dme04213	Purine metabolism|Longevity regulating pathway - multiple species
Acyp2	1.13199	0.388465		1.01019	0.930746		0.990882	0.946418		0.986865	0.999917		36.6105	45.8488	40.1044	42.0765	39.7512	49.4981	34.292	29.4174	33.1851	33.2896	29.3402	33.1288	FLYBASE:FBgn0038363,GeneID:41910	Acylphosphatase-2	GO:0005737,GO:0003998,GO:0016787,GO:0044237	cytoplasm|acylphosphatase activity|hydrolase activity|cellular metabolic process	dme00620	Pyruvate metabolism
Ada	0.702646	0.0786149		0.19765	1.01855e-13	Down	0.383668	8.02842e-05	Down	1.21451	0.999917		9.8068	7.32416	7.39595	4.39787	7.08759	4.8897	1.45988	1.53714	0.771073	1.58857	1.85774	1.16006	FLYBASE:FBgn0037661,GeneID:41092	Adenosine deaminase-like protein	GO:0004000,GO:0046872,GO:0006154,GO:0046103,GO:0009117	adenosine deaminase activity|metal ion binding|adenosine catabolic process|inosine biosynthetic process|nucleotide metabolic process	dme00230	Purine metabolism
Ada1-2	1.04879	0.827493		0.668602	0.0290599		0.55857	0.00402077		0.779654	0.940259		7.4384	6.49346	8.44942	6.40628	9.41828	6.45305	4.19895	2.8225	4.7157	2.42951	3.33546	3.39872	FLYBASE:FBgn0051866,GeneID:318992	Transcriptional adapter 1	GO:0070461,GO:0006355,GO:0006351	SAGA-type complex|regulation of transcription, DNA-templated|transcription, DNA-templated
Ada2a	0.93669	0.769068		0.655327	0.0324284		0.798689	0.273294		1.01435	0.999917		2.85948	2.11575	3.05773	2.01637	2.57996	2.52928	1.71271	1.23809	1.16456	1.24858	1.40638	1.53424	FLYBASE:FBgn0263738,GeneID:326128	Transcriptional adapter 2A	GO:0005634,GO:0070461,GO:0003682,GO:0003677,GO:0046872,GO:0003713,GO:0003700,GO:0006338,GO:0016573,GO:0042789,GO:0035066,GO:0006357	nucleus|SAGA-type complex|chromatin binding|DNA binding|metal ion binding|transcription coactivator activity|transcription factor activity, sequence-specific DNA binding|chromatin remodeling|histone acetylation|mRNA transcription from RNA polymerase II promoter|positive regulation of histone acetylation|regulation of transcription from RNA polymerase II promoter	dme00230,dme00240,dme03020	Purine metabolism|Pyrimidine metabolism|RNA polymerase
Ada2b	0.788059	0.0202415		0.243607	5.42111e-91	Down	0.31222	8.50791e-25	Down	0.898317	0.949142		69.4899	62.0242	65.6501	41.8869	58.9486	46.6714	12.4168	12.4909	12.6342	10.4616	12.4017	11.0051	FLYBASE:FBgn0037555,GeneID:40966	Transcriptional adapter 2B	GO:0005634,GO:0005700,GO:0000124,GO:0003682,GO:0003677,GO:0003713,GO:0003700,GO:0008270,GO:0007412,GO:0006338,GO:0043966,GO:0035066,GO:2000331,GO:0006357,GO:0006355,GO:0006351,GO:0035222	nucleus|polytene chromosome|SAGA complex|chromatin binding|DNA binding|transcription coactivator activity|transcription factor activity, sequence-specific DNA binding|zinc ion binding|axon target recognition|chromatin remodeling|histone H3 acetylation|positive regulation of histone acetylation|regulation of terminal button organization|regulation of transcription from RNA polymerase II promoter|r…
Ada3	0.926074	0.446018		0.415443	3.82209e-20	Down	0.497906	1.64145e-10	Down	0.98658	0.999917		20.1901	17.4623	19.3824	15.0307	17.8625	17.1322	6.89945	5.60677	6.02571	6.29774	6.12218	5.88981	FLYBASE:FBgn0030891,GeneID:32787	Transcriptional adapter 3-B	GO:0005634,GO:0006355,GO:0006351	nucleus|regulation of transcription, DNA-templated|transcription, DNA-templated
AdamTS-A	1.04835	0.783228		1.00883	0.954147		1.11631	0.373664		1.02791	0.999917		2.62718	2.38367	3.47751	2.95451	2.77911	2.66154	2.44239	1.88811	2.37651	2.13504	2.35745	2.41525	FLYBASE:FBgn0038341,GeneID:41887	A disintegrin and metalloproteinase with thrombospondin motifs 9	GO:0009986,GO:0005783,GO:0005615,GO:0005578,GO:0004222,GO:0008237,GO:0008270,GO:0006516,GO:0007275,GO:0045636,GO:0015031,GO:0006508,GO:0016192	cell surface|endoplasmic reticulum|extracellular space|proteinaceous extracellular matrix|metalloendopeptidase activity|metallopeptidase activity|zinc ion binding|glycoprotein catabolic process|multicellular organism development|positive regulation of melanocyte differentiation|protein transport|proteolysis|vesicle-mediated transport
Adar	0.937493	0.534121		0.843145	0.0413636		1.15511	0.194727		1.14108	0.881008		4.98244	4.74155	5.23673	4.30153	4.79437	4.1778	3.47891	3.18522	3.19889	3.47989	3.61655	4.20325	FLYBASE:FBgn0026086,GeneID:31130	Double-stranded RNA-specific editase Adar	GO:0005622,GO:0003726,GO:0003725,GO:0046872,GO:0006382,GO:0030534,GO:0008344,GO:0045475,GO:0007626,GO:0008049,GO:0016556,GO:0006397,GO:0042752,GO:0060964,GO:0010906,GO:0042391,GO:0009408,GO:0001666,GO:0006979,GO:0009451	intracellular|double-stranded RNA adenosine deaminase activity|double-stranded RNA binding|metal ion binding|adenosine to inosine editing|adult behavior|adult locomotory behavior|locomotor rhythm|locomotory behavior|male courtship behavior|mRNA modification|mRNA processing|regulation of circadian rhythm|regulation of gene silencing by miRNA|regulation of glucose metabolic process|regulation of me…
Adat1	1.00128	0.995374		0.892612	0.533993		1.02811	0.892675		1.02362	0.999917		1.71801	1.99128	1.99484	1.84304	1.82797	1.73169	1.25021	1.1321	1.6085	1.32155	1.43535	1.33244	FLYBASE:FBgn0028658,GeneID:34787	tRNA-specific adenosine deaminase 1	GO:0046872,GO:0003723,GO:0008251,GO:0006400,GO:0008033	metal ion binding|RNA binding|tRNA-specific adenosine deaminase activity|tRNA modification|tRNA processing
Adck	0.746052	0.00220384		0.520022	2.21928e-10		0.730487	0.00840908		0.930535	0.999917		20.9949	21.0407	22.2191	14.2451	17.0833	14.0941	7.54983	8.50312	10.0886	7.60299	8.62697	8.19169	FLYBASE:FBgn0035039,GeneID:37938	Uncharacterized aarF domain-containing protein kinase 1	GO:0005576,GO:0005739,GO:0005524,GO:0004674	extracellular region|mitochondrion|ATP binding|protein serine/threonine kinase activity
ADD1	0.772006	0.00785603		0.213719	1.59114e-40	Down	0.321343	1.18455e-21	Down	1.03098	0.999917		17.9035	14.0838	16.42	11.0583	13.0566	11.2529	3.27649	2.42291	2.38982	2.82023	3.20256	2.32653	FLYBASE:FBgn0026573,GeneID:36278	Transcriptional regulator ATRX	GO:0016605,GO:0070603,GO:0031933,GO:0005524,GO:0003682,GO:0003677,GO:0004386,GO:0042393,GO:0046872,GO:0072711,GO:0006338,GO:0016569,GO:0030330,GO:0006281,GO:0006336,GO:1901581,GO:0006334,GO:0010571,GO:0032206,GO:0045944,GO:1900112,GO:0031297,GO:0006351	PML body|SWI/SNF superfamily-type complex|telomeric heterochromatin|ATP binding|chromatin binding|DNA binding|helicase activity|histone binding|metal ion binding|cellular response to hydroxyurea|chromatin remodeling|covalent chromatin modification|DNA damage response, signal transduction by p53 class mediator|DNA repair|DNA replication-independent nucleosome assembly|negative regulation of telome…
ade2	1.05812	0.524521		0.630119	1.13141e-06		0.667008	2.9682e-05		0.992977	0.999917		37.7339	33.2341	37.7534	34.8455	35.8484	38.0689	19.0188	19.2209	15.2743	18.2795	19.0927	15.9502	FLYBASE:FBgn0000052,GeneID:33847	Phosphoribosylformylglycinamidine synthase	GO:0005737,GO:0005524,GO:0046872,GO:0004642,GO:0006189,GO:0006541,GO:0006164,GO:0009156	cytoplasm|ATP binding|metal ion binding|phosphoribosylformylglycinamidine synthase activity|'de novo' IMP biosynthetic process|glutamine metabolic process|purine nucleotide biosynthetic process|ribonucleoside monophosphate biosynthetic process	dme00230	Purine metabolism
ade3	1.0443	0.63858		1.34428	0.0218613		1.28128	0.0314789		0.883363	0.987747		22.6457	21.8033	23.581	19.8493	24.1065	23.3854	24.3385	29.0145	18.0193	23.1513	22.2903	17.8615	FLYBASE:FBgn0000053,GeneID:33986	Phosphoribosylglycinamide formyltransferase	GO:0005829,GO:0005524,GO:0046872,GO:0004637,GO:0004641,GO:0004644,GO:0006189,GO:0009113	cytosol|ATP binding|metal ion binding|phosphoribosylamine-glycine ligase activity|phosphoribosylformylglycinamidine cyclo-ligase activity|phosphoribosylglycinamide formyltransferase activity|'de novo' IMP biosynthetic process|purine nucleobase biosynthetic process	dme00230,dme00670	Purine metabolism|One carbon pool by folate
ade5	2.24696	5.75278e-18	Up	1.74394	5.21939e-10		0.854457	0.0995583		0.974758	0.999917		146.125	158.904	168.26	360.914	299.245	343.064	219.921	236.071	188.986	211.879	209.772	209.657	FLYBASE:FBgn0020513,GeneID:32228	Phosphoribosylaminoimidazole carboxylase	GO:0005737,GO:0005829,GO:0005524,GO:0004638,GO:0004639,GO:0006189,GO:0046084,GO:0007476,GO:0002121	cytoplasm|cytosol|ATP binding|phosphoribosylaminoimidazole carboxylase activity|phosphoribosylaminoimidazolesuccinocarboxamide synthase activity|'de novo' IMP biosynthetic process|adenine biosynthetic process|imaginal disc-derived wing morphogenesis|inter-male aggressive behavior	dme00230	Purine metabolism
AdenoK	1.48135	7.30575e-05		1.43138	2.69936e-07		1.19207	0.103112		1.09382	0.979688		60.8215	66.0438	68.6031	97.1208	81.9227	94.2147	73.0715	73.6828	72.0111	87.5504	71.7692	80.3412	FLYBASE:FBgn0036337,GeneID:39479	Adenosine kinase	GO:0005737,GO:0005829,GO:0005654,GO:0005634,GO:0004001,GO:0005524,GO:0046872,GO:0044822,GO:0006169,GO:0044209,GO:0006175,GO:0043101,GO:0009156	cytoplasm|cytosol|nucleoplasm|nucleus|adenosine kinase activity|ATP binding|metal ion binding|poly(A) RNA binding|adenosine salvage|AMP salvage|dATP biosynthetic process|purine-containing compound salvage|ribonucleoside monophosphate biosynthetic process	dme00230	Purine metabolism
Adf1	0.935275	0.510148		0.366093	4.21852e-33	Down	0.437065	4.48217e-15	Down	0.993184	0.999917		46.8506	49.2518	48.563	36.7426	46.0125	45.6259	13.2901	12.6519	15.5079	12.6068	13.6952	15.0049	FLYBASE:FBgn0284249,GeneID:47082	Transcription factor Adf-1	GO:0005634,GO:0003677,GO:0006355,GO:0006351	nucleus|DNA binding|regulation of transcription, DNA-templated|transcription, DNA-templated
Adgf-A	1.69323	8.42196e-05		1.61703	7.07247e-06		1.18793	0.169463		1.1006	0.987747		19.8046	25.1048	22.5361	42.466	32.1142	33.0551	25.4987	26.8127	33.026	26.6784	35.5372	32.2169	FLYBASE:FBgn0036752,GeneID:39976	Adenosine deaminase CECR1	GO:0005615,GO:0004000,GO:0031685,GO:0008201,GO:0043394,GO:0008270,GO:0006154	extracellular space|adenosine deaminase activity|adenosine receptor binding|heparin binding|proteoglycan binding|zinc ion binding|adenosine catabolic process	dme00230	Purine metabolism
Adgf-A2	3.91071	0.00395399	Up	0.801979	0.793624		0.905683	0.812215		3.91672	0.406861		0.252312	0.124173	0.150468	0.511094	0.806323	0.637403	0	0.194961	0.133034	0.399369	0.354805	0.54963	FLYBASE:FBgn0043025,GeneID:64879	Adenosine deaminase CECR1	GO:0005615,GO:0004000,GO:0031685,GO:0008083,GO:0008201,GO:0043394,GO:0008270,GO:0006154,GO:0043103,GO:0046103	extracellular space|adenosine deaminase activity|adenosine receptor binding|growth factor activity|heparin binding|proteoglycan binding|zinc ion binding|adenosine catabolic process|hypoxanthine salvage|inosine biosynthetic process	dme00230	Purine metabolism
Adgf-C	1.72884	0.222964		3.6512	3.8814e-05	Up	2.76085	0.000168482	Up	1.15703	0.999917		0.249828	0.737703	0.772523	1.12458	0.997982	0.755196	1.77347	1.84998	1.40506	1.28883	2.48149	2.10201	FLYBASE:FBgn0038173,GeneID:41680	Adenosine deaminase CECR1	GO:0005615,GO:0004000,GO:0031685,GO:0008083,GO:0008201,GO:0043394,GO:0008270,GO:0006154,GO:0043103,GO:0046103	extracellular space|adenosine deaminase activity|adenosine receptor binding|growth factor activity|heparin binding|proteoglycan binding|zinc ion binding|adenosine catabolic process|hypoxanthine salvage|inosine biosynthetic process	dme00230	Purine metabolism
Adgf-D	5.26532	2.92379e-28	Up	5.55521	1.69636e-41	Up	1.08574	0.542288		0.911124	0.995304		8.25036	8.12068	6.00165	45.4715	31.7634	33.6047	33.929	36.0617	27.0146	29.9663	27.8635	30.9463	FLYBASE:FBgn0038172,GeneID:41679	Adenosine deaminase CECR1	GO:0005615,GO:0004000,GO:0031685,GO:0008201,GO:0043394,GO:0008270,GO:0006154	extracellular space|adenosine deaminase activity|adenosine receptor binding|heparin binding|proteoglycan binding|zinc ion binding|adenosine catabolic process	dme00230	Purine metabolism
Adh	1.47238	0.413703		2.04499	0.0408702	Up	2.29241	0.012564	Up	1.47112	0.911556		0.342266	0.484274	0.297665	0.515856	0.726348	0.332558	0.768764	0.619848	0.406042	0.632045	1.03136	0.998552	FLYBASE:FBgn0000055,GeneID:3771877	Alcohol dehydrogenase-related 31 kDa protein	GO:0016491	oxidoreductase activity	dme00010,dme00071,dme00350,dme00830,dme00980,dme00982	Glycolysis / Gluconeogenesis|Fatty acid degradation|Tyrosine metabolism|Retinol metabolism|Metabolism of xenobiotics by cytochrome P450|Drug metabolism - cytochrome P450
AdipoR	1.35032	0.00539442		2.61209	2.01944e-40	Up	2.27048	3.43393e-19	Up	1.04015	0.999917		137.199	153.82	136.598	199.531	161.085	184.197	300.538	300.36	272.1	296.116	308.06	307.413	FLYBASE:FBgn0038984,GeneID:42656	Adiponectin receptor protein	GO:0016021,GO:0005886,GO:0097003,GO:0042562,GO:0046872,GO:0033211,GO:0019395,GO:0036099,GO:0042593,GO:0009755,GO:0032024,GO:0070328	integral component of membrane|plasma membrane|adipokinetic hormone receptor activity|hormone binding|metal ion binding|adiponectin-activated signaling pathway|fatty acid oxidation|female germ-line stem cell population maintenance|glucose homeostasis|hormone-mediated signaling pathway|positive regulation of insulin secretion|triglyceride homeostasis
Adk1	1.90164	1.53027e-06		2.90354	2.84314e-24	Up	1.54493	0.00018299		0.897763	0.970853		27.6504	35.313	30.473	60.58	45.8325	61.2813	79.4996	70.703	61.9303	66.5133	57.153	67.1625	FLYBASE:FBgn0022709,GeneID:39396	Adenylate kinase isoenzyme 1 {ECO:0000255|HAMAP-Rule:MF_03171}	GO:0005737,GO:0004017,GO:0005524,GO:0004550,GO:0046034,GO:0006165,GO:0009142	cytoplasm|adenylate kinase activity|ATP binding|nucleoside diphosphate kinase activity|ATP metabolic process|nucleoside diphosphate phosphorylation|nucleoside triphosphate biosynthetic process	dme00230,dme00730	Purine metabolism|Thiamine metabolism
Adk2	1.01125	0.899226		0.820141	0.00280076		0.879383	0.146112		0.963043	0.999917		177.021	183.508	189.356	164.989	177.509	183.965	114.932	113.52	124.273	113.177	110.732	116.752	FLYBASE:FBgn0283494,GeneID:37834	Adenylate kinase {ECO:0000255|HAMAP-Rule:MF_03168}	GO:0005829,GO:0005811,GO:0005758,GO:0005739,GO:0004017,GO:0005524,GO:0006172,GO:0022008	cytosol|lipid particle|mitochondrial intermembrane space|mitochondrion|adenylate kinase activity|ATP binding|ADP biosynthetic process|neurogenesis	dme00230,dme00730	Purine metabolism|Thiamine metabolism
Adk3	0.979273	0.88981		1.7136	6.57163e-07		2.01299	3.11716e-12	Up	1.02026	0.999917		24.7103	30.2776	27.2997	27.7774	23.4752	24.8405	33.3643	33.5974	43.3957	37.909	37.23	37.693	FLYBASE:FBgn0042094,GeneID:41318	GTP:AMP phosphotransferase AK3, mitochondrial {ECO:0000255|HAMAP-Rule:MF_03169}	GO:0005759,GO:0005739,GO:0004017,GO:0005524,GO:0005525,GO:0046899,GO:0046033,GO:0046039,GO:0046041,GO:0046051	mitochondrial matrix|mitochondrion|adenylate kinase activity|ATP binding|GTP binding|nucleoside triphosphate adenylate kinase activity|AMP metabolic process|GTP metabolic process|ITP metabolic process|UTP metabolic process	dme00230	Purine metabolism
AdoR	1.30723	0.341649		3.04727	1.83437e-08	Up	3.16482	1.36678e-08	Up	1.20731	0.970963		0.560501	0.605515	0.625037	0.606589	0.764544	0.850112	1.76047	1.2412	1.26861	1.38487	2.01852	1.77262	FLYBASE:FBgn0039747,GeneID:43583	Adenosine receptor A2a	GO:0030673,GO:0030425,GO:0012505,GO:0005887,GO:0005882,GO:0016020,GO:0043025,GO:0005886,GO:0014069,GO:0045211,GO:0048786,GO:0042734,GO:0019899,GO:0001609,GO:0042802,GO:0007188,GO:0006915,GO:0048143,GO:0008015,GO:0007596,GO:0006171,GO:0007267,GO:0006968,GO:0044267,GO:0007417,GO:0042755,GO:0060079,GO:0006954,GO:0060080,GO:0007626,GO:0051899,GO:0046636,GO:0008285,GO:0043154,GO:0050728,GO:0040013,GO:…	axolemma|dendrite|endomembrane system|integral component of plasma membrane|intermediate filament|membrane|neuronal cell body|plasma membrane|postsynaptic density|postsynaptic membrane|presynaptic active zone|presynaptic membrane|enzyme binding|G-protein coupled adenosine receptor activity|identical protein binding|adenylate cyclase-modulating G-protein coupled receptor signaling pathway|apoptoti…	dme04080	Neuroactive ligand-receptor interaction
adp	0.890932	0.232016		0.534563	1.33456e-16		0.676714	0.000268548		1.00254	0.999917		28.5807	26.4121	28.9301	20.4228	25.8313	24.6413	11.7654	11.5666	11.7404	11.7705	11.6691	11.8328	FLYBASE:FBgn0000057,GeneID:37073	WD and tetratricopeptide repeats protein 1	GO:0005829,GO:0005634,GO:0004857,GO:0055082,GO:0032869,GO:0006006,GO:0001701,GO:0035264,GO:0045717,GO:0000122,GO:0016567,GO:0008361	cytosol|nucleus|enzyme inhibitor activity|cellular chemical homeostasis|cellular response to insulin stimulus|glucose metabolic process|in utero embryonic development|multicellular organism growth|negative regulation of fatty acid biosynthetic process|negative regulation of transcription from RNA polymerase II promoter|protein ubiquitination|regulation of cell size
ADPS	2.02208	0.00459215	Up	3.54657	5.2515e-10	Up	2.01423	0.00135856	Up	1.01817	0.999917		0.832495	1.13714	0.726122	2.04852	1.54401	1.55173	3.15461	2.29738	2.0245	1.52388	3.2765	2.87268	FLYBASE:FBgn0033983,GeneID:36669	Alkyldihydroxyacetonephosphate synthase	GO:0005777,GO:0008609,GO:0071949,GO:0016614,GO:0008611,GO:0008610	peroxisome|alkylglycerone-phosphate synthase activity|FAD binding|oxidoreductase activity, acting on CH-OH group of donors|ether lipid biosynthetic process|lipid biosynthetic process	dme00565,dme04146	Ether lipid metabolism|Peroxisome
AdSL	0.961179	0.668808		0.345653	1.12813e-28	Down	0.403188	8.54263e-18	Down	0.994519	0.999917		45.7452	39.3497	44.6076	37.0726	40.5831	40.2851	11.144	13.1697	10.686	12.9536	11.6267	10.3408	FLYBASE:FBgn0038467,GeneID:42051	Adenylosuccinate lyase	GO:0005829,GO:0070626,GO:0004018,GO:0044208,GO:0006189,GO:0051262,GO:0006163	cytosol|(S)-2-(5-amino-1-(5-phospho-D-ribosyl)imidazole-4-carboxamido)succinate AMP-lyase (fumarate-forming) activity|N6-(1,2-dicarboxyethyl)AMP AMP-lyase (fumarate-forming) activity|'de novo' AMP biosynthetic process|'de novo' IMP biosynthetic process|protein tetramerization|purine nucleotide metabolic process	dme00230,dme00250	Purine metabolism|Alanine, aspartate and glutamate metabolism
AdSS	1.05167	0.564467		1.43919	3.30372e-09		1.48949	1.18232e-06		0.966206	0.999917		160.121	168.016	161.974	163.558	170.398	153.706	175.781	188.004	187.563	175.197	178.482	181.12	FLYBASE:FBgn0027493,GeneID:42466	Adenylosuccinate synthetase {ECO:0000255|HAMAP-Rule:MF_03125}	GO:0005737,GO:0004019,GO:0005525,GO:0046872,GO:0044208,GO:0022008	cytoplasm|adenylosuccinate synthase activity|GTP binding|metal ion binding|'de novo' AMP biosynthetic process|neurogenesis	dme00230,dme00250	Purine metabolism|Alanine, aspartate and glutamate metabolism
Aduk	0.953775	0.668042		0.609844	4.37638e-07		0.780481	0.0364683		1.0855	0.999917		18.8714	17.9908	19.0744	14.6594	18.0031	17.9149	8.61067	7.89045	10.2028	9.07791	9.14525	10.8412	FLYBASE:FBgn0037679,GeneID:41112	Serine/threonine-protein kinase ULK3	GO:0005737,GO:0005524,GO:0004674,GO:0006914,GO:0045879,GO:0045880,GO:0046777	cytoplasm|ATP binding|protein serine/threonine kinase activity|autophagy|negative regulation of smoothened signaling pathway|positive regulation of smoothened signaling pathway|protein autophosphorylation
Ady43A	1.35543	0.0118959		1.369	2.87878e-05		1.37765	0.0127865		1.21437	0.556914		27.1178	24.2572	25.0171	29.7467	40.6117	27.8798	28.207	27.4819	26.0344	29.0312	31.5471	39.2094	FLYBASE:FBgn0026602,GeneID:44750	Adenosine kinase	GO:0005829,GO:0005634,GO:0004001,GO:0005524,GO:0006169,GO:0044209	cytosol|nucleus|adenosine kinase activity|ATP binding|adenosine salvage|AMP salvage	dme00230	Purine metabolism
Aef1	0.803214	0.020205		0.258136	2.42753e-61	Down	0.373825	2.69041e-20	Down	1.03369	0.999917		36.5326	31.7301	36.8729	24.0847	30.7278	25.2193	7.3395	6.54345	7.34703	7.37736	7.80792	6.80282	FLYBASE:FBgn0005694,GeneID:40370	Adult enhancer factor 1	GO:0005634,GO:0003677,GO:0046872,GO:0006355,GO:0006351	nucleus|DNA binding|metal ion binding|regulation of transcription, DNA-templated|transcription, DNA-templated
aft	0.730764	0.00659849		0.286868	3.6416e-47	Down	0.417681	6.05077e-11	Down	0.946706	0.999917		24.9835	22.3553	23.0093	13.6273	19.852	15.3464	5.11701	5.27298	5.38338	4.39755	5.44167	5.16591	FLYBASE:FBgn0026309,GeneID:37034	Cap-specific mRNA (nucleoside-2'-O-)-methyltransferase 2	GO:0016021,GO:0005634,GO:0008168,GO:0006370,GO:0016477,GO:0007424,GO:0007426	integral component of membrane|nucleus|methyltransferase activity|7-methylguanosine mRNA capping|cell migration|open tracheal system development|tracheal outgrowth, open tracheal system
Afti	0.753355	0.00367696		0.274967	6.42785e-45	Down	0.451301	2.79879e-10	Down	1.09721	0.999917		13.8867	12.0063	13.4649	8.5812	10.7875	8.72635	2.73109	3.03429	2.68603	2.87697	3.68609	2.75966	FLYBASE:FBgn0038223,GeneID:41744
Ag5r	3.80552	4.40535e-16	Up	4.25709	1.06499e-30	Up	1.27095	0.119907		1.00829	0.999917		87.5025	134.961	95.4396	426.461	274.114	440.861	354.681	388.129	314.693	381.944	268.048	419.455	FLYBASE:FBgn0015010,GeneID:44631	Venom allergen 5	GO:0005576	extracellular region
Ag5r2	0.574419	0.201783		9.8782	6.2539e-12	Up	27.0751	5.74832e-95	Up	1.40352	0.392185		24.9887	69.6511	32.909	29.6368	20.5315	19.0928	328.485	294.677	363.345	529.712	304.447	549.002	FLYBASE:FBgn0020508,GeneID:44079	Venom allergen 3	GO:0005576	extracellular region
AGBE	0.920247	0.419061		0.916661	0.386219		1.0107	0.924918		0.9009	0.970853		79.9667	70.7387	80.5132	57.8465	68.6413	75.116	58.249	60.2498	47.0572	50.8358	50.8503	48.0346	FLYBASE:FBgn0053138,GeneID:326264	1,4-alpha-glucan-branching enzyme	GO:0070062,GO:0003844,GO:0030246,GO:0043169,GO:0004553,GO:0005978	extracellular exosome|1,4-alpha-glucan branching enzyme activity|carbohydrate binding|cation binding|hydrolase activity, hydrolyzing O-glycosyl compounds|glycogen biosynthetic process	dme00500	Starch and sucrose metabolism
ago	0.745902	0.012879		0.125305	9.39026e-100	Down	0.189204	3.0724e-45	Down	1.00224	0.999917		81.4188	66.0743	78.1274	41.4514	63.4005	55.0352	8.39299	7.25117	6.4513	6.63086	8.28688	7.32521	FLYBASE:FBgn0041171,GeneID:38516	F-box/WD repeat-containing protein 7	GO:0005634,GO:0019005,GO:0030332,GO:0031145,GO:0007411,GO:0035147,GO:0071456,GO:0042023,GO:1900038,GO:0060253,GO:0045926,GO:0016567,GO:0007096,GO:1903146,GO:0007088,GO:0030162,GO:0031146,GO:0060438,GO:0007419	nucleus|SCF ubiquitin ligase complex|cyclin binding|anaphase-promoting complex-dependent catabolic process|axon guidance|branch fusion, open tracheal system|cellular response to hypoxia|DNA endoreduplication|negative regulation of cellular response to hypoxia|negative regulation of glial cell proliferation|negative regulation of growth|protein ubiquitination|regulation of exit from mitosis|regula…	dme04120	Ubiquitin mediated proteolysis
AGO1	0.889325	0.197719		0.65324	8.14908e-08		0.947573	0.623657		1.14426	0.854323		19.5826	17.7727	17.229	15.7485	15.601	14.5222	9.59407	8.30947	9.98728	9.63136	12.2276	10.1628	FLYBASE:FBgn0262739,GeneID:36544	Protein argonaute-1	GO:0005737,GO:0000932,GO:0005829,GO:0030529,GO:0035068,GO:0005634,GO:0005844,GO:0016442,GO:0070578,GO:0001047,GO:0003725,GO:0035198,GO:0044822,GO:0003723,GO:0000993,GO:0000978,GO:0003727,GO:0044212,GO:0035280,GO:0035278,GO:0010586,GO:0000956,GO:0010628,GO:1901224,GO:0045944,GO:0031054,GO:0035196,GO:0010501,GO:0006351	cytoplasm|cytoplasmic mRNA processing body|cytosol|intracellular ribonucleoprotein complex|micro-ribonucleoprotein complex|nucleus|polysome|RISC complex|RISC-loading complex|core promoter binding|double-stranded RNA binding|miRNA binding|poly(A) RNA binding|RNA binding|RNA polymerase II core binding|RNA polymerase II core promoter proximal region sequence-specific DNA binding|single-stranded RNA …
AGO2	1.12172	0.182154		1.06773	0.306402		1.06583	0.517051		0.992673	0.999917		73.733	69.8828	66.15	76.5321	72.8913	72.8852	57.7621	57.5735	59.7287	54.6367	64.5706	55.2907	FLYBASE:FBgn0087035,GeneID:39683	Protein argonaute-2	GO:0005737,GO:0005829,GO:0005634,GO:0016442,GO:0070578,GO:0004521,GO:0046872,GO:0035197,GO:0048102,GO:0098586,GO:0007349,GO:0051607,GO:0009047,GO:0033227,GO:0035195,GO:0070868,GO:0010526,GO:0045071,GO:0007279,GO:0030422,GO:0016246,GO:0035071,GO:0007367,GO:0035087,GO:0035190,GO:0030423	cytoplasm|cytosol|nucleus|RISC complex|RISC-loading complex|endoribonuclease activity|metal ion binding|siRNA binding|autophagic cell death|cellular response to virus|cellularization|defense response to virus|dosage compensation by hyperactivation of X chromosome|dsRNA transport|gene silencing by miRNA|heterochromatin organization involved in chromatin silencing|negative regulation of transpositi…
AGO3	0.692745	0.000135003		0.118694	4.36937e-55	Down	0.129679	5.95253e-47	Down	0.672407	0.458233		62.7845	57.1253	61.5835	33.3133	40.0702	45.8057	7.19356	3.89347	5.79356	2.8084	5.03381	3.53569	FLYBASE:FBgn0250816,GeneID:3355150	Protein argonaute-3 {ECO:0000312|EMBL:EAA45981.3}	GO:0005737,GO:0005829,GO:0005739,GO:0043186,GO:0034584,GO:0003723,GO:0007275,GO:0010529,GO:0060213,GO:0035194	cytoplasm|cytosol|mitochondrion|P granule|piRNA binding|RNA binding|multicellular organism development|negative regulation of transposition|positive regulation of nuclear-transcribed mRNA poly(A) tail shortening|posttranscriptional gene silencing by RNA	dme04320	Dorso-ventral axis formation
agt	0.810711	0.0808951		0.516728	6.23013e-08		0.651568	0.00202973		0.908468	0.999917		17.6485	16.3816	14.6548	11.4927	13.2001	12.6981	5.98412	7.48017	6.16428	6.20771	5.42276	6.29549	FLYBASE:FBgn0024912,GeneID:40816	Signal peptidase complex catalytic subunit SEC11C	GO:0005789,GO:0016021,GO:0031090,GO:0008236,GO:0006465	endoplasmic reticulum membrane|integral component of membrane|organelle membrane|serine-type peptidase activity|signal peptide processing
Ahcy	0.864974	0.0213007		0.410141	2.26853e-44	Down	0.526112	3.09179e-15		0.985775	0.999917		220.719	215.659	227.113	168.567	188.725	186.158	74.8233	70.703	67.2101	69.6083	69.0465	71.7082	FLYBASE:FBgn0014455,GeneID:32471	Adenosylhomocysteinase	GO:0005829,GO:0004013,GO:0051287,GO:0006730,GO:0019510,GO:0033353	cytosol|adenosylhomocysteinase activity|NAD binding|one-carbon metabolic process|S-adenosylhomocysteine catabolic process|S-adenosylmethionine cycle	dme00270	Cysteine and methionine metabolism
AhcyL1	0.869571	0.0963364		1.24918	0.0199274		1.47636	0.000129528		0.912248	0.989857		34.1988	32.4669	33.2294	26.6275	30.0555	25.5498	29.5971	29.6391	38.3867	28.8767	33.0196	27.4096	FLYBASE:FBgn0035371,GeneID:38342	Putative adenosylhomocysteinase 3	GO:0005783,GO:0004013,GO:0051287,GO:0006730,GO:0019510	endoplasmic reticulum|adenosylhomocysteinase activity|NAD binding|one-carbon metabolic process|S-adenosylhomocysteine catabolic process	dme00270	Cysteine and methionine metabolism
AhcyL2	1.2115	0.384809		4.41898	6.62453e-21	Up	4.24846	1.13214e-33	Up	1.03324	0.999917		3.99153	7.1345	5.67105	7.20438	5.79592	6.23386	20.6809	21.3107	16.0361	21.7834	19.6035	18.7466	FLYBASE:FBgn0015011,GeneID:42043	Putative adenosylhomocysteinase 2	GO:0005829,GO:0016787,GO:0051287,GO:0006730,GO:0019510,GO:0033353	cytosol|hydrolase activity|NAD binding|one-carbon metabolic process|S-adenosylhomocysteine catabolic process|S-adenosylmethionine cycle	dme00270	Cysteine and methionine metabolism
AIF	0.756662	0.00901524		0.231819	1.5838e-62	Down	0.333807	1.14655e-23	Down	0.968819	0.999917		65.9537	55.3713	68.2914	37.2636	52.2069	46.677	12.1579	10.7053	11.518	10.7607	11.9095	10.7285	FLYBASE:FBgn0031392,GeneID:33390	Putative apoptosis-inducing factor 1, mitochondrial	GO:0005758,GO:0005739,GO:0050660,GO:0016491,GO:0006915,GO:0045454,GO:0050832,GO:0042775,GO:0010623	mitochondrial intermembrane space|mitochondrion|flavin adenine dinucleotide binding|oxidoreductase activity|apoptotic process|cell redox homeostasis|defense response to fungus|mitochondrial ATP synthesis coupled electron transport|programmed cell death involved in cell development	dme04214	Apoptosis - fly
AIMP2	0.928617	0.403362		0.53079	1.46187e-15		0.623836	3.8322e-06		0.969667	0.999917		80.8784	83.0737	87.7218	67.2973	75.5368	78.5436	34.5722	37.2165	32.5853	36.4564	30.8694	34.1851	FLYBASE:FBgn0036515,GeneID:39690	Probable aminoacyl tRNA synthase complex-interacting multifunctional protein 2	GO:0005829,GO:0005634,GO:0006412	cytosol|nucleus|translation
AIMP3	0.838415	0.107454		0.527474	6.82329e-16		0.708275	0.00643559		1.00195	0.999917		67.921	70.1929	71.7888	45.6285	62.8786	58.6407	27.8769	29.367	29.3101	25.9562	27.656	33.5698	FLYBASE:FBgn0050185,GeneID:246507	Eukaryotic translation elongation factor 1 epsilon-1	GO:0017101,GO:0005737,GO:0070062,GO:0005634,GO:0004364,GO:0003746,GO:0006281,GO:0009790,GO:0006749,GO:0008285,GO:0043065,GO:2001235,GO:2000774,GO:0043517	aminoacyl-tRNA synthetase multienzyme complex|cytoplasm|extracellular exosome|nucleus|glutathione transferase activity|translation elongation factor activity|DNA repair|embryo development|glutathione metabolic process|negative regulation of cell proliferation|positive regulation of apoptotic process|positive regulation of apoptotic signaling pathway|positive regulation of cellular senescence|posi…
Ak6	0.994907	0.975226		0.41723	9.13985e-13	Down	0.467218	1.16675e-07	Down	0.989883	0.999917		30.5848	32.8407	37.2068	26.0349	32.5081	36.4382	9.6131	10.8732	12.3717	9.73225	10.2856	12.6624	FLYBASE:FBgn0033754,GeneID:36379	Adenylate kinase isoenzyme 6 homolog {ECO:0000255|HAMAP-Rule:MF_03173}	GO:0005737,GO:0005634,GO:0004017,GO:0005524,GO:0009267	cytoplasm|nucleus|adenylate kinase activity|ATP binding|cellular response to starvation	dme00230,dme03008	Purine metabolism|Ribosome biogenesis in eukaryotes
Akap200	1.07599	0.313258		0.680429	0.000165273		0.650164	5.88095e-06		0.912179	0.997117		119.012	106.508	117.843	112.012	119.351	118.078	60.6027	50.1122	72.1719	51.6738	63.9526	51.5778	FLYBASE:FBgn0027932,GeneID:34170
Akh	1.57345	0.136302		6.98772	3.24683e-14	Up	2.63408	0.0190767	Up	0.528117	0.854602		6.65679	13.0158	16.0045	17.7882	11.4991	23.6868	100.577	55.6944	39.1776	51.4492	15.8123	34.8995	FLYBASE:FBgn0004552,GeneID:38495	Adipokinetic hormone	GO:0005615,GO:0097005,GO:0005184,GO:0033500,GO:0055088,GO:0007218,GO:0010906,GO:0042594	extracellular space|adipokinetic hormone receptor binding|neuropeptide hormone activity|carbohydrate homeostasis|lipid homeostasis|neuropeptide signaling pathway|regulation of glucose metabolic process|response to starvation
AkhR	2.42197	5.88902e-08	Up	7.17716	5.55726e-60	Up	3.56134	3.53053e-24	Up	1.06352	0.999917		6.53093	6.2493	4.65384	16.1366	10.5476	13.03	37.9983	31.5842	28.1871	31.6759	39.1617	33.5433	FLYBASE:FBgn0025595,GeneID:33942	Gonadotropin-releasing hormone II receptor	GO:0016021,GO:0005886,GO:0004968	integral component of membrane|plasma membrane|gonadotropin-releasing hormone receptor activity	dme04080	Neuroactive ligand-receptor interaction
akirin	0.840154	0.0116265		0.402508	2.43644e-29	Down	0.52945	6.35696e-12		0.982481	0.999917		132.601	134.951	135.236	97.2939	110.588	112.755	41.8994	37.1084	47.8716	44.2322	41.4044	39.0747	FLYBASE:FBgn0082598,GeneID:38821	Akirin	GO:0005719,GO:0005634,GO:0005700,GO:0003712,GO:0050829,GO:0045087,GO:0007526,GO:0045089,GO:0045944,GO:0045088,GO:0006366	nuclear euchromatin|nucleus|polytene chromosome|transcription cofactor activity|defense response to Gram-negative bacterium|innate immune response|larval somatic muscle development|positive regulation of innate immune response|positive regulation of transcription from RNA polymerase II promoter|regulation of innate immune response|transcription from RNA polymerase II promoter
Akt1	1.28727	0.000611898		0.527792	1.55085e-14		0.479162	8.35257e-17	Down	1.03684	0.999917		35.09	30.51	32.8969	39.6221	40.224	39.988	13.5667	12.1072	14.9968	14.1431	14.9285	13.1665	FLYBASE:FBgn0010379,GeneID:41957	RAC serine/threonine-protein kinase	GO:0009986,GO:0005737,GO:0005829,GO:0043025,GO:0005886,GO:0005524,GO:0035091,GO:0004672,GO:0004674,GO:0006915,GO:0008362,GO:0042632,GO:0007623,GO:0031104,GO:0007427,GO:0008286,GO:0035556,GO:0006629,GO:0019915,GO:0060292,GO:0035264,GO:0007520,GO:0043066,GO:1901215,GO:0090278,GO:0045886,GO:0048477,GO:0007424,GO:0018105,GO:0048680,GO:0030307,GO:0045793,GO:0040018,GO:0046622,GO:0006468,GO:0008360,GO:…	cell surface|cytoplasm|cytosol|neuronal cell body|plasma membrane|ATP binding|phosphatidylinositol binding|protein kinase activity|protein serine/threonine kinase activity|apoptotic process|chitin-based embryonic cuticle biosynthetic process|cholesterol homeostasis|circadian rhythm|dendrite regeneration|epithelial cell migration, open tracheal system|insulin receptor signaling pathway|intracellul…	dme04068,dme04150,dme04140,dme04213,dme04933	FoxO signaling pathway|mTOR signaling pathway|Autophagy - animal|Longevity regulating pathway - multiple species|AGE-RAGE signaling pathway in diabetic complications
al	2.07333	0.651372		7.26989	0.110222		3.4268	0.0841356		0.871693	0.999917		0	0.131392	0	0.103011	0.10665	0.0518817	0	0.489952	0.253383	0.197208	0.214533	0.249251	FLYBASE:FBgn0000061,GeneID:33208	Homeobox protein aristaless	GO:0005634,GO:0043234,GO:0043565,GO:0048800,GO:0022416,GO:0035015,GO:0007480,GO:0035218,GO:0045892,GO:0045747	nucleus|protein complex|sequence-specific DNA binding|antennal morphogenesis|chaeta development|elongation of arista core|imaginal disc-derived leg morphogenesis|leg disc development|negative regulation of transcription, DNA-templated|positive regulation of Notch signaling pathway
AlaRS	0.77428	0.00107383		0.347119	5.94618e-54	Down	0.484897	1.57331e-14	Down	0.96156	0.999917		99.2776	92.3205	90.7191	64.2423	77.3312	65.566	26.913	23.4343	26.2962	23.1426	26.6082	24.1642	FLYBASE:FBgn0027094,GeneID:34156	Alanine--tRNA ligase, cytoplasmic {ECO:0000255|HAMAP-Rule:MF_03133}	GO:0005737,GO:0005829,GO:0004813,GO:0016597,GO:0005524,GO:0046872,GO:0000049,GO:0006419,GO:0006400	cytoplasm|cytosol|alanine-tRNA ligase activity|amino acid binding|ATP binding|metal ion binding|tRNA binding|alanyl-tRNA aminoacylation|tRNA modification	dme00970	Aminoacyl-tRNA biosynthesis
AlaRS-m	0.7261	0.00180734		0.578358	4.36872e-08		0.943305	0.665756		1.05246	0.999917		15.7342	13.5786	13.2225	8.50206	10.545	10.2306	6.78897	6.74153	5.67746	7.16061	7.22043	5.89429	FLYBASE:FBgn0028962,GeneID:38595	Alanine--tRNA ligase, mitochondrial {ECO:0000255|HAMAP-Rule:MF_03133}	GO:0005739,GO:0004813,GO:0016597,GO:0005524,GO:0046872,GO:0000049,GO:0006419,GO:0019233,GO:0006400	mitochondrion|alanine-tRNA ligase activity|amino acid binding|ATP binding|metal ion binding|tRNA binding|alanyl-tRNA aminoacylation|sensory perception of pain|tRNA modification	dme00970	Aminoacyl-tRNA biosynthesis
Alas	1.3302	0.00196276		3.34398	4.11105e-67	Up	2.64475	2.42674e-25	Up	0.932307	0.989857		59.1585	51.8904	52.425	72.7438	66.5824	65.8991	150.514	136.73	140.087	125.321	148.474	126.018	FLYBASE:FBgn0020764,GeneID:37815	5-aminolevulinate synthase, erythroid-specific, mitochondrial	GO:0005743,GO:0005759,GO:0003870,GO:0030170,GO:0006879,GO:0030218,GO:0042541,GO:0006782,GO:0001666	mitochondrial inner membrane|mitochondrial matrix|5-aminolevulinate synthase activity|pyridoxal phosphate binding|cellular iron ion homeostasis|erythrocyte differentiation|hemoglobin biosynthetic process|protoporphyrinogen IX biosynthetic process|response to hypoxia	dme00260,dme00860	Glycine, serine and threonine metabolism|Porphyrin and chlorophyll metabolism
alc	1.1208	0.239525		1.78967	1.16133e-20		1.82792	1.94565e-12		1.01537	0.999917		65.8296	70.6043	66.5784	74.1924	67.4885	73.308	96.4222	94.1379	93.4911	92.2358	98.681	98.6073	FLYBASE:FBgn0260972,GeneID:35931	5'-AMP-activated protein kinase subunit beta-1	GO:0031588,GO:0005634,GO:0004672,GO:0006633,GO:0010628,GO:0045859,GO:0007165	nucleotide-activated protein kinase complex|nucleus|protein kinase activity|fatty acid biosynthetic process|positive regulation of gene expression|regulation of protein kinase activity|signal transduction	dme04068,dme04213	FoxO signaling pathway|Longevity regulating pathway - multiple species
Ald	1.06083	0.581393		3.81579	1.31355e-82	Up	3.55426	5.10251e-35	Up	0.876829	0.897232		232.185	257.442	235.909	254.221	224.834	248.009	774.667	711.04	678.932	718.126	624.795	555.275	FLYBASE:FBgn0000064,GeneID:43183	Fructose-bisphosphate aldolase	GO:0005829,GO:0031430,GO:0030018,GO:0004332,GO:0006096,GO:0007498,GO:0007095	cytosol|M band|Z disc|fructose-bisphosphate aldolase activity|glycolytic process|mesoderm development|mitotic G2 DNA damage checkpoint	dme00010,dme00030,dme00051	Glycolysis / Gluconeogenesis|Pentose phosphate pathway|Fructose and mannose metabolism
Aldh	0.899627	0.185345		2.65465	3.37165e-42	Up	3.06994	7.27928e-42	Up	0.923909	0.979688		265.961	291.242	266.221	227.066	234.413	239.768	583.109	598.497	526.607	551.934	530.002	500.719	FLYBASE:FBgn0012036,GeneID:34256	Aldehyde dehydrogenase, mitochondrial	GO:0005759,GO:0005739,GO:0004029,GO:0042802,GO:0070404,GO:0071398,GO:0032870,GO:0006068,GO:0001889,GO:0043066,GO:0032355,GO:0055093,GO:0032496,GO:0035094,GO:0032570,GO:0033574	mitochondrial matrix|mitochondrion|aldehyde dehydrogenase (NAD) activity|identical protein binding|NADH binding|cellular response to fatty acid|cellular response to hormone stimulus|ethanol catabolic process|liver development|negative regulation of apoptotic process|response to estradiol|response to hyperoxia|response to lipopolysaccharide|response to nicotine|response to progesterone|response to…	dme00010,dme00053,dme00620,dme00071,dme00561,dme00280,dme00310,dme00330,dme00340,dme00380,dme00410,dme00981	Glycolysis / Gluconeogenesis|Ascorbate and aldarate metabolism|Pyruvate metabolism|Fatty acid degradation|Glycerolipid metabolism|Valine, leucine and isoleucine degradation|Lysine degradation|Arginine and proline metabolism|Histidine metabolism|Tryptophan metabolism|beta-Alanine metabolism|Insect hormone biosynthesis
Aldh-III	1.03477	0.704549		2.74156	2.68617e-58	Up	2.81345	3.39212e-37	Up	0.942717	0.999454		39.1988	38.8864	36.7867	37.552	36.9889	37.8522	86.0315	76.746	83.5066	76.3832	80.6866	75.6718	FLYBASE:FBgn0010548,GeneID:45398	Aldehyde dehydrogenase family 3 member B1	GO:0005737,GO:0005829,GO:0070062,GO:0005886,GO:0031982,GO:0004028,GO:0004029,GO:0004030,GO:0006066,GO:0046185,GO:0034599,GO:0006068,GO:0006629,GO:0055114,GO:0030148	cytoplasm|cytosol|extracellular exosome|plasma membrane|vesicle|3-chloroallyl aldehyde dehydrogenase activity|aldehyde dehydrogenase (NAD) activity|aldehyde dehydrogenase [NAD(P)+] activity|alcohol metabolic process|aldehyde catabolic process|cellular response to oxidative stress|ethanol catabolic process|lipid metabolic process|oxidation-reduction process|sphingolipid biosynthetic process	dme00010,dme00340,dme00350,dme00360,dme00410,dme00980,dme00982	Glycolysis / Gluconeogenesis|Histidine metabolism|Tyrosine metabolism|Phenylalanine metabolism|beta-Alanine metabolism|Metabolism of xenobiotics by cytochrome P450|Drug metabolism - cytochrome P450
Alg-2	1.08228	0.441473		0.992254	0.913387		1.00545	0.962791		0.974099	0.999917		96.583	102.938	101.123	97.598	95.8573	114.399	77.237	79.0628	76.8989	77.5816	66.5267	83.7483	FLYBASE:FBgn0086378,GeneID:3355106	Programmed cell death protein 6	GO:0005737,GO:0031410,GO:0005783,GO:0070971,GO:0005789,GO:0005768,GO:0070062,GO:0031965,GO:0005634,GO:0060090,GO:0005509,GO:0004198,GO:0048306,GO:0042802,GO:0043495,GO:0046983,GO:0042803,GO:0006919,GO:0001525,GO:0006915,GO:0034605,GO:0006886,GO:0051898,GO:0032007,GO:0030948,GO:0045766,GO:0043280,GO:0010595,GO:0001938,GO:0051592,GO:0036324	cytoplasm|cytoplasmic vesicle|endoplasmic reticulum|endoplasmic reticulum exit site|endoplasmic reticulum membrane|endosome|extracellular exosome|nuclear membrane|nucleus|binding, bridging|calcium ion binding|calcium-dependent cysteine-type endopeptidase activity|calcium-dependent protein binding|identical protein binding|protein anchor|protein dimerization activity|protein homodimerization activ…
Alg10	0.731135	0.0163215		0.477531	6.19702e-10	Down	0.724653	0.0286625		0.989064	0.999917		23.6511	20.5479	22.2538	12.289	18.9587	14.9219	10.0737	7.5842	7.14963	7.35409	8.07709	9.19202	FLYBASE:FBgn0052076,GeneID:326193	Putative Dol-P-Glc:Glc(2)Man(9)GlcNAc(2)-PP-Dol alpha-1,2-glucosyltransferase {ECO:0000250|UniProtKB:P50076}	GO:0005789,GO:0016021,GO:0004583,GO:0006488,GO:0006486	endoplasmic reticulum membrane|integral component of membrane|dolichyl-phosphate-glucose-glycolipid alpha-glucosyltransferase activity|dolichol-linked oligosaccharide biosynthetic process|protein glycosylation	dme00510	N-Glycan biosynthesis
Alh	0.69747	0.000331289		0.230589	1.74095e-43	Down	0.372982	1.80994e-18	Down	1.00421	0.999917		12.4741	10.5366	12.1804	6.90313	9.14776	7.21985	2.34323	1.70882	2.30184	1.96682	2.09742	2.32634	FLYBASE:FBgn0261238,GeneID:40850	Protein AF-10	GO:0005737,GO:0005654,GO:0005634,GO:0043234,GO:0008270,GO:0045944	cytoplasm|nucleoplasm|nucleus|protein complex|zinc ion binding|positive regulation of transcription from RNA polymerase II promoter
alien	0.855985	0.0474912		0.609292	1.93622e-13		0.746104	0.00179723		0.931557	0.995045		47.5013	45.1703	43.9835	33.0958	38.9389	38.8261	20.9643	22.5586	21.5327	19.4868	19.7616	21.6299	FLYBASE:FBgn0013746,GeneID:34225	COP9 signalosome complex subunit 2	GO:0008180,GO:0005737,GO:0008231,GO:0016922,GO:0035257,GO:0042803,GO:0003714,GO:0010388,GO:0036099,GO:0007281,GO:0048142,GO:0048140,GO:0007095,GO:0007275,GO:0045892,GO:0022008,GO:0006909,GO:0050821,GO:0051726	COP9 signalosome|cytoplasm|repressor ecdysone receptor complex|ligand-dependent nuclear receptor binding|nuclear hormone receptor binding|protein homodimerization activity|transcription corepressor activity|cullin deneddylation|female germ-line stem cell population maintenance|germ cell development|germarium-derived cystoblast division|male germ-line cyst encapsulation|mitotic G2 DNA damage check…
ALiX	1.72331	6.83407e-12		1.18147	0.00821219		0.764432	0.00272089		0.988992	0.999917		54.569	54.6959	52.1	92.794	86.0653	83.7841	48.2164	48.7935	52.041	50.4046	49.0002	48.3906	FLYBASE:FBgn0086346,GeneID:43330	Programmed cell death 6-interacting protein	GO:0005737,GO:0005829,GO:0070062,GO:0042470,GO:0005815,GO:0017124,GO:0006915,GO:0007049,GO:0051301,GO:0015031	cytoplasm|cytosol|extracellular exosome|melanosome|microtubule organizing center|SH3 domain binding|apoptotic process|cell cycle|cell division|protein transport	dme04144	Endocytosis
Alk	1.68115	0.00474103		3.24559	2.02435e-16	Up	2.9373	7.34039e-12	Up	1.34903	0.538471		0.485636	0.434105	0.467912	0.841283	0.687895	0.669273	1.37523	1.11044	1.03468	1.24977	1.54799	1.97906	FLYBASE:FBgn0040505,GeneID:53425	ALK tyrosine kinase receptor	GO:0030424,GO:0044297,GO:0070062,GO:0005887,GO:0005886,GO:0043234,GO:0005524,GO:0042802,GO:0004713,GO:0004714,GO:0000187,GO:0030534,GO:0007420,GO:0021766,GO:0048666,GO:0016310,GO:0046777,GO:0042127,GO:0060159,GO:0090648,GO:0036269,GO:0007169	axon|cell body|extracellular exosome|integral component of plasma membrane|plasma membrane|protein complex|ATP binding|identical protein binding|protein tyrosine kinase activity|transmembrane receptor protein tyrosine kinase activity|activation of MAPK activity|adult behavior|brain development|hippocampus development|neuron development|phosphorylation|protein autophosphorylation|regulation of cel…
AlkB	0.977075	0.862372		0.467856	1.01491e-08	Down	0.513824	2.68674e-08		0.953657	0.999917		29.7615	29.7144	34.9872	25.5222	29.5279	32.3905	10.7049	9.34427	14.5858	10.2907	10.3418	12.4537	FLYBASE:FBgn0065035,GeneID:2768870	Nucleic acid dioxygenase ALKBH1 {ECO:0000305}	GO:0005739,GO:0005719,GO:0103053,GO:0042056,GO:0003906,GO:0008198,GO:0070579,GO:0048589,GO:0006307,GO:0080111,GO:0006281,GO:0001701,GO:0043524,GO:0001764,GO:0031175,GO:0070989,GO:0001890,GO:0006417,GO:0042245	mitochondrion|nuclear euchromatin|1-ethyladenine demethylase activity|chemoattractant activity|DNA-(apurinic or apyrimidinic site) lyase activity|ferrous iron binding|methylcytosine dioxygenase activity|developmental growth|DNA dealkylation involved in DNA repair|DNA demethylation|DNA repair|in utero embryonic development|negative regulation of neuron apoptotic process|neuron migration|neuron pro…
Alp1	6.79612	0.180988		5.92817	0.195112		1.43252	0.671177		1.46	0.999917		0.0533962	0	0	0.128764	0.10665	0.103763	0.0266518	0.0515739	0.168922	0.11269	0.0804499	0.166167	FLYBASE:FBgn0283479,GeneID:40372	Membrane-bound alkaline phosphatase	GO:0031225,GO:0005886,GO:0004035,GO:0046872	anchored component of membrane|plasma membrane|alkaline phosphatase activity|metal ion binding	dme00730,dme00790	Thiamine metabolism|Folate biosynthesis
Alp2	1.15346	0.268836		5.68727	8.49599e-53	Up	5.5448	3.97369e-51	Up	1.00071	0.999917		21.5635	24.8068	20.2902	21.6182	23.3658	27.918	84.0555	92.0853	120.39	93.8761	84.3829	119.619	FLYBASE:FBgn0283480,GeneID:37539	Membrane-bound alkaline phosphatase	GO:0031225,GO:0005886,GO:0004035,GO:0046872	anchored component of membrane|plasma membrane|alkaline phosphatase activity|metal ion binding	dme00730,dme00790	Thiamine metabolism|Folate biosynthesis
Alp4	0.629155	1.39296e-06		6.8204	6.51664e-137	Up	11.0859	4.80058e-152	Up	0.908868	0.902493		50.5356	55.6245	61.0574	31.6427	37.7515	30.3004	304.684	301.014	286.185	257.204	263.699	293.089	FLYBASE:FBgn0016123,GeneID:43671	Alkaline phosphatase 4	GO:0031225,GO:0009986,GO:0005576,GO:0005615,GO:0016021,GO:0005886,GO:0004035,GO:0046872,GO:0016311,GO:0042045,GO:0032504,GO:0007399	anchored component of membrane|cell surface|extracellular region|extracellular space|integral component of membrane|plasma membrane|alkaline phosphatase activity|metal ion binding|dephosphorylation|epithelial fluid transport|multicellular organism reproduction|nervous system development	dme00730,dme00790	Thiamine metabolism|Folate biosynthesis
alph	0.854555	0.0212709		0.618135	1.54312e-13		0.808401	0.0202881		0.992393	0.999917		70.1432	67.6542	70.9044	51.5165	58.719	58.6916	32.5422	32.4032	35.9422	32.7834	35.3119	32.3383	FLYBASE:FBgn0086361,GeneID:43481	Protein phosphatase 1B	GO:0005829,GO:0016020,GO:0000287,GO:0030145,GO:0004722,GO:0006499,GO:0050687,GO:0043124,GO:0032688,GO:0042347,GO:0006470	cytosol|membrane|magnesium ion binding|manganese ion binding|protein serine/threonine phosphatase activity|N-terminal protein myristoylation|negative regulation of defense response to virus|negative regulation of I-kappaB kinase/NF-kappaB signaling|negative regulation of interferon-beta production|negative regulation of NF-kappaB import into nucleus|protein dephosphorylation	dme04013	MAPK signaling pathway - fly
alpha-Cat	0.856284	0.0398049		0.493241	2.28063e-23	Down	0.615342	4.939e-08		0.949216	0.999917		68.9996	61.0283	66.2168	48.2702	57.2529	53.6474	26.144	23.3591	26.2028	23.1855	24.9863	23.8822	FLYBASE:FBgn0010215,GeneID:40517	Catenin alpha	GO:0015629,GO:0005912,GO:0016342,GO:0005913,GO:0005737,GO:0005886,GO:0005914,GO:0005915,GO:0003779,GO:0008092,GO:0005198,GO:0034332,GO:0007155,GO:0007016,GO:0060429,GO:0007163,GO:0007293,GO:0060323	actin cytoskeleton|adherens junction|catenin complex|cell-cell adherens junction|cytoplasm|plasma membrane|spot adherens junction|zonula adherens|actin binding|cytoskeletal protein binding|structural molecule activity|adherens junction organization|cell adhesion|cytoskeletal anchoring at plasma membrane|epithelium development|establishment or maintenance of cell polarity|germarium-derived egg cha…
alpha-Catr	1.75147	0.0741119		3.37869	5.94435e-06	Up	2.73639	2.39345e-06	Up	1.25811	0.971124		0.400871	0.568181	0.462187	0.943493	0.688581	0.732261	1.72876	1.23901	0.811634	1.40439	1.5945	1.77976	FLYBASE:FBgn0029105,GeneID:49713	Alpha-catulin	GO:0005856,GO:0005829,GO:0005886,GO:0007155,GO:0007266	cytoskeleton|cytosol|plasma membrane|cell adhesion|Rho protein signal transduction
alpha-Est1	1.09409	0.449874		1.04307	0.566825		1.11805	0.317175		1.04037	0.999917		31.183	33.2413	30.7906	34.3728	29.1683	34.8224	26.0958	25.7754	25.77	28.2079	24.7059	28.0591	FLYBASE:FBgn0015568,GeneID:40909	Esterase B1	GO:0052689	carboxylic ester hydrolase activity
alpha-Est10	0.834665	0.128346		2.31147	5.19867e-17	Up	3.08767	1.14388e-26	Up	0.987238	0.999917		13.5732	12.1029	15.5994	11.086	10.7989	10.6466	26.1946	25.6828	22.6969	21.2125	27.8255	25.0189	FLYBASE:FBgn0015569,GeneID:40896	Esterase B1	GO:0052689	carboxylic ester hydrolase activity
alpha-Est2	0.668146	0.00697573		5.53216	1.31087e-80	Up	8.96663	4.96622e-86	Up	0.959705	0.999917		14.5033	16.6694	13.0722	11.0137	8.479	8.38077	68.7938	62.0805	60.4874	58.1753	67.2739	58.8469	FLYBASE:FBgn0015570,GeneID:40908	Esterase B1	GO:0052689	carboxylic ester hydrolase activity	dme00983	Drug metabolism - other enzymes
alpha-Est3	1.8316	1.29509e-12		3.13888	1.08051e-43	Up	1.9961	6.15744e-16		1.03358	0.999917		23.16	25.2033	22.7466	41.6949	39.6786	41.7811	52.6924	58.7926	63.0042	60.4657	58.859	61.6661	FLYBASE:FBgn0015571,GeneID:40907	Esterase B1	GO:0052689	carboxylic ester hydrolase activity
alpha-Est4	2.26502	0.000744134	Up	7.34078	4.14686e-37	Up	3.74369	4.74631e-16	Up	1.0235	0.999917		1.04759	1.00399	1.01383	2.49966	2.06486	1.98218	5.99945	5.80477	5.78516	6.39996	5.8704	5.77662	FLYBASE:FBgn0015572,GeneID:40906	Esterase B1	GO:0052689	carboxylic ester hydrolase activity
alpha-Est5	1.6196	1.21749e-06		1.91459	5.84641e-14		1.32892	0.0107668		0.996297	0.999917		23.45	23.5007	22.3838	38.9074	35.2346	31.8536	31.4315	32.974	39.4103	36.5353	36.5274	30.5522	FLYBASE:FBgn0261393,GeneID:40905	Esterase B1	GO:0052689	carboxylic ester hydrolase activity
alpha-Est6	0.450164	0.0885843		10.3132	8.31068e-34	Up	23.1015	1.09714e-32	Up	0.894688	0.999917		0.630284	0.54283	0.574253	0.202656	0.209815	0.33172	4.11596	4.8702	5.09563	3.90742	4.85364	3.89561	FLYBASE:FBgn0015574,GeneID:40902	Esterase B1	GO:0052689	carboxylic ester hydrolase activity
alpha-Est7	1.61908	0.000304133		5.69431	3.62004e-67	Up	4.0054	1.51947e-41	Up	1.0084	0.999917		24.0964	32.353	28.1081	49.1152	38.4362	41.623	127.934	134.311	114.119	122.671	138.785	119.821	FLYBASE:FBgn0015575,GeneID:40901	Esterase B1	GO:0052689	carboxylic ester hydrolase activity
alpha-Est8	2.13307	3.43517e-06	Up	6.02656	2.43407e-70	Up	3.30385	7.72335e-23	Up	1.03514	0.999917		6.08632	7.78426	5.81391	16.2942	11.1919	12.0575	30.8518	32.1387	29.7271	32.4007	33.239	30.679	FLYBASE:FBgn0015576,GeneID:40899	Esterase B1	GO:0052689	carboxylic ester hydrolase activity
alpha-Est9	2.07935	4.74923e-09	Up	3.51291	4.50116e-43	Up	2.13756	3.44084e-13	Up	1.12124	0.819012		6.46146	7.80221	7.96191	16.625	13.9928	12.9767	20.8275	18.979	21.2948	22.2957	23.5075	22.8874	FLYBASE:FBgn0015577,GeneID:40897	Esterase B1	GO:0052689	carboxylic ester hydrolase activity
alpha-Man-Ia	1.40437	0.000380858		0.949555	0.520582		0.836139	0.0875223		1.09651	0.971881		7.8678	7.54254	7.45501	10.8525	9.52896	9.92293	6.07041	5.43002	5.47406	5.58208	6.3988	6.71085	FLYBASE:FBgn0259170,GeneID:31957	Mannosyl-oligosaccharide alpha-1,2-mannosidase IA {ECO:0000312|FlyBase:FBgn0259170}	GO:0012505,GO:0005783,GO:0000139,GO:0016021,GO:0005509,GO:0004571,GO:0008340,GO:0035010,GO:0006491,GO:0072347	endomembrane system|endoplasmic reticulum|Golgi membrane|integral component of membrane|calcium ion binding|mannosyl-oligosaccharide 1,2-alpha-mannosidase activity|determination of adult lifespan|encapsulation of foreign target|N-glycan processing|response to anesthetic	dme00510,dme04141	N-Glycan biosynthesis|Protein processing in endoplasmic reticulum
alpha-Man-Ib	0.842885	0.117074		0.233583	2.63102e-34	Down	0.317825	2.75848e-25	Down	1.01995	0.999917		32.645	26.6633	29.0887	21.1908	27.5779	21.8561	6.29584	5.59841	4.22789	5.33991	5.59572	5.57641	FLYBASE:FBgn0039634,GeneID:43436	Endoplasmic reticulum mannosyl-oligosaccharide 1,2-alpha-mannosidase	GO:0005783,GO:0005789,GO:0044322,GO:1903561,GO:0016021,GO:0005509,GO:0004571,GO:0030433,GO:0097466,GO:1904382,GO:0006491,GO:0036509	endoplasmic reticulum|endoplasmic reticulum membrane|endoplasmic reticulum quality control compartment|extracellular vesicle|integral component of membrane|calcium ion binding|mannosyl-oligosaccharide 1,2-alpha-mannosidase activity|ER-associated ubiquitin-dependent protein catabolic process|glycoprotein ERAD pathway|mannose trimming involved in glycoprotein ERAD pathway|N-glycan processing|trimmi…	dme00510,dme04141	N-Glycan biosynthesis|Protein processing in endoplasmic reticulum
alpha-Man-Ic	1.0501	0.886303		5.48306	3.94675e-27	Up	5.55886	2.5221e-19	Up	0.9453	0.999917		1.17253	1.57633	1.33596	1.51722	1.14241	1.38936	6.02378	5.38636	6.12196	5.88466	4.36624	6.34846	FLYBASE:FBgn0051202,GeneID:318624	Mannosyl-oligosaccharide alpha-1,2-mannosidase IA {ECO:0000312|FlyBase:FBgn0259170}	GO:0012505,GO:0005783,GO:0000139,GO:0016021,GO:0005509,GO:0004571,GO:0008340,GO:0035010,GO:0006491,GO:0072347	endomembrane system|endoplasmic reticulum|Golgi membrane|integral component of membrane|calcium ion binding|mannosyl-oligosaccharide 1,2-alpha-mannosidase activity|determination of adult lifespan|encapsulation of foreign target|N-glycan processing|response to anesthetic	dme00510,dme04141	N-Glycan biosynthesis|Protein processing in endoplasmic reticulum
alpha-Man-IIa	0.785176	0.0252375		0.301639	4.9439e-27	Down	0.432156	1.27869e-12	Down	1	0.999989		15.7229	12.3687	13.1845	9.19267	11.4546	10.0558	3.63224	3.27	2.82051	2.82241	3.31585	3.63687	FLYBASE:FBgn0011740,GeneID:41126	Alpha-mannosidase 2	GO:0005783,GO:0000139,GO:0005795,GO:0016021,GO:0004559,GO:0030246,GO:0015923,GO:0004572,GO:0008270,GO:0035010,GO:0006013,GO:0006491,GO:0006517,GO:0016063	endoplasmic reticulum|Golgi membrane|Golgi stack|integral component of membrane|alpha-mannosidase activity|carbohydrate binding|mannosidase activity|mannosyl-oligosaccharide 1,3-1,6-alpha-mannosidase activity|zinc ion binding|encapsulation of foreign target|mannose metabolic process|N-glycan processing|protein deglycosylation|rhodopsin biosynthetic process	dme00510	N-Glycan biosynthesis
alpha-Man-IIb	0.630158	2.80333e-06		0.17108	2.1895e-40	Down	0.302208	5.348e-18	Down	0.990195	0.999917		11.8842	10.5324	10.8503	6.08659	7.7632	6.02224	1.94002	1.34407	1.16382	1.12241	1.68693	1.61771	FLYBASE:FBgn0026616,GeneID:41913	Alpha-mannosidase 2	GO:0005801,GO:0070062,GO:0005615,GO:0000139,GO:0016021,GO:0030246,GO:0016799,GO:0004572,GO:0008270,GO:0001701,GO:0001889,GO:0048286,GO:0006013,GO:0007005,GO:0006491,GO:0050769,GO:0007585,GO:0060042,GO:0007033	cis-Golgi network|extracellular exosome|extracellular space|Golgi membrane|integral component of membrane|carbohydrate binding|hydrolase activity, hydrolyzing N-glycosyl compounds|mannosyl-oligosaccharide 1,3-1,6-alpha-mannosidase activity|zinc ion binding|in utero embryonic development|liver development|lung alveolus development|mannose metabolic process|mitochondrion organization|N-glycan proce…	dme00511	Other glycan degradation
alpha-PheRS	0.810898	0.00816942		0.349739	7.34601e-54	Down	0.487207	1.09563e-11	Down	1.0048	0.999917		76.7949	80.8952	81.2932	55.1874	62.8337	65.6274	21.956	20.9146	22.5049	23.2088	18.8421	23.757	FLYBASE:FBgn0030007,GeneID:31740	Phenylalanine--tRNA ligase alpha subunit	GO:0005737,GO:0009328,GO:0002161,GO:0005524,GO:0004826,GO:0000049,GO:0006432	cytoplasm|phenylalanine-tRNA ligase complex|aminoacyl-tRNA editing activity|ATP binding|phenylalanine-tRNA ligase activity|tRNA binding|phenylalanyl-tRNA aminoacylation	dme00970	Aminoacyl-tRNA biosynthesis
alpha-Spec	1.36614	2.02202e-05		1.50522	9.18662e-11		1.39521	0.00176804		1.12179	0.939818		19.311	18.9619	20.1526	25.7483	24.7022	24.9596	22.6682	21.9828	24.1283	20.9626	30.0785	26.5931	FLYBASE:FBgn0250789,GeneID:38231	Spectrin alpha chain	GO:0016323,GO:0005938,GO:0045169,GO:0005794,GO:0005811,GO:0031594,GO:0005886,GO:0008091,GO:0045170,GO:0003779,GO:0005509,GO:0008092,GO:0008017,GO:0051693,GO:0016199,GO:0007417,GO:0060429,GO:0045478,GO:0048134,GO:0007293,GO:0030727,GO:0007294,GO:0042062,GO:0048790,GO:0007026,GO:0007274,GO:0007308,GO:0030707,GO:0007009,GO:0008360,GO:0050807	basolateral plasma membrane|cell cortex|fusome|Golgi apparatus|lipid particle|neuromuscular junction|plasma membrane|spectrin|spectrosome|actin binding|calcium ion binding|cytoskeletal protein binding|microtubule binding|actin filament capping|axon midline choice point recognition|central nervous system development|epithelium development|fusome organization|germ-line cyst formation|germarium-deri…
alpha4GT1	0.831776	0.103754		0.490273	3.78607e-18	Down	0.68028	0.00221735		1.02722	0.999917		27.1465	26.6368	25.1923	16.9866	23.5987	21.8119	10.3905	9.53706	10.353	10.3006	11.0481	9.83402	FLYBASE:FBgn0031491,GeneID:33512	Lactosylceramide 4-alpha-galactosyltransferase	GO:0000139,GO:0016021,GO:0008378,GO:0050512,GO:0006629,GO:0006486	Golgi membrane|integral component of membrane|galactosyltransferase activity|lactosylceramide 4-alpha-galactosyltransferase activity|lipid metabolic process|protein glycosylation
alphaCOP	1.06442	0.523171		0.90947	0.170914		0.986901	0.895791		1.0249	0.999917		29.5827	29.7229	27.9576	30.2689	30.2873	27.2616	19.7466	21.0359	21.2459	20.7736	21.7214	21.3287	FLYBASE:FBgn0025725,GeneID:38199	Proxenin
alphaSnap	1.33824	0.000721311		1.52698	1.43177e-12		1.3131	0.00224587		1.02055	0.999917		59.7236	61.7653	60.7964	80.2122	71.9265	78.2403	71.1766	72.3092	74.1312	71.6739	72.0379	79.2288	FLYBASE:FBgn0250791,GeneID:40233	Alpha-soluble NSF attachment protein	GO:0043679,GO:0005737,GO:0031410,GO:0016020,GO:0043195,GO:0005774,GO:0001671,GO:0000149,GO:0005483,GO:0019905,GO:0007268,GO:0001745,GO:0048526,GO:0006891,GO:0006886,GO:0000281,GO:0007274,GO:0048812,GO:0007269,GO:0006909,GO:0034214,GO:0051260,GO:0035494,GO:0031629,GO:0016082	axon terminus|cytoplasm|cytoplasmic vesicle|membrane|terminal bouton|vacuolar membrane|ATPase activator activity|SNARE binding|soluble NSF attachment protein activity|syntaxin binding|chemical synaptic transmission|compound eye morphogenesis|imaginal disc-derived wing expansion|intra-Golgi vesicle-mediated transport|intracellular protein transport|mitotic cytokinesis|neuromuscular synaptic transm…
alphaTry	1.76794	0.114005		3.63174	2.07705e-24	Up	2.46822	1.78032e-08	Up	1.06051	0.999917		1931.19	3071.42	2001.94	5572.5	2776.73	3268.27	6484.32	6581.22	6826.83	5951.85	8173.15	7101.45	FLYBASE:FBgn0003863,GeneID:48316	Trypsin alpha	GO:0005737,GO:0005615,GO:0004252,GO:0006508	cytoplasm|extracellular space|serine-type endopeptidase activity|proteolysis	dme04080	Neuroactive ligand-receptor interaction
alphaTub67C	0.694744	0.000891043		0.0183888	8.44695e-19	Down	0.00852502	1.8387e-54	Down	0.287234	0.338547		430.88	400.92	397.233	209.423	322.655	279.994	11.2221	3.16811	3.3331	1.00689	2.63569	1.45378	FLYBASE:FBgn0087040,GeneID:39130	Tubulin alpha-4 chain	GO:0055028,GO:0005737,GO:0005874,GO:0005634,GO:0048471,GO:0005886,GO:0005525,GO:0003924,GO:0005200,GO:0007417,GO:0051298,GO:0009792,GO:0040016,GO:0035038,GO:0007017,GO:0007052,GO:0051028,GO:0022008,GO:0000280,GO:0007422,GO:0035046,GO:0035044	cortical microtubule|cytoplasm|microtubule|nucleus|perinuclear region of cytoplasm|plasma membrane|GTP binding|GTPase activity|structural constituent of cytoskeleton|central nervous system development|centrosome duplication|embryo development ending in birth or egg hatching|embryonic cleavage|female pronucleus assembly|microtubule-based process|mitotic spindle organization|mRNA transport|neurogen…	dme04145	Phagosome
alphaTub84B	1.00988	0.906027		0.602953	7.96732e-19		0.621735	2.29854e-08		0.925365	0.952259		1074.17	1010.67	1057.01	899.238	1057.96	1049.29	494.189	471.667	515.507	458.178	467.363	448.777	FLYBASE:FBgn0003884,GeneID:40848	Tubulin alpha-1 chain	GO:0000235,GO:0005813,GO:0005737,GO:0005874,GO:0005634,GO:0048471,GO:0005819,GO:0005525,GO:0003924,GO:0005200,GO:0019730,GO:0007017,GO:0007094	astral microtubule|centrosome|cytoplasm|microtubule|nucleus|perinuclear region of cytoplasm|spindle|GTP binding|GTPase activity|structural constituent of cytoskeleton|antimicrobial humoral response|microtubule-based process|mitotic spindle assembly checkpoint	dme04145	Phagosome
alphaTub84D	0.785596	0.00205111		0.62537	9.01162e-12		0.795357	0.0284362		0.888928	0.89595		79.4359	77.9716	78.7358	51.1605	64.1306	60.6673	41.7883	36.4338	37.261	36.2582	34.2196	32.3085	FLYBASE:FBgn0003885,GeneID:40904	Tubulin alpha-3 chain	GO:0005811,GO:0005874,GO:0048471,GO:0005525,GO:0003924,GO:0017022,GO:0005200,GO:0007017,GO:0000281	lipid particle|microtubule|perinuclear region of cytoplasm|GTP binding|GTPase activity|myosin binding|structural constituent of cytoskeleton|microtubule-based process|mitotic cytokinesis	dme04145	Phagosome
alphaTub85E	1.27277	0.815758		3.52078	0.0467762	Up	1.80638	0.456953		0.586057	0.991067		0.154541	0.182534	0.0614411	0.0894415	0.0926012	0.300315	0.462819	0.119414	0.521492	0.228306	0.0620908	0.352679	FLYBASE:FBgn0003886,GeneID:41183	Tubulin alpha-2 chain	GO:0005737,GO:0005874,GO:0005525,GO:0003924,GO:0005200,GO:0051298,GO:0007094	cytoplasm|microtubule|GTP binding|GTPase activity|structural constituent of cytoskeleton|centrosome duplication|mitotic spindle assembly checkpoint	dme04145	Phagosome
Alr	0.86271	0.143049		0.836762	0.0487952		0.857668	0.202858		0.785419	0.425799		21.1701	21.813	21.6397	17.4155	18.1014	17.2331	15.1255	13.7457	13.402	11.3938	10.9165	10.9801	FLYBASE:FBgn0031068,GeneID:32991	FAD-linked sulfhydryl oxidase ALR	GO:0005737,GO:0005758,GO:0005739,GO:0050660,GO:0016971,GO:0015035,GO:0001889	cytoplasm|mitochondrial intermembrane space|mitochondrion|flavin adenine dinucleotide binding|flavin-linked sulfhydryl oxidase activity|protein disulfide oxidoreductase activity|liver development
alrm	1.1849	0.504356		4.85018	3.81396e-31	Up	6.14064	2.75461e-33	Up	1.32794	0.376465		2.61162	2.43237	2.00963	3.16926	2.3277	2.37383	9.19492	9.52039	7.9955	9.80848	12.9187	12.992	FLYBASE:FBgn0039332,GeneID:43074	Carboxypeptidase N subunit 2	GO:0072562,GO:0070062	blood microparticle|extracellular exosome
Als2	0.913073	0.345311		0.607612	8.89092e-09		0.895473	0.335225		1.19402	0.69846		13.8851	11.6983	12.4945	10.7294	11.4604	10.6875	6.48367	5.6018	6.00545	6.15018	8.20732	7.33995	FLYBASE:FBgn0037116,GeneID:40410	Alsin homolog {ECO:0000305}	GO:0031982,GO:0005096,GO:0005085,GO:0017112,GO:0035011,GO:0043547,GO:0043087,GO:0032483	vesicle|GTPase activator activity|guanyl-nucleotide exchange factor activity|Rab guanyl-nucleotide exchange factor activity|melanotic encapsulation of foreign target|positive regulation of GTPase activity|regulation of GTPase activity|regulation of Rab protein signal transduction
alt	0.901339	0.202198		0.461921	5.60629e-21	Down	0.582565	1.0824e-10		1.0086	0.999917		70.1541	61.5243	67.6025	56.2095	55.218	58.2781	26.8269	21.5121	23.6687	23.1033	25.6909	23.9998	FLYBASE:FBgn0038535,GeneID:42127
Ama	38.6117	0.000203602	Up				0.0510007	0.000199441	Down				0	0.0731638	0	0.215101	2.227	0.337044	0.0247344	0	0.0522564	0.0784373	0.0248874	0	FLYBASE:FBgn0000071,GeneID:40831	Protein amalgam	GO:0031225,GO:0005886	anchored component of membrane|plasma membrane
amd	0.964439	0.974637		0.449833	0.0661027		0.528634	0.392295		1.03116	0.999917		4.50948	3.15824	0.646457	0.773765	6.06238	0.947937	1.29856	1.15172	0.457243	0.800714	0.696847	1.52928	FLYBASE:FBgn0000075,GeneID:35188	Alpha-methyldopa hypersensitive protein	GO:0016831,GO:0019239,GO:0030170,GO:0042302,GO:0006584,GO:0006520,GO:0040003	carboxy-lyase activity|deaminase activity|pyridoxal phosphate binding|structural constituent of cuticle|catecholamine metabolic process|cellular amino acid metabolic process|chitin-based cuticle development	dme00350	Tyrosine metabolism
Amnionless	3.16446	7.85353e-05	Up	9.04625	1.29142e-26	Up	3.5484	2.25358e-15	Up	1.10123	0.97165		1.50279	4.28709	2.70886	9.38545	5.34181	10.6914	20.2907	18.8696	21.058	23.5181	21.6442	21.2431	FLYBASE:FBgn0025686,GeneID:33199	Protein amnionless {ECO:0000305}	GO:0016021,GO:0005886,GO:0046331,GO:0097206,GO:0015031,GO:0097017,GO:0019233	integral component of membrane|plasma membrane|lateral inhibition|nephrocyte filtration|protein transport|renal protein absorption|sensory perception of pain
amon	1.35758	0.0653145		3.09259	1.51821e-22	Up	3.25957	1.97226e-18	Up	1.27104	0.542018		1.87261	2.04533	1.63309	2.54049	2.41306	2.17166	4.77593	4.16586	4.48449	4.60224	5.86121	6.69224	FLYBASE:FBgn0023179,GeneID:43215	Neuroendocrine convertase 2	GO:0030425,GO:0005615,GO:0016020,GO:0043204,GO:0034774,GO:0030133,GO:0004252,GO:0034230,GO:0030070,GO:0034231,GO:0007399,GO:0016540,GO:0006508	dendrite|extracellular space|membrane|perikaryon|secretory granule lumen|transport vesicle|serine-type endopeptidase activity|enkephalin processing|insulin processing|islet amyloid polypeptide processing|nervous system development|protein autoprocessing|proteolysis
AMPdeam	1.24217	0.00908441		1.73444	1.62693e-19		1.60315	2.11845e-06		1.01947	0.999917		20.6308	19.6204	18.9618	22.6409	25.5442	21.4517	27.1071	25.7518	27.4361	25.9355	30.783	25.4326	FLYBASE:FBgn0052626,GeneID:32352	AMP deaminase 2	GO:0003876,GO:0046872,GO:0046033,GO:0046034,GO:0042632,GO:0052652,GO:0097009,GO:0072015,GO:0046039,GO:0006188,GO:0032264,GO:0009117	AMP deaminase activity|metal ion binding|AMP metabolic process|ATP metabolic process|cholesterol homeostasis|cyclic purine nucleotide metabolic process|energy homeostasis|glomerular visceral epithelial cell development|GTP metabolic process|IMP biosynthetic process|IMP salvage|nucleotide metabolic process	dme00230	Purine metabolism
Amph	1.04106	0.639713		1.82825	1.07279e-24		1.8348	6.41373e-13		0.927233	0.971881		38.2123	37.7598	36.8888	36.6272	36.599	37.8886	54.7712	53.9675	52.543	50.6256	51.0904	48.2685	FLYBASE:FBgn0027356,GeneID:36383	Amphiphysin	GO:0030054,GO:0005737,GO:0005856,GO:0043005,GO:0008021,GO:0030672,GO:0005802,GO:0005086,GO:0016192	cell junction|cytoplasm|cytoskeleton|neuron projection|synaptic vesicle|synaptic vesicle membrane|trans-Golgi network|ARF guanyl-nucleotide exchange factor activity|vesicle-mediated transport	dme04144	Endocytosis
AMPKalpha	1.03433	0.688914		1.11154	0.126929		1.20752	0.0334359		0.997519	0.999917		60.554	53.7967	55.5166	52.1501	57.6886	56.4554	48.3019	47.9914	51.3088	47.9906	51.8599	47.8775	FLYBASE:FBgn0023169,GeneID:43904	5'-AMP-activated protein kinase catalytic subunit alpha-2	GO:0005737,GO:0005829,GO:0005654,GO:0031588,GO:0005634,GO:0050405,GO:0047322,GO:0004679,GO:0005524,GO:0003682,GO:0035174,GO:0046872,GO:0004672,GO:0004674,GO:0004712,GO:0006853,GO:0007050,GO:0035690,GO:0042149,GO:0031669,GO:0071380,GO:0006695,GO:0006633,GO:0055089,GO:0042593,GO:0035404,GO:0035556,GO:0008610,GO:0016236,GO:0043066,GO:0032007,GO:0010508,GO:0045821,GO:0016239,GO:0006468,GO:0042752,GO:…	cytoplasm|cytosol|nucleoplasm|nucleotide-activated protein kinase complex|nucleus|[acetyl-CoA carboxylase] kinase activity|[hydroxymethylglutaryl-CoA reductase (NADPH)] kinase activity|AMP-activated protein kinase activity|ATP binding|chromatin binding|histone serine kinase activity|metal ion binding|protein kinase activity|protein serine/threonine kinase activity|protein serine/threonine/tyrosin…	dme04068,dme04150,dme04140,dme04213	FoxO signaling pathway|mTOR signaling pathway|Autophagy - animal|Longevity regulating pathway - multiple species
Amt	1.24523	0.771685		5.13658	5.43983e-05	Up	5.17367	1.51264e-06	Up	1.10284	0.999917		0.817233	0.174867	0.317845	0.616929	0.212908	0.690481	1.17052	1.71596	2.36055	1.68724	2.4269	1.69547	FLYBASE:FBgn0038309,GeneID:41841	Putative ammonium transporter 3	GO:0005887,GO:0008519,GO:0072488,GO:0019740,GO:0015695	integral component of plasma membrane|ammonium transmembrane transporter activity|ammonium transmembrane transport|nitrogen utilization|organic cation transport
Amun	0.774556	0.0053412		0.265411	1.55749e-68	Down	0.385567	7.439e-21	Down	1.0001	0.999917		76.0249	64.1186	72.0047	44.9816	59.5082	51.3401	14.7411	13.8226	15.4687	13.5099	16.1509	14.5412	FLYBASE:FBgn0030328,GeneID:32123
amx	1.02607	0.838314		0.624435	3.29128e-06		0.707649	0.00515716		1.03327	0.999917		17.9711	16.1534	15.9073	14.849	17.1345	16.6377	8.05604	8.54789	7.79488	7.97902	8.03775	9.32091	FLYBASE:FBgn0000077,GeneID:43869	TM2 domain-containing protein almondex	GO:0044214,GO:0007398,GO:0001713,GO:0046331,GO:0007498,GO:0007220,GO:0007219,GO:0045747	spanning component of plasma membrane|ectoderm development|ectodermal cell fate determination|lateral inhibition|mesoderm development|Notch receptor processing|Notch signaling pathway|positive regulation of Notch signaling pathway
Amy-d	3.79173	0.00834655	Up	5.99834	6.92567e-29	Up	1.72386	0.174157		0.957912	0.999917		206.557	365.398	209.034	1584.11	615.55	564.844	1188.19	1433.68	1036.32	1014.52	1470.96	1047.14	FLYBASE:FBgn0000078,GeneID:36932	Alpha-amylase B	GO:0004556,GO:0005509,GO:0005975	alpha-amylase activity|calcium ion binding|carbohydrate metabolic process	dme00500	Starch and sucrose metabolism
Amy-p	3.42621	0.00370903	Up	3.51904	4.13732e-17	Up	1.0541	0.877644		0.903005	0.999917		364.112	619.213	386.84	2328.21	1043.6	1021.19	1193.09	1471.46	1101.01	960.765	1456.5	1012.17	FLYBASE:FBgn0000079,GeneID:47764	Alpha-amylase B	GO:0004556,GO:0005509,GO:0005975	alpha-amylase activity|calcium ion binding|carbohydrate metabolic process	dme00500	Starch and sucrose metabolism
Amyrel	22.1768	6.44807e-35	Up	14.9398	9.78241e-09	Up	0.85406	0.68747		1.11124	0.999917		1.02721	0.551491	1.42318	29.7853	15.1079	17.179	4.7232	18.6105	11.5871	18.1643	7.25368	13.5939	FLYBASE:FBgn0020506,GeneID:36863	Alpha-amylase-related protein	GO:0005576,GO:0004556,GO:0046872,GO:0005975	extracellular region|alpha-amylase activity|metal ion binding|carbohydrate metabolic process	dme00500	Starch and sucrose metabolism
ana	1.46787	0.046697		6.47551	1.27608e-34	Up	4.32461	3.31835e-25	Up	0.870125	0.979225		2.01288	2.43565	1.63357	2.8857	2.91387	2.65556	8.66434	9.48905	12.6578	8.53515	10.8325	7.52831	FLYBASE:FBgn0011746,GeneID:35913	Protein anachronism	GO:0005576,GO:0030154,GO:0007399	extracellular region|cell differentiation|nervous system development
ana1	0.686932	0.00016271		0.125103	1.01601e-81	Down	0.197658	5.20073e-26	Down	0.963342	0.999917		10.5372	9.09417	10.627	5.99402	7.55335	6.14634	1.04675	1.02938	0.879146	0.961362	1.19998	0.695414	FLYBASE:FBgn0262167,GeneID:42927
ana2	0.706001	0.00269363		0.0537375	1.50046e-74	Down	0.0662555	3.13267e-46	Down	0.774485	0.999917		25.4552	20.3821	23.3596	13.3163	17.7546	15.2456	1.17644	0.975655	0.745639	0.71061	0.879331	0.663625	FLYBASE:FBgn0027513,GeneID:35878
ana3	0.552327	4.67866e-05		0.0376559	1.58991e-73	Down	0.0453744	2.69683e-61	Down	0.593162	0.69846		18.4918	14.4325	16.9992	6.66114	11.724	7.85044	0.765964	0.34091	0.364107	0.202417	0.393057	0.278576	FLYBASE:FBgn0266111,GeneID:36341
Ance	1.25509	0.0653294		4.43864	2.81419e-68	Up	4.69353	9.2699e-54	Up	1.17816	0.626415		37.8357	45.7197	38.3963	53.6043	43.8734	46.9994	149.449	127.34	146.737	181.237	156.496	161.253	FLYBASE:FBgn0012037,GeneID:34805	Angiotensin-converting enzyme	GO:0005615,GO:0016020,GO:0004180,GO:0046872,GO:0008237,GO:0008241,GO:0007552,GO:0006508,GO:0009609,GO:0007291,GO:0007289	extracellular space|membrane|carboxypeptidase activity|metal ion binding|metallopeptidase activity|peptidyl-dipeptidase activity|metamorphosis|proteolysis|response to symbiotic bacterium|sperm individualization|spermatid nucleus differentiation
Ance-3	3.4549	5.19354e-14	Up	3.31274	5.62306e-18	Up	1.1421	0.420695		1.05445	0.999917		1.46367	1.73157	1.72057	5.15868	4.25868	6.63217	4.42555	4.71694	3.5767	3.72761	5.28696	4.49651	FLYBASE:FBgn0032536,GeneID:34808	Angiotensin-converting enzyme	GO:0005615,GO:0016020,GO:0004180,GO:0046872,GO:0008237,GO:0008241,GO:0007552,GO:0006508,GO:0009609,GO:0007291,GO:0007289	extracellular space|membrane|carboxypeptidase activity|metal ion binding|metallopeptidase activity|peptidyl-dipeptidase activity|metamorphosis|proteolysis|response to symbiotic bacterium|sperm individualization|spermatid nucleus differentiation
Ance-4	3.15998	1.02704e-10	Up	4.8008	9.69624e-49	Up	2.08126	1.9591e-07	Up	1.21055	0.483016		5.76296	7.18501	5.41771	23.139	13.3091	18.105	21.31	23.6567	23.9541	27.4416	29.4251	26.9012	FLYBASE:FBgn0033366,GeneID:35909	Angiotensin-converting enzyme	GO:0005615,GO:0016020,GO:0004180,GO:0046872,GO:0008237,GO:0008241,GO:0007552,GO:0006508,GO:0009609,GO:0007291,GO:0007289	extracellular space|membrane|carboxypeptidase activity|metal ion binding|metallopeptidase activity|peptidyl-dipeptidase activity|metamorphosis|proteolysis|response to symbiotic bacterium|sperm individualization|spermatid nucleus differentiation
Ance-5	1.46991	0.0462073		5.61805	1.71291e-40	Up	4.06669	9.83981e-31	Up	0.940855	0.999917		9.54765	15.3187	14.1553	22.1118	14.1773	17.7123	57.5278	61.3394	52.5756	53.1639	54.1528	54.6965	FLYBASE:FBgn0035076,GeneID:37980	Angiotensin-converting enzyme	GO:0005615,GO:0016020,GO:0004180,GO:0046872,GO:0008237,GO:0008241,GO:0007552,GO:0006508,GO:0009609,GO:0007291,GO:0007289	extracellular space|membrane|carboxypeptidase activity|metal ion binding|metallopeptidase activity|peptidyl-dipeptidase activity|metamorphosis|proteolysis|response to symbiotic bacterium|sperm individualization|spermatid nucleus differentiation
angel	0.768703	0.0716554		0.712775	0.0188256		1.08542	0.597481		1.04104	0.999917		12.9754	12.1155	9.85755	8.24316	8.84756	8.34143	7.67	5.49011	6.32468	6.28757	7.28431	6.75017	FLYBASE:FBgn0016762,GeneID:37748	Protein angel	GO:0007275	multicellular organism development
Ank	0.955154	0.606353		0.890528	0.0911688		1.10577	0.311453		1.05227	0.999917		51.8239	45.1579	48.4395	42.9629	46.8307	41.5843	34.8964	32.7846	33.5569	33.2119	39.7694	33.9652	FLYBASE:FBgn0011747,GeneID:43770	Ankyrin-2 {ECO:0000250|UniProtKB:Q01484}	GO:0031672,GO:0016324,GO:0043034,GO:0005737,GO:0005856,GO:0005887,GO:0014704,GO:0005622,GO:0031430,GO:0048471,GO:0005886,GO:0014069,GO:0045211,GO:0042383,GO:0030315,GO:0030018,GO:0051117,GO:0008093,GO:0044325,GO:0015459,GO:0030674,GO:0030507,GO:0086014,GO:0086066,GO:0060048,GO:0006874,GO:0034613,GO:1901021,GO:0051928,GO:2001259,GO:0010628,GO:1901018,GO:0043268,GO:0008104,GO:0034394,GO:0070972,GO:…	A band|apical plasma membrane|costamere|cytoplasm|cytoskeleton|integral component of plasma membrane|intercalated disc|intracellular|M band|perinuclear region of cytoplasm|plasma membrane|postsynaptic density|postsynaptic membrane|sarcolemma|T-tubule|Z disc|ATPase binding|cytoskeletal adaptor activity|ion channel binding|potassium channel regulator activity|protein binding, bridging|spectrin bind…	dme04624	Toll and Imd signaling pathway
Ank2	1.638	0.000597704		4.18853	7.74867e-22	Up	3.65005	3.63082e-27	Up	1.26486	0.732629		0.227001	0.164795	0.183766	0.30219	0.303634	0.284436	0.674697	0.728203	0.477671	0.645994	0.834659	0.918454	FLYBASE:FBgn0261788,GeneID:38863	Ankyrin-3	GO:0030424,GO:0043194,GO:0016323,GO:0009986,GO:0005737,GO:0030425,GO:0014704,GO:0016328,GO:0005764,GO:0016020,GO:0031594,GO:0033268,GO:0033270,GO:0005886,GO:0045211,GO:0042383,GO:0016529,GO:0014731,GO:0045202,GO:0030315,GO:0030018,GO:0045296,GO:0008093,GO:0008092,GO:0044325,GO:0030674,GO:0030507,GO:0005200,GO:0007411,GO:0007409,GO:0071286,GO:0045184,GO:0043001,GO:0010960,GO:0072660,GO:0071709,GO:…	axon|axon initial segment|basolateral plasma membrane|cell surface|cytoplasm|dendrite|intercalated disc|lateral plasma membrane|lysosome|membrane|neuromuscular junction|node of Ranvier|paranode region of axon|plasma membrane|postsynaptic membrane|sarcolemma|sarcoplasmic reticulum|spectrin-associated cytoskeleton|synapse|T-tubule|Z disc|cadherin binding|cytoskeletal adaptor activity|cytoskeletal p…	dme04624	Toll and Imd signaling pathway
Ankle2	0.78938	0.00867594		0.182749	1.96908e-74	Down	0.243485	9.87832e-46	Down	0.935308	0.999917		60.2591	50.0528	56.0523	35.9423	45.8866	42.658	8.82442	6.81447	8.15023	6.82136	7.94123	7.53923	FLYBASE:FBgn0028343,GeneID:32732	Ankyrin repeat and LEM domain-containing protein 2	GO:0005789,GO:0030176,GO:0016020,GO:0051721,GO:0019888,GO:0051301,GO:0007417,GO:0007067,GO:0007084,GO:0043066,GO:0042326,GO:0035307,GO:0050790	endoplasmic reticulum membrane|integral component of endoplasmic reticulum membrane|membrane|protein phosphatase 2A binding|protein phosphatase regulator activity|cell division|central nervous system development|mitotic nuclear division|mitotic nuclear envelope reassembly|negative regulation of apoptotic process|negative regulation of phosphorylation|positive regulation of protein dephosphorylati…
anne	0.970483	0.705235		0.980211	0.770305		1.24373	0.0148173		1.0929	0.960327		35.5461	35.8256	34.9034	31.8874	32.7698	32.9189	26.9164	25.5852	28.972	26.3815	32.0145	31.0499	FLYBASE:FBgn0052000,GeneID:317815	Probable cation-transporting ATPase 13A3	GO:0016021,GO:0005524,GO:0016887,GO:0046872,GO:0006812	integral component of membrane|ATP binding|ATPase activity|metal ion binding|cation transport
Anp	0.884228	0.915879		0.58863	0.628823		2.21942	0.306915		2.93844	0.928936		0.129267	0.381707	1.15634	0.498762	0.387287	0.502404	0.516173	0.249712	0	0.818439	0.779048	0.67046	FLYBASE:FBgn0000094,GeneID:43595	Andropin	GO:0005576,GO:0005615,GO:0045087,GO:0006962,GO:0032504,GO:0006965,GO:0009617	extracellular region|extracellular space|innate immune response|male-specific antibacterial humoral response|multicellular organism reproduction|positive regulation of biosynthetic process of antibacterial peptides active against Gram-positive bacteria|response to bacterium
Ant2	1.21264	0.54514		2.74331	2.10875e-07	Up	2.13979	0.00227	Up	0.842432	0.999917		1.67769	1.7504	1.50075	2.13614	2.2116	1.30408	4.11996	2.75474	3.71522	3.54068	2.08957	3.27177	FLYBASE:FBgn0025111,GeneID:32008	ADP,ATP carrier protein	GO:0016021,GO:0005811,GO:0005743,GO:0005739,GO:0045202,GO:0005471,GO:0001508,GO:0015866,GO:0015867,GO:0034599,GO:0007268,GO:0008340,GO:0007629,GO:0040011,GO:0051560,GO:0006839,GO:0046716,GO:0010507,GO:0070050,GO:0048477,GO:2001171,GO:0051480,GO:0051900,GO:0009612,GO:0051124,GO:0048489	integral component of membrane|lipid particle|mitochondrial inner membrane|mitochondrion|synapse|ATP:ADP antiporter activity|action potential|ADP transport|ATP transport|cellular response to oxidative stress|chemical synaptic transmission|determination of adult lifespan|flight behavior|locomotion|mitochondrial calcium ion homeostasis|mitochondrial transport|muscle cell cellular homeostasis|negati…
antdh	1.40866	0.262015		3.06927	0.00013265	Up	2.22516	0.000299684	Up	0.903843	0.999917		1.62414	3.14727	2.37098	3.42702	3.09191	3.00821	4.50932	8.92207	3.63947	3.64191	5.19994	6.84434	FLYBASE:FBgn0026268,GeneID:32058	Farnesol dehydrogenase {ECO:0000305}	GO:0047886,GO:0006718	farnesol dehydrogenase activity|juvenile hormone biosynthetic process
Antp	1.19864	0.56977		3.16188	5.62864e-09	Up	2.862	6.72247e-07	Up	0.963535	0.999917		0.256882	0.335019	0.255323	0.340707	0.359157	0.262076	0.576983	0.725738	0.792344	0.555691	0.722463	0.752777	FLYBASE:FBgn0260642,GeneID:40835	Homeotic protein antennapedia	GO:0005737,GO:0005634,GO:0003677,GO:0043565,GO:0003705,GO:0009948,GO:0007507,GO:0048542,GO:0007494,GO:0042694,GO:0014019,GO:0045944,GO:0007383,GO:0007384,GO:0007419	cytoplasm|nucleus|DNA binding|sequence-specific DNA binding|transcription factor activity, RNA polymerase II distal enhancer sequence-specific binding|anterior/posterior axis specification|heart development|lymph gland development|midgut development|muscle cell fate specification|neuroblast development|positive regulation of transcription from RNA polymerase II promoter|specification of segmental…
antr	1.211	0.890117		4.73	0.0383716	Up	3.46731	0.144091		0.789367	0.999917		0.105162	0.155264	0.0522618	0.101439	0.157533	0.102179	0.314939	0.558652	0.277238	0.277424	0.422515	0.218174	FLYBASE:FBgn0050488,GeneID:246647	Venom allergen 3	GO:0005576	extracellular region
AnxB10	1.2853	0.012659		1.13047	0.117989		1.03323	0.753723		1.04284	0.999917		49.2607	56.1362	49.9993	62.0252	58.7717	68.151	45.6628	45.4509	46.238	47.9419	47.7318	48.0109	FLYBASE:FBgn0000084,GeneID:33019	Annexin B10	GO:0016020,GO:0003779,GO:0005509,GO:0005544	membrane|actin binding|calcium ion binding|calcium-dependent phospholipid binding
AnxB11	2.0371	7.84003e-11	Up	1.37634	4.68084e-06		0.711742	0.00149176		0.932878	0.989528		18.5025	19.934	19.3564	42.3056	32.846	35.798	21.22	20.1402	20.8439	18.0541	19.9842	20.2183	FLYBASE:FBgn0030749,GeneID:32612	Annexin B11	GO:0003779,GO:0005509,GO:0005544,GO:0007155,GO:0008360	actin binding|calcium ion binding|calcium-dependent phospholipid binding|cell adhesion|regulation of cell shape
AnxB9	2.50734	1.08315e-17	Up	2.11993	6.12863e-20	Up	0.891246	0.266423		0.93547	0.983287		100.737	126.374	119.29	272.843	238.835	309.48	193.229	185.791	195.435	180.3	170.781	187.736	FLYBASE:FBgn0000083,GeneID:42492	Annexin B9	GO:0005938,GO:0012505,GO:0003779,GO:0005509,GO:0005544,GO:0030507,GO:0061467,GO:0032509,GO:0030011,GO:0010797,GO:0048190	cell cortex|endomembrane system|actin binding|calcium ion binding|calcium-dependent phospholipid binding|spectrin binding|basolateral protein localization|endosome transport via multivesicular body sorting pathway|maintenance of cell polarity|regulation of multivesicular body size involved in endosome transport|wing disc dorsal/ventral pattern formation
aop	0.932942	0.462046		0.627375	1.25297e-10		0.717718	0.00130446		0.947562	0.999917		13.8798	12.6348	12.7147	11.1541	12.5193	10.9693	6.46894	6.34442	6.42327	5.69061	6.67767	5.93337	FLYBASE:FBgn0000097,GeneID:33392	Ets DNA-binding protein pokkuri	GO:0005737,GO:0005829,GO:0005654,GO:0005634,GO:0019904,GO:0043565,GO:0003705,GO:0003700,GO:0007298,GO:0001709,GO:0048749,GO:0001751,GO:0048813,GO:0008340,GO:0007391,GO:0006897,GO:0008406,GO:0007254,GO:0000165,GO:0048747,GO:0007517,GO:0045596,GO:0035157,GO:0046533,GO:0046580,GO:0035155,GO:0000122,GO:0045892,GO:0030178,GO:0048666,GO:0060233,GO:0045678,GO:0007464,GO:0045467,GO:0090175,GO:0045610,GO:…	cytoplasm|cytosol|nucleoplasm|nucleus|protein domain specific binding|sequence-specific DNA binding|transcription factor activity, RNA polymerase II distal enhancer sequence-specific binding|transcription factor activity, sequence-specific DNA binding|border follicle cell migration|cell fate determination|compound eye development|compound eye photoreceptor cell differentiation|dendrite morphogene…	dme04013,dme04320	MAPK signaling pathway - fly|Dorso-ventral axis formation
aos	1.18511	0.516653		1.09406	0.675431		0.993496	0.969235		0.957586	0.999917		2.87045	5.71794	3.00587	4.66414	4.09519	4.26656	3.25777	3.11905	3.54945	2.54218	3.48386	3.52702	FLYBASE:FBgn0004569,GeneID:39833	Protein giant-lens	GO:0005576,GO:0005154,GO:0048019,GO:0042067,GO:0001654,GO:0007455,GO:0035215,GO:0007482,GO:0007476,GO:0007474,GO:0046331,GO:0045596,GO:0009996,GO:0042059,GO:0050768,GO:2000737,GO:0060233,GO:0016318,GO:0030707,GO:0043065,GO:0050896,GO:0007601,GO:0007472	extracellular region|epidermal growth factor receptor binding|receptor antagonist activity|establishment of ommatidial planar polarity|eye development|eye-antennal disc morphogenesis|genital disc development|haltere development|imaginal disc-derived wing morphogenesis|imaginal disc-derived wing vein specification|lateral inhibition|negative regulation of cell differentiation|negative regulation o…	dme04013,dme04320	MAPK signaling pathway - fly|Dorso-ventral axis formation
Aos1	0.732956	0.00111045		0.225163	2.51322e-75	Down	0.305236	2.23643e-27	Down	0.884889	0.936026		138.825	129.648	134.368	76.1211	104.021	100.202	25.7783	20.6717	24.5296	20.1862	20.4596	22.2866	FLYBASE:FBgn0029512,GeneID:41532	SUMO-activating enzyme subunit 1	GO:0005829,GO:0005634,GO:0008022,GO:0019948,GO:0016925,GO:0007346	cytosol|nucleus|protein C-terminus binding|SUMO activating enzyme activity|protein sumoylation|regulation of mitotic cell cycle	dme04120	Ubiquitin mediated proteolysis
AOX1	1.55585	3.46192e-05		5.19096	5.7112e-97	Up	4.16768	2.27635e-37	Up	1.10607	0.978819		37.6679	45.9435	40.1143	65.4522	55.3846	60.9659	163.172	161.601	177.55	168.452	227.103	162.612	FLYBASE:FBgn0267408,GeneID:41894	Indole-3-acetaldehyde oxidase	GO:0005829,GO:0051537,GO:0004031,GO:0009055,GO:0050660,GO:0050302,GO:0005506,GO:0016614,GO:0004854,GO:0009688,GO:0009851,GO:0009115	cytosol|2 iron, 2 sulfur cluster binding|aldehyde oxidase activity|electron carrier activity|flavin adenine dinucleotide binding|indole-3-acetaldehyde oxidase activity|iron ion binding|oxidoreductase activity, acting on CH-OH group of donors|xanthine dehydrogenase activity|abscisic acid biosynthetic process|auxin biosynthetic process|xanthine catabolic process	dme00230,dme00232,dme00983,dme04146	Purine metabolism|Caffeine metabolism|Drug metabolism - other enzymes|Peroxisome
AOX2	2.87398	0.243004		4.95125	0.0066287	Up	1.94161	0.262436		0.99475	0.999917		0.0488271	0.0720894	0.0121327	0.235492	0.0487622	0.0711632	0.243712	0.117902	0.154467	0.103047	0.171654	0.240585	FLYBASE:FBgn0038348,GeneID:41895	Indole-3-acetaldehyde oxidase	GO:0005829,GO:0051537,GO:0004031,GO:0009055,GO:0050660,GO:0050302,GO:0005506,GO:0016614,GO:0004854,GO:0009688,GO:0009851,GO:0009115	cytosol|2 iron, 2 sulfur cluster binding|aldehyde oxidase activity|electron carrier activity|flavin adenine dinucleotide binding|indole-3-acetaldehyde oxidase activity|iron ion binding|oxidoreductase activity, acting on CH-OH group of donors|xanthine dehydrogenase activity|abscisic acid biosynthetic process|auxin biosynthetic process|xanthine catabolic process	dme00230,dme00232,dme00983,dme04146	Purine metabolism|Caffeine metabolism|Drug metabolism - other enzymes|Peroxisome
AOX3	1.19831	0.122761		1.26451	0.000290421		1.38012	0.0245518		1.1569	0.949232		31.9085	33.1442	29.7818	40.5761	34.8109	31.8147	32.0325	30.5439	31.1738	27.492	48.1973	33.5708	FLYBASE:FBgn0038349,GeneID:41896	Indole-3-acetaldehyde oxidase	GO:0005829,GO:0051537,GO:0004031,GO:0009055,GO:0050660,GO:0050302,GO:0005506,GO:0016614,GO:0004854,GO:0009688,GO:0009851,GO:0009115	cytosol|2 iron, 2 sulfur cluster binding|aldehyde oxidase activity|electron carrier activity|flavin adenine dinucleotide binding|indole-3-acetaldehyde oxidase activity|iron ion binding|oxidoreductase activity, acting on CH-OH group of donors|xanthine dehydrogenase activity|abscisic acid biosynthetic process|auxin biosynthetic process|xanthine catabolic process	dme00230,dme00232,dme00983,dme04146	Purine metabolism|Caffeine metabolism|Drug metabolism - other enzymes|Peroxisome
ap	1.82122	0.000506906		2.79559	6.34004e-14	Up	1.92531	3.11482e-07		1.1124	0.979688		2.51129	3.32871	2.38511	5.64144	4.45858	4.03423	6.94143	5.98311	5.04924	6.25396	7.18615	6.63411	FLYBASE:FBgn0267978,GeneID:35509	Protein apterous	GO:0005634,GO:0000977,GO:0008270,GO:0060033,GO:0007411,GO:0045165,GO:0007451,GO:0007450,GO:0048735,GO:0036011,GO:0007476,GO:0007526,GO:0035218,GO:0007479,GO:0007517,GO:0007399,GO:0045944,GO:0006351,GO:0007419,GO:0048190	nucleus|RNA polymerase II regulatory region sequence-specific DNA binding|zinc ion binding|anatomical structure regression|axon guidance|cell fate commitment|dorsal/ventral lineage restriction, imaginal disc|dorsal/ventral pattern formation, imaginal disc|haltere morphogenesis|imaginal disc-derived leg segmentation|imaginal disc-derived wing morphogenesis|larval somatic muscle development|leg dis…
AP-1-2beta	0.936547	0.471002		0.582286	8.08241e-16		0.713366	0.000502124		1.01939	0.999917		51.8017	45.8416	48.8445	39.075	48.1825	42.7564	22.322	22.016	22.3355	22.051	24.2004	21.9557	FLYBASE:FBgn0010380,GeneID:32987	AP-1 complex subunit beta-1	GO:0030131,GO:0030665,GO:0005802,GO:0019901,GO:0008565,GO:0007368,GO:0007507,GO:0006886,GO:0016192	clathrin adaptor complex|clathrin-coated vesicle membrane|trans-Golgi network|protein kinase binding|protein transporter activity|determination of left/right symmetry|heart development|intracellular protein transport|vesicle-mediated transport	dme04142	Lysosome
AP-1gamma	0.942315	0.516653		0.574195	7.48284e-10		0.742776	0.00449232		1.08167	0.999917		30.7367	26.2047	27.3813	23.5862	26.9172	24.7108	11.8527	11.6008	14.4141	11.7556	15.7817	13.6184	FLYBASE:FBgn0030089,GeneID:31842	AP-1 complex subunit gamma-1	GO:0030131,GO:0030136,GO:0030665,GO:0005737,GO:0005829,GO:0005794,GO:0043231,GO:0016020,GO:0048471,GO:0055037,GO:0005802,GO:0030742,GO:0019894,GO:0008565,GO:0017137,GO:0035646,GO:0090160,GO:0006886,GO:0043323,GO:0045954,GO:0016192	clathrin adaptor complex|clathrin-coated vesicle|clathrin-coated vesicle membrane|cytoplasm|cytosol|Golgi apparatus|intracellular membrane-bounded organelle|membrane|perinuclear region of cytoplasm|recycling endosome|trans-Golgi network|GTP-dependent protein binding|kinesin binding|protein transporter activity|Rab GTPase binding|endosome to melanosome transport|Golgi to lysosome transport|intrace…	dme04142	Lysosome
AP-1mu	0.949624	0.574949		0.642737	1.77145e-09		0.728969	0.00073194		0.957113	0.999917		73.1631	69.6334	64.8545	60.4227	65.8498	60.3833	33.0487	34.3115	36.968	34.5576	31.1558	34.3987	FLYBASE:FBgn0024833,GeneID:41150	AP-1 complex subunit mu-1	GO:0030131,GO:0030669,GO:0030659,GO:0005829,GO:0070062,GO:0000139,GO:0005765,GO:0016020,GO:0032588,GO:0019886,GO:0035646,GO:0006886,GO:0032438,GO:0050690,GO:0016192,GO:0016032	clathrin adaptor complex|clathrin-coated endocytic vesicle membrane|cytoplasmic vesicle membrane|cytosol|extracellular exosome|Golgi membrane|lysosomal membrane|membrane|trans-Golgi network membrane|antigen processing and presentation of exogenous peptide antigen via MHC class II|endosome to melanosome transport|intracellular protein transport|melanosome organization|regulation of defense respons…	dme04142	Lysosome
AP-1sigma	0.970336	0.752948		0.987242	0.890084		1.09378	0.36882		0.955767	0.999917		44.5041	43.1956	40.4019	36.6154	42.4247	38.7326	31.8116	29.9748	37.1428	31.7935	31.9844	30.9578	FLYBASE:FBgn0039132,GeneID:42835	AP-1 complex subunit sigma-2	GO:0030119,GO:0030669,GO:0005905,GO:0030659,GO:0005829,GO:0005794,GO:0000139,GO:0043231,GO:0005765,GO:0032588,GO:0008565,GO:0019886,GO:0006886,GO:0050690,GO:0016192	AP-type membrane coat adaptor complex|clathrin-coated endocytic vesicle membrane|clathrin-coated pit|cytoplasmic vesicle membrane|cytosol|Golgi apparatus|Golgi membrane|intracellular membrane-bounded organelle|lysosomal membrane|trans-Golgi network membrane|protein transporter activity|antigen processing and presentation of exogenous peptide antigen via MHC class II|intracellular protein transpor…	dme04142	Lysosome
AP-2alpha	0.885097	0.168174		0.483263	2.30383e-24	Down	0.60563	8.82883e-08		0.985509	0.999917		47.1182	40.1043	42.4844	32.3142	39.8406	36.6369	16.2222	16.1451	16.625	15.6962	17.0283	15.7276	FLYBASE:FBgn0264855,GeneID:33211	AP-2 complex subunit alpha	GO:0030122,GO:0005905,GO:0030135,GO:0005886,GO:0008021,GO:0008565,GO:0008356,GO:0006897,GO:0006886,GO:0022008,GO:0007269,GO:0030707,GO:0045807,GO:0008104,GO:0015031,GO:0030100,GO:0019233,GO:0016183,GO:0048488,GO:0048489,GO:0006901	AP-2 adaptor complex|clathrin-coated pit|coated vesicle|plasma membrane|synaptic vesicle|protein transporter activity|asymmetric cell division|endocytosis|intracellular protein transport|neurogenesis|neurotransmitter secretion|ovarian follicle cell development|positive regulation of endocytosis|protein localization|protein transport|regulation of endocytosis|sensory perception of pain|synaptic ve…	dme04144	Endocytosis
AP-2mu	0.912029	0.304417		0.502479	1.21943e-22		0.649517	9.21298e-06		1.0489	0.999917		54.7647	57.3491	54.7399	42.3754	52.2902	49.6948	21.9392	20.4224	23.2257	22.1609	22.5054	24.3289	FLYBASE:FBgn0263351,GeneID:42642	AP-2 complex subunit mu	GO:0030131,GO:0005905,GO:0005886,GO:0008289,GO:0006897,GO:0006886	clathrin adaptor complex|clathrin-coated pit|plasma membrane|lipid binding|endocytosis|intracellular protein transport	dme04144	Endocytosis
AP-2sigma	1.03192	0.774649		0.872203	0.0563434		0.843916	0.108404		0.887087	0.890566		84.6843	84.9963	79.767	75.5548	78.5446	89.581	57.2983	56.3692	56.3972	51.4216	47.27	52.6137	FLYBASE:FBgn0043012,GeneID:42525	AP-2 complex subunit sigma	GO:0030121,GO:0030122,GO:0005794,GO:0005886,GO:0008565,GO:0006897,GO:0006886	AP-1 adaptor complex|AP-2 adaptor complex|Golgi apparatus|plasma membrane|protein transporter activity|endocytosis|intracellular protein transport	dme04144	Endocytosis
Apc	1.38179	0.000688538		0.641057	3.99704e-08		0.658817	2.21154e-05		1.25954	0.232686		10.3451	9.20611	8.7611	12.9041	12.6807	11.3736	4.67411	4.50054	5.01521	5.55094	6.5364	5.85072	FLYBASE:FBgn0015589,GeneID:44642	Adenomatous polyposis coli protein	GO:0005912,GO:0044295,GO:0030877,GO:0070852,GO:0005938,GO:0005813,GO:0005737,GO:0030425,GO:0030426,GO:0000776,GO:0030027,GO:0005874,GO:0044306,GO:0043025,GO:0031965,GO:0005634,GO:0005886,GO:0043234,GO:0032587,GO:0008013,GO:0045295,GO:0008017,GO:0051010,GO:0032403,GO:0019887,GO:0007050,GO:0001708,GO:0016477,GO:0008283,GO:0006974,GO:1990090,GO:0007163,GO:0000281,GO:0090090,GO:0008285,GO:0045736,GO:…	adherens junction|axonal growth cone|beta-catenin destruction complex|cell body fiber|cell cortex|centrosome|cytoplasm|dendrite|growth cone|kinetochore|lamellipodium|microtubule|neuron projection terminus|neuronal cell body|nuclear membrane|nucleus|plasma membrane|protein complex|ruffle membrane|beta-catenin binding|gamma-catenin binding|microtubule binding|microtubule plus-end binding|protein co…	dme04310	Wnt signaling pathway
APC10	0.880213	0.320979		0.544348	1.82087e-08		0.690441	0.00985331		0.992328	0.999917		23.9693	22.2789	25.261	16.8443	22.2713	20.5877	10.3817	9.34648	10.7321	10.2111	10.7252	9.34561	FLYBASE:FBgn0034231,GeneID:36975	Anaphase-promoting complex subunit 10	GO:0005680,GO:0061630,GO:0031145,GO:0051301,GO:0007113,GO:0007067,GO:0022008,GO:0070979,GO:0030071,GO:2000736,GO:0019233	anaphase-promoting complex|ubiquitin protein ligase activity|anaphase-promoting complex-dependent catabolic process|cell division|endomitotic cell cycle|mitotic nuclear division|neurogenesis|protein K11-linked ubiquitination|regulation of mitotic metaphase/anaphase transition|regulation of stem cell differentiation|sensory perception of pain	dme04120	Ubiquitin mediated proteolysis
Apc2	0.723428	0.0199852		0.0479049	4.71253e-81	Down	0.0454082	2.39422e-75	Down	0.611981	0.608899		25.2365	20.7978	23.6476	12.3672	20.768	14.8122	1.27513	0.680293	0.654609	0.503884	0.635512	0.458184	FLYBASE:FBgn0026598,GeneID:42871	Adenomatous polyposis coli protein	GO:0005912,GO:0044295,GO:0030877,GO:0070852,GO:0005938,GO:0005813,GO:0005737,GO:0030425,GO:0030426,GO:0000776,GO:0030027,GO:0005874,GO:0044306,GO:0043025,GO:0031965,GO:0005634,GO:0005886,GO:0043234,GO:0032587,GO:0008013,GO:0045295,GO:0008017,GO:0051010,GO:0032403,GO:0019887,GO:0007050,GO:0001708,GO:0016477,GO:0008283,GO:0006974,GO:1990090,GO:0007163,GO:0000281,GO:0090090,GO:0008285,GO:0045736,GO:…	adherens junction|axonal growth cone|beta-catenin destruction complex|cell body fiber|cell cortex|centrosome|cytoplasm|dendrite|growth cone|kinetochore|lamellipodium|microtubule|neuron projection terminus|neuronal cell body|nuclear membrane|nucleus|plasma membrane|protein complex|ruffle membrane|beta-catenin binding|gamma-catenin binding|microtubule binding|microtubule plus-end binding|protein co…	dme04310	Wnt signaling pathway
APC4	0.693162	0.00259066		0.179498	4.38559e-45	Down	0.299338	1.64946e-11	Down	1.02835	0.999917		16.9505	15.3602	14.6501	8.95714	12.6224	9.32686	1.82086	2.59817	2.15661	1.53592	2.05419	3.24906	FLYBASE:FBgn0052707,GeneID:31835	Anaphase-promoting complex subunit 4	GO:0005680,GO:0005634,GO:0019903,GO:0031145,GO:0051301,GO:0007067,GO:0070979,GO:0030071	anaphase-promoting complex|nucleus|protein phosphatase binding|anaphase-promoting complex-dependent catabolic process|cell division|mitotic nuclear division|protein K11-linked ubiquitination|regulation of mitotic metaphase/anaphase transition	dme04120	Ubiquitin mediated proteolysis
APC7	0.640251	1.36967e-05		0.0246389	7.91193e-25	Down	0.0256372	4.19324e-93	Down	0.592075	0.800009		84.9007	76.4433	81.0895	39.2073	58.0248	50.2534	2.64399	0.745301	1.29753	0.572176	1.46633	0.735534	FLYBASE:FBgn0029879,GeneID:31594	Anaphase-promoting complex subunit 7	GO:0005680,GO:0005829,GO:0005654,GO:0005634,GO:0019903,GO:0031145,GO:0051301,GO:0007067,GO:0051436,GO:0051437,GO:0043161,GO:0070979,GO:0042787,GO:0051439	anaphase-promoting complex|cytosol|nucleoplasm|nucleus|protein phosphatase binding|anaphase-promoting complex-dependent catabolic process|cell division|mitotic nuclear division|negative regulation of ubiquitin-protein ligase activity involved in mitotic cell cycle|positive regulation of ubiquitin-protein ligase activity involved in regulation of mitotic cell cycle transition|proteasome-mediated u…	dme04120	Ubiquitin mediated proteolysis
ApepP	0.852494	0.0416175		0.786935	0.00153483		1.05096	0.669683		1.01241	0.999917		65.1257	67.1576	62.3012	47.9325	56.376	52.9459	36.7043	39.979	43.0213	45.8614	37.8159	37.6379	FLYBASE:FBgn0026150,GeneID:35029	Xaa-Pro aminopeptidase ApepP {ECO:0000305}	GO:0005829,GO:0046872,GO:0070006,GO:0006508	cytosol|metal ion binding|metalloaminopeptidase activity|proteolysis
aph-1	1.14418	0.175552		0.807415	0.0182096		0.825669	0.0960026		1.03845	0.999917		27.6151	27.948	27.9315	29.597	29.8644	30.9015	18.2809	16.2294	18.2325	16.6001	19.8126	18.5414	FLYBASE:FBgn0031458,GeneID:33467	Gamma-secretase subunit Aph-1	GO:0005783,GO:0070765,GO:0005887,GO:0005770,GO:0055037,GO:0004175,GO:0007220,GO:0007219,GO:0043085,GO:0016485,GO:0008593	endoplasmic reticulum|gamma-secretase complex|integral component of plasma membrane|late endosome|recycling endosome|endopeptidase activity|Notch receptor processing|Notch signaling pathway|positive regulation of catalytic activity|protein processing|regulation of Notch signaling pathway	dme04330	Notch signaling pathway
aPKC	0.968553	0.764654		0.403398	6.76373e-27	Down	0.519165	5.2441e-10		1.10798	0.970853		26.6455	22.597	23.7572	19.4555	24.7462	22.831	8.05836	6.80507	8.17258	7.47416	9.67412	8.46694	FLYBASE:FBgn0261854,GeneID:47594	Atypical protein kinase C {ECO:0000312|EMBL:AAF58177.2}	GO:0045179,GO:0016324,GO:0016327,GO:0005938,GO:0035003,GO:0005524,GO:0046872,GO:0017022,GO:0004697,GO:0004674,GO:0034332,GO:0045176,GO:0055059,GO:0045167,GO:0060446,GO:0007043,GO:0046667,GO:0003382,GO:0045198,GO:0090163,GO:0000132,GO:0007163,GO:0045197,GO:0045196,GO:0016332,GO:0016334,GO:0051601,GO:0007294,GO:0035556,GO:0030011,GO:0035011,GO:0007613,GO:0001738,GO:0007314,GO:0007309,GO:0051491,GO:…	apical cortex|apical plasma membrane|apicolateral plasma membrane|cell cortex|subapical complex|ATP binding|metal ion binding|myosin binding|protein kinase C activity|protein serine/threonine kinase activity|adherens junction organization|apical protein localization|asymmetric neuroblast division|asymmetric protein localization involved in cell fate determination|branching involved in open trache…	dme04391,dme04144	Hippo signaling pathway -fly|Endocytosis
Aplip1	1.77298	0.0139259		3.82366	4.193e-15	Up	2.87178	4.98692e-09	Up	1.18166	0.971881		1.29991	0.984216	0.894476	1.89048	1.83743	1.59338	3.2142	3.36101	2.91028	2.87003	3.65592	4.77136	FLYBASE:FBgn0040281,GeneID:53472	JNK-interacting protein 1	GO:0030424,GO:1904115,GO:0042802,GO:0019894,GO:0005078,GO:0019901,GO:0048490,GO:0019896,GO:0007254,GO:0048812,GO:0046328,GO:2000331,GO:0048491	axon|axon cytoplasm|identical protein binding|kinesin binding|MAP-kinase scaffold activity|protein kinase binding|anterograde synaptic vesicle transport|axonal transport of mitochondrion|JNK cascade|neuron projection morphogenesis|regulation of JNK cascade|regulation of terminal button organization|retrograde synaptic vesicle transport
apolpp	1.44166	0.00670281		3.93487	1.20011e-64	Up	3.70572	3.24408e-25	Up	1.20068	0.69846		99.2529	117.804	98.3123	172.927	131.108	124.31	334.752	333.583	301.568	356.538	477.624	336.282	FLYBASE:FBgn0087002,GeneID:43827	Apolipophorin-1	GO:0045178,GO:0030139,GO:0005576,GO:0005615,GO:0005811,GO:0005875,GO:0005504,GO:0020037,GO:0005319,GO:0046872,GO:0008017,GO:0005102,GO:0019841,GO:0006869,GO:0007224,GO:0006810,GO:0016055	basal part of cell|endocytic vesicle|extracellular region|extracellular space|lipid particle|microtubule associated complex|fatty acid binding|heme binding|lipid transporter activity|metal ion binding|microtubule binding|receptor binding|retinol binding|lipid transport|smoothened signaling pathway|transport|Wnt signaling pathway
Apoltp	2.13054	9.81721e-12	Up	1.90405	1.35336e-12		1.39362	0.0139643		1.37817	0.262756		6.58685	7.26659	6.2161	15.3834	12.0508	12.8809	9.95523	10.9947	8.8951	11.321	17.8355	12.2996	FLYBASE:FBgn0032136,GeneID:34283	Vitellin	GO:0008289,GO:0005319,GO:0045735,GO:0048477	lipid binding|lipid transporter activity|nutrient reservoir activity|oogenesis
app	0.853586	0.0741876		0.702008	2.4646e-05		0.973056	0.843407		1.04961	0.999917		7.52819	7.1783	7.13706	5.52875	6.55704	5.5795	3.92837	4.35347	3.69303	3.45855	5.15027	4.05433	FLYBASE:FBgn0260941,GeneID:39399	Palmitoyltransferase app {ECO:0000303|PubMed:18804377}	GO:0045179,GO:0005783,GO:0016021,GO:0019706,GO:0008270,GO:0048104,GO:0001737,GO:0007389,GO:0018345	apical cortex|endoplasmic reticulum|integral component of membrane|protein-cysteine S-palmitoyltransferase activity|zinc ion binding|establishment of body hair or bristle planar orientation|establishment of imaginal disc-derived wing hair orientation|pattern specification process|protein palmitoylation	dme04391	Hippo signaling pathway -fly
APP-BP1	0.803245	0.0370074		0.37091	2.10587e-35	Down	0.469507	2.86738e-10	Down	0.904925	0.979886		38.7903	34.6219	36.45	22.8438	31.3882	29.5348	11.1116	10.1274	10.6212	8.61166	9.62391	10.7159	FLYBASE:FBgn0261112,GeneID:39244	Nedd8-activating enzyme E1 regulatory subunit	GO:0005829,GO:0005634,GO:0043234,GO:0001540,GO:0019781,GO:0046982,GO:0045116	cytosol|nucleus|protein complex|beta-amyloid binding|NEDD8 activating enzyme activity|protein heterodimerization activity|protein neddylation
Appl	1.27221	0.213916		1.91837	4.78302e-05		3.07067	4.30689e-15	Up	1.80472	0.00445898		2.9687	1.68036	2.01216	2.81987	2.81387	2.35604	3.73272	3.31245	2.9314	4.27252	6.42659	7.45191	FLYBASE:FBgn0000108,GeneID:31002	Beta-amyloid-like protein	GO:0005576,GO:0016021,GO:0005886,GO:0008201,GO:0046914,GO:0007611,GO:0007616,GO:0016319,GO:1901215,GO:0048812,GO:0007422,GO:0048678,GO:0051602,GO:0007614,GO:0050808	extracellular region|integral component of membrane|plasma membrane|heparin binding|transition metal ion binding|learning or memory|long-term memory|mushroom body development|negative regulation of neuron death|neuron projection morphogenesis|peripheral nervous system development|response to axon injury|response to electrical stimulus|short-term memory|synapse organization
Aprt	1.29158	0.044881		1.02205	0.831231		0.821777	0.145181		0.920875	0.999917		22.5263	24.6359	22.6712	31.8871	27.6371	25.6041	19.093	19.2945	17.3801	19.1858	16.6496	15.627	FLYBASE:FBgn0000109,GeneID:48224	Adenine phosphoribosyltransferase	GO:0005737,GO:0003999,GO:0006168,GO:0044209	cytoplasm|adenine phosphoribosyltransferase activity|adenine salvage|AMP salvage	dme00230	Purine metabolism
Aps	0.843035	0.041279		0.457379	7.04951e-24	Down	0.597284	8.21846e-09		0.978026	0.999917		134.496	114.115	132.633	90.3316	108.904	105.204	48.6276	42.4	45.3447	42.0104	47.0937	44.6855	FLYBASE:FBgn0036111,GeneID:39226	Diphosphoinositol polyphosphate phosphohydrolase 2	GO:0005737,GO:0008486,GO:0052840,GO:0052846,GO:0052847,GO:0052843,GO:0052848,GO:0052844,GO:0052845,GO:0046872,GO:0030515	cytoplasm|diphosphoinositol-polyphosphate diphosphatase activity|inositol diphosphate tetrakisphosphate diphosphatase activity|inositol-1,5-bisdiphosphate-2,3,4,6-tetrakisphosphate 1-diphosphatase activity|inositol-1,5-bisdiphosphate-2,3,4,6-tetrakisphosphate 5-diphosphatase activity|inositol-1-diphosphate-2,3,4,5,6-pentakisphosphate diphosphatase activity|inositol-3,5-bisdiphosphate-2,3,4,6-tetr…
apt	0.674992	0.000220117		0.342261	3.96205e-32	Down	0.501664	1.12208e-08		0.880432	0.936026		30.8008	26.6828	29.2912	15.6416	22.4347	17.5304	7.9701	6.70344	8.57054	6.53892	7.49525	6.46856	FLYBASE:FBgn0015903,GeneID:37734
AQP	1.24977	0.199017		4.8169	2.12839e-32	Up	3.6316	4.65583e-24	Up	0.837707	0.868285		8.64263	10.1484	7.4222	10.0917	9.0854	11.8228	37.6513	34.5257	26.462	31.4398	25.015	26.2664	FLYBASE:FBgn0033807,GeneID:36456	Aquaporin-12A	GO:0016021,GO:0005886,GO:0015250	integral component of membrane|plasma membrane|water channel activity
ara	1.34335	0.313552		1.77362	0.00792454		1.41975	0.177331		0.953726	0.999917		0.852234	0.774312	0.765612	1.21728	1.08024	0.732515	1.17797	1.26638	0.864131	0.8993	0.921865	1.36006	FLYBASE:FBgn0015904,GeneID:39439	Homeobox protein araucan	GO:0005634,GO:0043565,GO:0003705,GO:0001745,GO:0048813,GO:0045317,GO:0007476,GO:0007474,GO:0042693,GO:0045926,GO:0035310,GO:0045944,GO:0045893,GO:0006351	nucleus|sequence-specific DNA binding|transcription factor activity, RNA polymerase II distal enhancer sequence-specific binding|compound eye morphogenesis|dendrite morphogenesis|equator specification|imaginal disc-derived wing morphogenesis|imaginal disc-derived wing vein specification|muscle cell fate commitment|negative regulation of growth|notum cell fate specification|positive regulation of …
aralar1	0.979918	0.822902		1.15363	0.0230937		1.4644	5.94424e-06		1.10316	0.861389		45.1461	42.3278	45.1843	41.5087	40.6502	40.6738	40.7193	38.6117	40.333	42.455	46.3077	43.6902	FLYBASE:FBgn0028646,GeneID:43616	Calcium-binding mitochondrial carrier protein Aralar1	GO:0016021,GO:0005811,GO:0005743,GO:0005739,GO:0005509,GO:0022857,GO:0006839,GO:0042060	integral component of membrane|lipid particle|mitochondrial inner membrane|mitochondrion|calcium ion binding|transmembrane transporter activity|mitochondrial transport|wound healing
Arc1	2.3198	3.16469e-07	Up	3.58731	1.17387e-18	Up	1.94879	2.6582e-07		1.11709	0.985582		56.3308	85.7503	79.9003	152.926	124.149	210.159	169.918	189.133	264.435	204.227	241.153	254.638	FLYBASE:FBgn0033926,GeneID:36595
Arc2	2.01543	7.30794e-06	Up	1.63331	0.0051856		0.885547	0.473261		0.969539	0.999917		9.83579	10.0495	8.71346	18.047	14.8408	21.5548	8.80485	11.617	16.1217	11.902	9.611	14.029	FLYBASE:FBgn0033928,GeneID:36597
Arc42	0.983198	0.869831		1.02521	0.754686		1.19311	0.0523893		1.01674	0.999917		69.2988	72.0251	63.234	59.9245	65.8448	64.7562	54.3789	56.5227	52.961	55.8313	56.1839	55.2014	FLYBASE:FBgn0038742,GeneID:42364	Short-chain specific acyl-CoA dehydrogenase, mitochondrial	GO:0005759,GO:0003995,GO:0004085,GO:0050660,GO:0006631	mitochondrial matrix|acyl-CoA dehydrogenase activity|butyryl-CoA dehydrogenase activity|flavin adenine dinucleotide binding|fatty acid metabolic process	dme00650,dme00071,dme00280	Butanoate metabolism|Fatty acid degradation|Valine, leucine and isoleucine degradation
Archease	1.05919	0.654601		0.79982	0.058216		0.791135	0.0958629		0.932866	0.999917		15.3883	15.1853	14.0007	14.0062	15.8801	14.8368	10.3593	7.8508	9.69476	9.36818	7.332	9.33202	FLYBASE:FBgn0038893,GeneID:42551	Protein archease-like	GO:0072669,GO:0046872,GO:0022008,GO:0048680,GO:0006388	tRNA-splicing ligase complex|metal ion binding|neurogenesis|positive regulation of axon regeneration|tRNA splicing, via endonucleolytic cleavage and ligation
Arf102F	1.14021	0.127716		0.889538	0.0699764		0.840839	0.117095		0.958621	0.999917		211.013	216.576	221.739	210.743	231.599	258.98	152.732	142.268	156.801	149.52	122.483	161.881	FLYBASE:FBgn0013749,GeneID:43823	ADP-ribosylation factor 2	GO:0005794,GO:0098793,GO:0005525,GO:0003956,GO:0048749,GO:0016197,GO:0007269,GO:0006471,GO:0015031,GO:0007264,GO:0048488	Golgi apparatus|presynapse|GTP binding|NAD(P)+-protein-arginine ADP-ribosyltransferase activity|compound eye development|endosomal transport|neurotransmitter secretion|protein ADP-ribosylation|protein transport|small GTPase mediated signal transduction|synaptic vesicle endocytosis
Arf51F	1.09632	0.283087		1.11217	0.123206		1.11897	0.205315		0.979926	0.999917		52.125	55.0445	49.8663	52.4821	54.5116	55.98	46.0071	43.475	47.0946	43.9984	45.1668	45.0512	FLYBASE:FBgn0013750,GeneID:36699	ADP-ribosylation factor 3	GO:0032154,GO:0005829,GO:0005769,GO:0005794,GO:0005886,GO:0098793,GO:0055037,GO:0005525,GO:0003924,GO:0003956,GO:0030036,GO:0048149,GO:0016197,GO:0007112,GO:0007520,GO:0007269,GO:0006471,GO:0015031,GO:0007264,GO:0007283,GO:0048488	cleavage furrow|cytosol|early endosome|Golgi apparatus|plasma membrane|presynapse|recycling endosome|GTP binding|GTPase activity|NAD(P)+-protein-arginine ADP-ribosyltransferase activity|actin cytoskeleton organization|behavioral response to ethanol|endosomal transport|male meiosis cytokinesis|myoblast fusion|neurotransmitter secretion|protein ADP-ribosylation|protein transport|small GTPase mediat…	dme04144	Endocytosis
Arf79F	1.17361	0.0407939		1.08996	0.301686		1.02264	0.828095		0.977467	0.999917		189.55	191.565	180.294	212.074	202.095	208.557	152.008	145.149	181.499	169.682	152.789	145.645	FLYBASE:FBgn0010348,GeneID:40506	ADP-ribosylation factor 1	GO:0005794,GO:0005525,GO:0015031,GO:0007264,GO:0016192	Golgi apparatus|GTP binding|protein transport|small GTPase mediated signal transduction|vesicle-mediated transport	dme04144	Endocytosis
ArfGAP1	0.897699	0.202857		0.508115	8.49549e-18		0.647674	1.30312e-05		1.01662	0.999917		68.6829	60.8657	68.4268	50.5248	60.9471	56.893	24.8169	27.8534	25.9227	25.5496	24.6451	30.1058	FLYBASE:FBgn0020655,GeneID:39417	ADP-ribosylation factor GTPase-activating protein 1	GO:0005829,GO:0005794,GO:0014069,GO:0005096,GO:0046872,GO:0006888,GO:0036498,GO:0015031,GO:0030100,GO:0006890	cytosol|Golgi apparatus|postsynaptic density|GTPase activator activity|metal ion binding|ER to Golgi vesicle-mediated transport|IRE1-mediated unfolded protein response|protein transport|regulation of endocytosis|retrograde vesicle-mediated transport, Golgi to ER	dme04144	Endocytosis
ArfGAP3	1.03446	0.725037		0.73519	4.62012e-05		0.767088	0.00386093		0.958248	0.999917		45.7629	40.0721	45.9302	41.9312	46.024	40.9669	25.497	24.0814	26.1782	24.5704	23.8556	24.3393	FLYBASE:FBgn0037182,GeneID:40487	ADP-ribosylation factor GTPase-activating protein 3	GO:0005829,GO:0000139,GO:0005096,GO:0046872,GO:0009306,GO:0016192	cytosol|Golgi membrane|GTPase activator activity|metal ion binding|protein secretion|vesicle-mediated transport	dme04144	Endocytosis
Arfip	0.910725	0.373373		0.492047	7.47591e-14	Down	0.667569	0.000223115		1.09541	0.999545		20.8602	17.5958	20.3031	16.5244	17.012	17.0424	7.49379	7.73864	7.35788	7.92138	8.89349	8.03656	FLYBASE:FBgn0037884,GeneID:41353	Arfaptin-2	GO:0005737,GO:0034315,GO:0031529	cytoplasm|regulation of Arp2/3 complex-mediated actin nucleation|ruffle organization
Arfrp1	0.915703	0.453523		0.499187	2.65411e-12	Down	0.578623	1.06745e-05		0.943491	0.999917		32.0569	29.5271	28.7718	23.3604	29.915	25.1905	10.6234	12.6897	11.9147	10.2129	10.997	12.2202	FLYBASE:FBgn0030088,GeneID:31841	ADP-ribosylation factor-related protein 1	GO:0005829,GO:0016020,GO:0005802,GO:0005525,GO:0007369,GO:0043001,GO:0034067,GO:0042147,GO:0007264	cytosol|membrane|trans-Golgi network|GTP binding|gastrulation|Golgi to plasma membrane protein transport|protein localization to Golgi apparatus|retrograde transport, endosome to Golgi|small GTPase mediated signal transduction
arg	2.15145	1.57971e-05	Up	6.49214	3.55459e-103	Up	3.73779	2.09511e-21	Up	1.09326	0.971881		8.84427	9.27796	9.56167	23.1238	13.4424	19.3729	44.3383	48.2947	47.8594	46.0496	55.6	52.7928	FLYBASE:FBgn0023535,GeneID:46717	Arginase-2, mitochondrial			dme00220,dme00330	Arginine biosynthesis|Arginine and proline metabolism
Argk	1.00138	0.989396		3.05014	2.76048e-55	Up	3.03304	2.75475e-42	Up	0.884047	0.813908		167.231	189.443	181.534	170.615	167.407	171.767	400.711	434.506	448.25	385.924	351.856	400.53	FLYBASE:FBgn0000116,GeneID:39041	Arginine kinase	GO:0005737,GO:0005829,GO:0005576,GO:0005886,GO:0004054,GO:0005524,GO:0016310	cytoplasm|cytosol|extracellular region|plasma membrane|arginine kinase activity|ATP binding|phosphorylation	dme00330	Arginine and proline metabolism
ArgRS	0.825046	0.0225934		0.461832	1.28664e-22	Down	0.588673	4.23265e-08		0.93433	0.999917		53.3207	49.3261	46.7119	35.7699	42.469	38.5326	16.6832	18.5194	18.6949	16.7533	17.3308	16.4691	FLYBASE:FBgn0027093,GeneID:32539	Probable arginine--tRNA ligase, cytoplasmic	GO:0017101,GO:0005737,GO:0004814,GO:0005524,GO:0006420	aminoacyl-tRNA synthetase multienzyme complex|cytoplasm|arginine-tRNA ligase activity|ATP binding|arginyl-tRNA aminoacylation	dme00970	Aminoacyl-tRNA biosynthesis
ArgRS-m	0.938315	0.625668		0.404728	4.42966e-15	Down	0.428273	2.78022e-08	Down	0.885792	0.999917		9.29945	9.2569	8.56285	6.98998	9.18194	7.97867	3.36302	2.62684	2.59038	2.75876	1.93864	2.91216	FLYBASE:FBgn0037526,GeneID:40929	Probable arginine--tRNA ligase, mitochondrial	GO:0005759,GO:0004814,GO:0005524,GO:0006420	mitochondrial matrix|arginine-tRNA ligase activity|ATP binding|arginyl-tRNA aminoacylation	dme00970	Aminoacyl-tRNA biosynthesis
ari-1	1.00108	0.991717		0.908402	0.192549		1.03773	0.733993		1.01729	0.999917		16.2625	15.6422	15.487	13.2526	16.4309	15.305	11.9958	10.7651	10.8977	11.5813	11.386	11.3537	FLYBASE:FBgn0017418,GeneID:32796	Potential E3 ubiquitin-protein ligase ariadne-1	GO:0005737,GO:0005634,GO:0000151,GO:0003677,GO:0046983,GO:0031624,GO:0061630,GO:0008270,GO:0007029,GO:0048477,GO:0050769,GO:0032436,GO:0000209,GO:0016567,GO:0042787	cytoplasm|nucleus|ubiquitin ligase complex|DNA binding|protein dimerization activity|ubiquitin conjugating enzyme binding|ubiquitin protein ligase activity|zinc ion binding|endoplasmic reticulum organization|oogenesis|positive regulation of neurogenesis|positive regulation of proteasomal ubiquitin-dependent protein catabolic process|protein polyubiquitination|protein ubiquitination|protein ubiqui…
ari-2	0.693678	0.00124571		0.224155	1.23946e-47	Down	0.365016	1.72812e-15	Down	1.00392	0.999917		30.1675	23.7137	28.6939	15.4774	21.531	17.3192	5.32857	4.69119	4.4456	4.51624	5.60304	4.45624	FLYBASE:FBgn0025186,GeneID:37542	Potential E3 ubiquitin-protein ligase ariadne-2	GO:0005737,GO:0005634,GO:0000151,GO:0031624,GO:0061630,GO:0004842,GO:0008270,GO:0032436,GO:0000209,GO:0042787	cytoplasm|nucleus|ubiquitin ligase complex|ubiquitin conjugating enzyme binding|ubiquitin protein ligase activity|ubiquitin-protein transferase activity|zinc ion binding|positive regulation of proteasomal ubiquitin-dependent protein catabolic process|protein polyubiquitination|protein ubiquitination involved in ubiquitin-dependent protein catabolic process
Arl1	1.07709	0.489946		0.860222	0.0483373		0.970723	0.790102		1.07986	0.989857		89.4496	96.2926	100.735	88.1149	95.1893	108.953	63.3595	62.8685	66.5174	70.5122	64.4248	73.7785	FLYBASE:FBgn0000115,GeneID:39745	ADP-ribosylation factor-like protein 1	GO:0005794,GO:0098793,GO:0005802,GO:0005525,GO:0003924,GO:0019904,GO:0033227,GO:0090158,GO:0016197,GO:0007030,GO:0007269,GO:0034067,GO:0000042,GO:0030334,GO:0060628,GO:0070861,GO:0007431,GO:0033363,GO:0007264,GO:0048488,GO:0035220	Golgi apparatus|presynapse|trans-Golgi network|GTP binding|GTPase activity|protein domain specific binding|dsRNA transport|endoplasmic reticulum membrane organization|endosomal transport|Golgi organization|neurotransmitter secretion|protein localization to Golgi apparatus|protein targeting to Golgi|regulation of cell migration|regulation of ER to Golgi vesicle-mediated transport|regulation of pro…
Arl2	1.21555	0.0883204		0.644259	5.44731e-05		0.551133	5.48008e-05		0.92553	0.999917		24.5494	26.6233	25.5692	26.8706	31.1964	30.352	13.0605	12.2108	13.4089	12.3321	9.37609	14.1815	FLYBASE:FBgn0004908,GeneID:40993	ADP-ribosylation factor-like protein 2	GO:0005622,GO:0098793,GO:0005525,GO:0003924,GO:0016197,GO:0000132,GO:0045196,GO:1902850,GO:0022008,GO:0007269,GO:0007264,GO:0048488	intracellular|presynapse|GTP binding|GTPase activity|endosomal transport|establishment of mitotic spindle orientation|establishment or maintenance of neuroblast polarity|microtubule cytoskeleton organization involved in mitosis|neurogenesis|neurotransmitter secretion|small GTPase mediated signal transduction|synaptic vesicle endocytosis
Arl4	0.952602	0.5931		0.689184	5.70149e-07		0.82427	0.0474206		1.01298	0.999917		109.071	107.704	113.924	89.5362	101.582	107.304	63.694	53.844	60.7824	61.2879	57.4093	62.2121	FLYBASE:FBgn0039889,GeneID:43771	ADP-ribosylation factor-like protein 4A	GO:0005737,GO:0005730,GO:0005654,GO:0005634,GO:0005886,GO:0005525,GO:0050873,GO:0007264	cytoplasm|nucleolus|nucleoplasm|nucleus|plasma membrane|GTP binding|brown fat cell differentiation|small GTPase mediated signal transduction
Arl5	0.834943	0.0440785		0.359946	2.89899e-31	Down	0.465718	7.95728e-13	Down	0.959971	0.999917		60.0279	53.3071	58.6255	42.4109	50.7059	42.8605	16.3559	17.286	14.6954	15.1993	14.4678	16.9585	FLYBASE:FBgn0035866,GeneID:38931	ADP-ribosylation factor-like protein 5B	GO:0005622,GO:0005525,GO:0007264	intracellular|GTP binding|small GTPase mediated signal transduction
Arl6	2.78481	0.393296		2.57915	0.380763		1.59082	0.573295		1.52506	0.999917		0.340034	0.0669378	0	0.393593	0.203749	0.462544	0.543111	0.131372	0.143429	0.0717625	0.409852	0.775994	FLYBASE:FBgn0034446,GeneID:37236	ADP-ribosylation factor-like protein 6	GO:0005879,GO:0005930,GO:0005929,GO:0005737,GO:0005829,GO:0070062,GO:0016020,GO:0030117,GO:0005886,GO:0005525,GO:0046872,GO:0005543,GO:0007420,GO:0060271,GO:0007368,GO:0045444,GO:0046909,GO:0032402,GO:0061512,GO:0097499,GO:0051258,GO:0006612,GO:0008589,GO:0010842,GO:0007264,GO:0007601,GO:0016055	axonemal microtubule|axoneme|cilium|cytoplasm|cytosol|extracellular exosome|membrane|membrane coat|plasma membrane|GTP binding|metal ion binding|phospholipid binding|brain development|cilium assembly|determination of left/right symmetry|fat cell differentiation|intermembrane transport|melanosome transport|protein localization to cilium|protein localization to non-motile cilium|protein polymerizat…
Arl6IP1	0.813552	0.0443875		0.31981	1.0281e-48	Down	0.429063	6.40604e-14	Down	0.970771	0.999917		76.8711	68.731	77.5525	48.127	66.8332	57.3486	18.9706	18.391	18.4285	16.5929	18.9382	18.8624	FLYBASE:FBgn0038453,GeneID:42027	ARL-6-interacting protein 1 homolog	GO:0016021	integral component of membrane
arm	0.88889	0.162819		0.481714	8.75943e-30	Down	0.614858	1.72424e-07		1.00826	0.999917		165.038	147.81	164.426	119.771	150.713	131.648	61.6926	57.6914	60.3897	58.4745	64.425	58.9418	FLYBASE:FBgn0000117,GeneID:31151	Armadillo segment polarity protein	GO:0005912,GO:0016324,GO:0016327,GO:0030424,GO:0016342,GO:0005737,GO:0030139,GO:0005634,GO:0005886,GO:0005914,GO:0005915,GO:0045294,GO:0045296,GO:0008092,GO:0019900,GO:0032403,GO:0019903,GO:0004871,GO:0003713,GO:0008134,GO:0035147,GO:0048754,GO:0007155,GO:0001709,GO:0000902,GO:0035293,GO:0001745,GO:0046667,GO:0035017,GO:0007016,GO:0060232,GO:0007391,GO:0035153,GO:0060429,GO:0007163,GO:0007293,GO:…	adherens junction|apical plasma membrane|apicolateral plasma membrane|axon|catenin complex|cytoplasm|endocytic vesicle|nucleus|plasma membrane|spot adherens junction|zonula adherens|alpha-catenin binding|cadherin binding|cytoskeletal protein binding|kinase binding|protein complex binding|protein phosphatase binding|signal transducer activity|transcription coactivator activity|transcription factor…	dme04310	Wnt signaling pathway
armi	0.661161	4.39563e-06		0.378275	8.121e-30	Down	0.467187	2.91517e-12	Down	0.726419	0.0703127		40.8756	39.8673	43.7793	23.8094	30.4623	23.7914	13.8451	10.793	12.2245	9.13162	9.40382	8.26577	FLYBASE:FBgn0041164,GeneID:38427	Probable RNA helicase armi	GO:0030424,GO:0005737,GO:0005829,GO:0030425,GO:0005739,GO:0043025,GO:0043186,GO:0045202,GO:0070725,GO:0005524,GO:0003678,GO:0046843,GO:0000578,GO:0007293,GO:0007616,GO:0031023,GO:2000002,GO:0000184,GO:0048477,GO:0007318,GO:0016246	axon|cytoplasm|cytosol|dendrite|mitochondrion|neuronal cell body|P granule|synapse|Yb body|ATP binding|DNA helicase activity|dorsal appendage formation|embryonic axis specification|germarium-derived egg chamber formation|long-term memory|microtubule organizing center organization|negative regulation of DNA damage checkpoint|nuclear-transcribed mRNA catabolic process, nonsense-mediated decay|oogen…
Arp1	1.1872	0.0373777		0.996156	0.958962		0.921309	0.422558		0.976331	0.999917		91.5757	99.3115	92.7488	99.5413	105.418	113.95	74.7719	69.4923	76.7355	76.0251	65.1459	74.9053	FLYBASE:FBgn0011745,GeneID:41566	Actin-related protein 1	GO:0005884,GO:1904115,GO:0005869,GO:0005875,GO:0005524,GO:0005200,GO:0008089,GO:0019896,GO:0007010,GO:0007018,GO:0007067,GO:0008090	actin filament|axon cytoplasm|dynactin complex|microtubule associated complex|ATP binding|structural constituent of cytoskeleton|anterograde axonal transport|axonal transport of mitochondrion|cytoskeleton organization|microtubule-based movement|mitotic nuclear division|retrograde axonal transport
Arp10	1.23604	0.0434879		1.10042	0.29708		1.0501	0.68537		1.04696	0.999917		16.7315	16.7157	17.8779	20.3782	21.2862	18.3309	15.637	14.0987	14.4327	14.4424	16.2697	15.6952	FLYBASE:FBgn0031050,GeneID:32969	Actin-related protein 10	GO:0005737,GO:0005869,GO:0007018	cytoplasm|dynactin complex|microtubule-based movement
Arp2	1.09369	0.34828		1.08596	0.416246		1.15381	0.131532		1.03136	0.999917		67.1572	63.4234	60.0587	68.4095	67.5443	61.0807	49.9146	47.8341	64.2043	56.7152	57.18	53.407	FLYBASE:FBgn0011742,GeneID:32623	Actin-related protein 2	GO:0005884,GO:0005885,GO:0005737,GO:0005524,GO:0005200,GO:0007015,GO:0034314,GO:0000902,GO:0007010,GO:0045887,GO:0051489,GO:0019233,GO:0072553	actin filament|Arp2/3 protein complex|cytoplasm|ATP binding|structural constituent of cytoskeleton|actin filament organization|Arp2/3 complex-mediated actin nucleation|cell morphogenesis|cytoskeleton organization|positive regulation of synaptic growth at neuromuscular junction|regulation of filopodium assembly|sensory perception of pain|terminal button organization
Arp3	1.41873	6.92147e-08		1.07783	0.430672		0.866708	0.110304		1.01323	0.999917		92.4459	92.9792	91.0629	121.915	123.211	125.9	70.7798	70.9959	91.3578	81.6435	73.6842	81.2923	FLYBASE:FBgn0262716,GeneID:38898	Actin-related protein 3	GO:0005884,GO:0005885,GO:0005737,GO:0030027,GO:0005524,GO:0005200,GO:0030036,GO:0030037,GO:0034314,GO:0007413,GO:0000902,GO:0022416,GO:0007010,GO:0006886,GO:0097320,GO:0007520,GO:0030713,GO:0006909,GO:0051491,GO:0010592,GO:0045747,GO:0045887,GO:0030589,GO:0072553	actin filament|Arp2/3 protein complex|cytoplasm|lamellipodium|ATP binding|structural constituent of cytoskeleton|actin cytoskeleton organization|actin filament reorganization involved in cell cycle|Arp2/3 complex-mediated actin nucleation|axonal fasciculation|cell morphogenesis|chaeta development|cytoskeleton organization|intracellular protein transport|membrane tubulation|myoblast fusion|ovarian…
Arp5	0.855196	0.175494		0.452516	4.72477e-15	Down	0.618903	0.000199965		1.03954	0.999917		12.3867	11.1283	12.9725	8.68045	11.1457	9.7535	4.25315	4.33595	4.31748	4.34231	4.3212	4.80761	FLYBASE:FBgn0038576,GeneID:42173	Actin-related protein 5	GO:0031011,GO:0005634,GO:0006338,GO:0032508,GO:0006310,GO:0006281,GO:0006355,GO:0006351	Ino80 complex|nucleus|chromatin remodeling|DNA duplex unwinding|DNA recombination|DNA repair|regulation of transcription, DNA-templated|transcription, DNA-templated
Arp6	0.86572	0.156984		0.788962	0.0177082		0.962127	0.766036		0.938052	0.999917		25.2001	23.5357	24.976	18.4381	22.4498	19.5813	16.8305	15.2472	13.3625	12.956	15.5324	14.3328	FLYBASE:FBgn0011741,GeneID:32514	Actin-related protein 6	GO:0000785,GO:0005737,GO:0005856,GO:0005654,GO:0005634,GO:0003682,GO:0006338,GO:0070828	chromatin|cytoplasm|cytoskeleton|nucleoplasm|nucleus|chromatin binding|chromatin remodeling|heterochromatin organization
Arp8	0.790649	0.0562621		0.215898	9.16955e-54	Down	0.262493	4.79709e-22	Down	0.8555	0.962338		26.9205	24.5277	28.9345	15.5845	22.3829	22.391	4.60514	4.02844	4.95349	3.31196	3.74498	4.61051	FLYBASE:FBgn0030877,GeneID:32769	Actin-related protein 8	GO:0005737,GO:0005856,GO:0031011,GO:0005634,GO:0005524,GO:0006338,GO:0032508,GO:0006310,GO:0006281,GO:0006355,GO:0006351	cytoplasm|cytoskeleton|Ino80 complex|nucleus|ATP binding|chromatin remodeling|DNA duplex unwinding|DNA recombination|DNA repair|regulation of transcription, DNA-templated|transcription, DNA-templated
Arpc1	1.6528	1.54735e-17		1.46999	9.71482e-07		0.980414	0.836061		0.979001	0.999917		81.679	81.1624	83.8947	123.739	132.114	130.079	89.4577	87.6841	106.593	96.5891	90.8218	90.8207	FLYBASE:FBgn0001961,GeneID:34793	Actin-related protein 2/3 complex subunit 1A	GO:0005885,GO:0005737,GO:0070062,GO:0036195,GO:0051015,GO:0034314	Arp2/3 protein complex|cytoplasm|extracellular exosome|muscle cell projection membrane|actin filament binding|Arp2/3 complex-mediated actin nucleation	dme04144	Endocytosis
Arpc2	0.937526	0.447345		0.394297	1.41872e-34	Down	0.441505	5.43581e-19	Down	0.933378	0.999917		224.914	214.959	227.651	172.656	210.954	209.729	63.763	65.2328	76.8606	65.494	60.698	66.4097	FLYBASE:FBgn0032859,GeneID:35311	Actin-related protein 2/3 complex subunit 2	GO:0045179,GO:0005885,GO:0003779,GO:0051015,GO:0005200,GO:0034314,GO:0000902,GO:0030031,GO:0030866,GO:0046331,GO:0008360	apical cortex|Arp2/3 protein complex|actin binding|actin filament binding|structural constituent of cytoskeleton|Arp2/3 complex-mediated actin nucleation|cell morphogenesis|cell projection assembly|cortical actin cytoskeleton organization|lateral inhibition|regulation of cell shape	dme04144	Endocytosis
Arpc3A	1.14272	0.131363		0.697849	0.000352571		0.679792	0.00014589		0.989206	0.999917		36.71	36.0485	34.6521	36.7355	39.8771	39.5902	18.8589	17.0858	22.7288	19.2101	19.1481	19.7749	FLYBASE:FBgn0038369,GeneID:41917	Actin-related protein 2/3 complex subunit 3	GO:0005885,GO:0005737,GO:0070062,GO:0005925,GO:0030426,GO:0030027,GO:0016020,GO:0005200,GO:0034314,GO:1990090	Arp2/3 protein complex|cytoplasm|extracellular exosome|focal adhesion|growth cone|lamellipodium|membrane|structural constituent of cytoskeleton|Arp2/3 complex-mediated actin nucleation|cellular response to nerve growth factor stimulus	dme04144	Endocytosis
Arpc3B	5.51263	1.34813e-30	Up	5.15762	8.88947e-23	Up	1.08924	0.540228		1.03544	0.999917		16.0723	26.1447	18.9623	104.025	91.4042	124.037	62.8916	76.4338	107.642	93.8619	67.224	94.942	FLYBASE:FBgn0065032,GeneID:32696	Actin-related protein 2/3 complex subunit 3	GO:0005885,GO:0005737,GO:0070062,GO:0005925,GO:0030426,GO:0030027,GO:0016020,GO:0005200,GO:0034314,GO:1990090	Arp2/3 protein complex|cytoplasm|extracellular exosome|focal adhesion|growth cone|lamellipodium|membrane|structural constituent of cytoskeleton|Arp2/3 complex-mediated actin nucleation|cellular response to nerve growth factor stimulus	dme04144	Endocytosis
Arpc4	1.33358	0.00198705		1.30268	0.000305341		1.0674	0.566046		0.970495	0.999917		82.3477	90.3852	90.1941	108.239	103.812	119.557	88.7624	86.9287	92.1931	90.8973	75.5712	94.0616	FLYBASE:FBgn0284255,GeneID:33864	Actin-related protein 2/3 complex subunit 4	GO:0005885,GO:0042995,GO:0005737,GO:0070062,GO:0019899,GO:0005200,GO:0030041,GO:0034314	Arp2/3 protein complex|cell projection|cytoplasm|extracellular exosome|enzyme binding|structural constituent of cytoskeleton|actin filament polymerization|Arp2/3 complex-mediated actin nucleation	dme04144	Endocytosis
Arpc5	1.22475	0.0179428		1.04011	0.669652		0.971733	0.798188		1.01618	0.999917		54.5706	55.3539	54.5528	64.6787	61.4284	64.2753	42.96	40.3473	50.5604	46.6476	40.1931	49.4087	FLYBASE:FBgn0031437,GeneID:33444	Actin-related protein 2/3 complex subunit 5	GO:0005885,GO:0005737,GO:0070062,GO:0005925,GO:0030426,GO:0043005,GO:0051015,GO:0005200,GO:0051639,GO:0034314,GO:0097581,GO:0030011,GO:0031023,GO:0021769,GO:0014909	Arp2/3 protein complex|cytoplasm|extracellular exosome|focal adhesion|growth cone|neuron projection|actin filament binding|structural constituent of cytoskeleton|actin filament network formation|Arp2/3 complex-mediated actin nucleation|lamellipodium organization|maintenance of cell polarity|microtubule organizing center organization|orbitofrontal cortex development|smooth muscle cell migration	dme04144	Endocytosis
arr	1.07973	0.544783		1.47585	1.59788e-05		1.77892	1.64728e-06		1.15319	0.898614		3.74592	3.29313	3.54021	3.59013	3.40522	3.79522	4.13095	3.85001	4.22868	4.18085	5.53128	4.42542	FLYBASE:FBgn0000119,GeneID:44279	Low-density lipoprotein receptor-related protein 6	GO:0005901,GO:0009986,GO:0031410,GO:0005769,GO:0005783,GO:0016021,GO:0016020,GO:0043025,GO:0005886,GO:0043235,GO:0045202,GO:1990909,GO:1990851,GO:0071936,GO:0005109,GO:0042802,GO:0019210,GO:0005041,GO:0042803,GO:0005102,GO:0019534,GO:0042813,GO:0017147,GO:0009952,GO:0003401,GO:0090245,GO:0046849,GO:0060444,GO:0060070,GO:0061310,GO:0061324,GO:0042074,GO:0071397,GO:0021587,GO:0021795,GO:0021987,GO:…	caveola|cell surface|cytoplasmic vesicle|early endosome|endoplasmic reticulum|integral component of membrane|membrane|neuronal cell body|plasma membrane|receptor complex|synapse|Wnt signalosome|Wnt-Frizzled-LRP5/6 complex|coreceptor activity involved in Wnt signaling pathway|frizzled binding|identical protein binding|kinase inhibitor activity|low-density lipoprotein receptor activity|protein homo…	dme04310,dme04150	Wnt signaling pathway|mTOR signaling pathway
Arr1	1.47725	1.22173e-05		4.90312	1.35223e-05	Up	4.04224	3.54905e-33	Up	1.07833	0.999917		46.7562	40.041	43.5884	64.0352	61.8633	55.9314	231.471	200.241	67.1711	145.241	225.391	171.603	FLYBASE:FBgn0000120,GeneID:35078	Phosrestin-2	GO:0005737,GO:0016028,GO:0002046,GO:0016059,GO:0006897,GO:0016060,GO:0045494,GO:0019233,GO:0007165,GO:0007601	cytoplasm|rhabdomere|opsin binding|deactivation of rhodopsin mediated signaling|endocytosis|metarhodopsin inactivation|photoreceptor cell maintenance|sensory perception of pain|signal transduction|visual perception
Arr2	1.59771	1.1317e-06		3.58358	0.000283121	Up	2.85036	1.12462e-18	Up	1.12438	0.999917		102.293	91.2978	96.0959	161.686	137.268	137.307	378.5	317.239	114.575	239.894	375.769	302.652	FLYBASE:FBgn0000121,GeneID:38993	Phosrestin-1	GO:0005737,GO:0016028,GO:0016029,GO:0002046,GO:0016062,GO:0016059,GO:0016060,GO:0045494,GO:0007605,GO:0007601	cytoplasm|rhabdomere|subrhabdomeral cisterna|opsin binding|adaptation of rhodopsin mediated signaling|deactivation of rhodopsin mediated signaling|metarhodopsin inactivation|photoreceptor cell maintenance|sensory perception of sound|visual perception	dme04745	Phototransduction - fly
Ars2	0.778619	0.00355743		0.419184	1.47866e-35	Down	0.604145	5.83054e-07		0.998071	0.999917		48.8058	44.2884	45.582	30.5268	39.1404	32.7225	16.0652	14.1154	15.2788	13.9797	16.1016	15.4456	FLYBASE:FBgn0033062,GeneID:35539	Serrate RNA effector molecule homolog	GO:0071013,GO:0071011,GO:0033168,GO:0050829,GO:0035195,GO:0000398,GO:0045071,GO:0022008,GO:0031053,GO:0016246	catalytic step 2 spliceosome|precatalytic spliceosome|conversion of ds siRNA to ss siRNA involved in RNA interference|defense response to Gram-negative bacterium|gene silencing by miRNA|mRNA splicing, via spliceosome|negative regulation of viral genome replication|neurogenesis|primary miRNA processing|RNA interference
Art1	0.756568	0.00661174		0.144903	3.09939e-111	Down	0.196101	4.64938e-43	Down	0.91155	0.999545		174.407	164.46	174.509	101.359	148.24	119.422	21.137	16.367	20.7308	16.2495	20.3169	16.6285	FLYBASE:FBgn0037834,GeneID:41295	Protein arginine N-methyltransferase 1	GO:0005737,GO:0005829,GO:0034709,GO:0005654,GO:0005634,GO:0019899,GO:0042054,GO:0044020,GO:0042802,GO:0008327,GO:0008168,GO:0048273,GO:0008170,GO:0044822,GO:0008276,GO:0016274,GO:0035242,GO:0007166,GO:0006977,GO:0043985,GO:0016571,GO:0045653,GO:0031175,GO:0018216,GO:0045648,GO:0046985,GO:1900745,GO:0006479,GO:0006355	cytoplasm|cytosol|methylosome|nucleoplasm|nucleus|enzyme binding|histone methyltransferase activity|histone methyltransferase activity (H4-R3 specific)|identical protein binding|methyl-CpG binding|methyltransferase activity|mitogen-activated protein kinase p38 binding|N-methyltransferase activity|poly(A) RNA binding|protein methyltransferase activity|protein-arginine N-methyltransferase activity|…	dme04068	FoxO signaling pathway
Art3	0.779438	0.00530759		0.172884	5.87417e-61	Down	0.246924	1.10011e-38	Down	0.988663	0.999917		53.6425	50.4316	60.7551	36.5322	42.3604	42.7719	8.53804	6.22155	7.55354	6.59969	8.18814	7.31946	FLYBASE:FBgn0038306,GeneID:41837	Protein arginine N-methyltransferase 3	GO:0005737,GO:0005829,GO:0005840,GO:0008469,GO:0046872,GO:0008168,GO:0016274,GO:0035242,GO:0031397,GO:0006355	cytoplasm|cytosol|ribosome|histone-arginine N-methyltransferase activity|metal ion binding|methyltransferase activity|protein-arginine N-methyltransferase activity|protein-arginine omega-N asymmetric methyltransferase activity|negative regulation of protein ubiquitination|regulation of transcription, DNA-templated
Art4	0.602395	7.62197e-06		0.101895	4.00564e-117	Down	0.204701	2.47305e-28	Down	1.07751	0.999917		50.3364	44.1827	46.5352	21.4147	33.3196	26.0409	4.41991	3.21495	3.60935	3.64491	5.07806	3.4202	FLYBASE:FBgn0037770,GeneID:41219	Probable histone-arginine methyltransferase CARMER	GO:0005737,GO:0005829,GO:0035097,GO:0005634,GO:0042054,GO:0008469,GO:0035242,GO:0035241,GO:0034969,GO:0016571,GO:0019919,GO:0006355,GO:0006351	cytoplasm|cytosol|histone methyltransferase complex|nucleus|histone methyltransferase activity|histone-arginine N-methyltransferase activity|protein-arginine omega-N asymmetric methyltransferase activity|protein-arginine omega-N monomethyltransferase activity|histone arginine methylation|histone methylation|peptidyl-arginine methylation, to asymmetrical-dimethyl arginine|regulation of transcripti…
Art7	0.797817	0.0266477		0.33744	6.99132e-34	Down	0.472389	7.39483e-09	Down	0.992598	0.999917		18.1407	18.0471	18.1381	11.7421	15.5902	13.8026	4.53272	4.71978	5.08455	4.19814	5.36431	4.73249	FLYBASE:FBgn0034817,GeneID:37664	Protein arginine N-methyltransferase 7	GO:0005829,GO:0008469,GO:0016274,GO:0035242,GO:0035241,GO:0035243,GO:0018216,GO:0019919,GO:0019918,GO:0006355	cytosol|histone-arginine N-methyltransferase activity|protein-arginine N-methyltransferase activity|protein-arginine omega-N asymmetric methyltransferase activity|protein-arginine omega-N monomethyltransferase activity|protein-arginine omega-N symmetric methyltransferase activity|peptidyl-arginine methylation|peptidyl-arginine methylation, to asymmetrical-dimethyl arginine|peptidyl-arginine methy…
Art8	0.913415	0.414814		0.487036	2.11241e-09	Down	0.542292	3.14888e-06		0.903792	0.999917		21.9566	20.1602	22.457	17.0279	19.8182	19.0107	7.99568	6.85098	9.79091	6.55969	7.08451	8.68052	FLYBASE:FBgn0032329,GeneID:34528	Probable protein arginine N-methyltransferase 6	GO:0005829,GO:0008469,GO:0035242,GO:0006355	cytosol|histone-arginine N-methyltransferase activity|protein-arginine omega-N asymmetric methyltransferase activity|regulation of transcription, DNA-templated
aru	0.979438	0.850923		0.845296	0.0505724		0.999969	0.999792		1.02787	0.999917		10.1472	10.6076	10.4195	9.50442	9.93803	9.45142	7.19553	6.935	6.46453	5.61227	8.37875	7.31734	FLYBASE:FBgn0029095,GeneID:33268	Epidermal growth factor receptor kinase substrate 8	GO:0005903,GO:0005938,GO:0030054,GO:0070062,GO:0030426,GO:0017146,GO:0014069,GO:0032587,GO:0032420,GO:0045202,GO:0031982,GO:0003779,GO:0048365,GO:0035591,GO:0051764,GO:0031532,GO:0051017,GO:0070358,GO:0008344,GO:0051016,GO:0048149,GO:0036336,GO:0010458,GO:0016601,GO:0030832,GO:0008360	brush border|cell cortex|cell junction|extracellular exosome|growth cone|NMDA selective glutamate receptor complex|postsynaptic density|ruffle membrane|stereocilium|synapse|vesicle|actin binding|Rac GTPase binding|signaling adaptor activity|actin crosslink formation|actin cytoskeleton reorganization|actin filament bundle assembly|actin polymerization-dependent cell motility|adult locomotory behav…
Arv1	0.832548	0.0989399		0.829005	0.0585639		1.10172	0.460651		0.982882	0.999917		26.4629	24.4348	23.5041	18.12	19.8847	20.6395	15.8911	15.0788	17.2723	16.5818	15.7837	15.1323	FLYBASE:FBgn0052442,GeneID:318031	Protein ARV1	GO:0032541,GO:0005789,GO:0005794,GO:0016021,GO:0015248,GO:0008206,GO:0006695,GO:0030301,GO:0032366,GO:0090181,GO:0032383,GO:0097036,GO:0006665,GO:0016125	cortical endoplasmic reticulum|endoplasmic reticulum membrane|Golgi apparatus|integral component of membrane|sterol transporter activity|bile acid metabolic process|cholesterol biosynthetic process|cholesterol transport|intracellular sterol transport|regulation of cholesterol metabolic process|regulation of intracellular cholesterol transport|regulation of plasma membrane sterol distribution|sphi…
arx	0.84843	0.0929287		0.184761	1.08784e-54	Down	0.198609	2.01626e-37	Down	0.811882	0.900916		54.379	55.7589	55.4995	38.1671	48.2606	46.9017	9.17336	6.47403	8.32224	6.5596	6.51536	6.39222	FLYBASE:FBgn0036826,GeneID:40061	Gametocyte-specific factor 1 homolog {ECO:0000305}	GO:0005634,GO:0046872,GO:0031047,GO:0045892,GO:0048477	nucleus|metal ion binding|gene silencing by RNA|negative regulation of transcription, DNA-templated|oogenesis
Asap	0.925605	0.371174		0.475455	2.03346e-23	Down	0.567409	6.67207e-08		0.980936	0.999917		24.6743	21.9562	22.6027	18.4874	21.9475	20.272	8.64363	7.98963	9.11081	7.32539	9.6729	8.36541	FLYBASE:FBgn0050372,GeneID:35783	Arf-GAP with SH3 domain, ANK repeat and PH domain-containing protein 1	GO:0005737,GO:0016020,GO:0005096,GO:0046872,GO:0060271	cytoplasm|membrane|GTPase activator activity|metal ion binding|cilium assembly	dme04144	Endocytosis
Asator	0.89505	0.230741		0.817821	0.0434641		1.20491	0.116468		1.17186	0.890655		5.28791	4.81536	4.94227	4.02278	4.55469	4.17164	3.51205	3.33611	2.76273	3.2103	3.65192	4.4703	FLYBASE:FBgn0039908,GeneID:43794	Tau-tubulin kinase 1	GO:0005737,GO:0005634,GO:0005524,GO:0004674,GO:0018105,GO:0008360,GO:0021762	cytoplasm|nucleus|ATP binding|protein serine/threonine kinase activity|peptidyl-serine phosphorylation|regulation of cell shape|substantia nigra development
Asciz	0.927188	0.57902		0.30572	2.92278e-19	Down	0.400786	3.17331e-10	Down	1.07986	0.999917		10.1395	9.62453	11.2509	7.82904	9.5728	9.85189	2.71681	2.65191	2.03179	2.77017	2.78199	2.47334	FLYBASE:FBgn0035407,GeneID:38381	ATM interactor	GO:0005634,GO:0045502,GO:0046872,GO:0044212,GO:0006974,GO:0044458,GO:1902857,GO:0045893,GO:0006351	nucleus|dynein binding|metal ion binding|transcription regulatory region DNA binding|cellular response to DNA damage stimulus|motile cilium assembly|positive regulation of non-motile cilium assembly|positive regulation of transcription, DNA-templated|transcription, DNA-templated
ase	7.8363	0.132852					0.380068	0.36102					0	0	0.0394437	0.0956987	0.118895	0.0771179	0	0	0	0.0209381	0.0398608	0.0205829	FLYBASE:FBgn0000137,GeneID:30985	Achaete-scute complex protein T8	GO:0005634,GO:0090575,GO:0003677,GO:0046982,GO:0042803,GO:0007417,GO:0022416,GO:0008407,GO:0061331,GO:0061382,GO:0045839,GO:0007399,GO:0007400,GO:0007422,GO:0045944,GO:0050767	nucleus|RNA polymerase II transcription factor complex|DNA binding|protein heterodimerization activity|protein homodimerization activity|central nervous system development|chaeta development|chaeta morphogenesis|epithelial cell proliferation involved in Malpighian tubule morphogenesis|Malpighian tubule tip cell differentiation|negative regulation of mitotic nuclear division|nervous system develop…
asf1	0.791128	0.00902138		0.17362	1.62059e-127	Down	0.218988	3.84865e-40	Down	0.888669	0.971881		114.599	110.937	113.426	70.8305	91.57	92.0796	16.5028	15.1008	14.3921	13.3876	11.81	15.8191	FLYBASE:FBgn0029094,GeneID:40141	Histone chaperone asf1	GO:0005700,GO:0035059,GO:0001103,GO:0006325,GO:0016569,GO:0048813,GO:0007517,GO:0045746,GO:0000122,GO:0006334,GO:0048024,GO:0006351	polytene chromosome|RCAF complex|RNA polymerase II repressing transcription factor binding|chromatin organization|covalent chromatin modification|dendrite morphogenesis|muscle organ development|negative regulation of Notch signaling pathway|negative regulation of transcription from RNA polymerase II promoter|nucleosome assembly|regulation of mRNA splicing, via spliceosome|transcription, DNA-templ…
ash1	0.702875	0.000282222		0.17273	1.11143e-85	Down	0.345242	1.71024e-15	Down	1.24709	0.788445		12.3344	10.7445	11.5798	7.41466	8.80849	6.84127	1.68766	1.54728	1.44224	1.47661	2.35953	2.03612	FLYBASE:FBgn0005386,GeneID:40133	Histone-lysine N-methyltransferase ash1	GO:0000785,GO:0005634,GO:0005700,GO:0043234,GO:0003682,GO:0035035,GO:0046975,GO:0042800,GO:0042802,GO:0008270,GO:0048096,GO:0001700,GO:0097676,GO:0010452,GO:0051568,GO:0061086,GO:0048477,GO:0018991,GO:0010906,GO:0006355,GO:0006351	chromatin|nucleus|polytene chromosome|protein complex|chromatin binding|histone acetyltransferase binding|histone methyltransferase activity (H3-K36 specific)|histone methyltransferase activity (H3-K4 specific)|identical protein binding|zinc ion binding|chromatin-mediated maintenance of transcription|embryonic development via the syncytial blastoderm|histone H3-K36 dimethylation|histone H3-K36 me…	dme00310	Lysine degradation
ash2	1.04078	0.678074		0.729233	0.000216309		0.772872	0.0109557		0.979421	0.999917		25.4999	22.8482	23.8226	22.5369	24.0009	24.525	14.7307	12.3565	14.082	12.9988	14.4101	13.002	FLYBASE:FBgn0000139,GeneID:42936	Set1/Ash2 histone methyltransferase complex subunit ASH2 {ECO:0000303|PubMed:21694722}	GO:0044665,GO:0044666,GO:0005634,GO:0005700,GO:0005703,GO:0048188,GO:0003677,GO:0019899,GO:0008270,GO:0007420,GO:0048096,GO:0048813,GO:0051568,GO:0007444,GO:0007476,GO:0007474,GO:0002168,GO:0010629,GO:0033128,GO:0010628,GO:0051571,GO:0035209,GO:0006357,GO:0035075,GO:0006351	MLL1/2 complex|MLL3/4 complex|nucleus|polytene chromosome|polytene chromosome puff|Set1C/COMPASS complex|DNA binding|enzyme binding|zinc ion binding|brain development|chromatin-mediated maintenance of transcription|dendrite morphogenesis|histone H3-K4 methylation|imaginal disc development|imaginal disc-derived wing morphogenesis|imaginal disc-derived wing vein specification|instar larval developm…
Ask1	0.767859	0.00141023		0.551634	1.00638e-14		0.867169	0.201261		1.07104	0.999917		24.1177	20.6714	23.8971	15.1192	18.0479	16.7797	9.82595	9.75942	10.0353	9.4021	12.2108	10.2684	FLYBASE:FBgn0014006,GeneID:42366	Mitogen-activated protein kinase kinase kinase 15	GO:0005622,GO:0005524,GO:0004709,GO:0046872,GO:0000186	intracellular|ATP binding|MAP kinase kinase kinase activity|metal ion binding|activation of MAPKK activity	dme04141,dme04013,dme04214	Protein processing in endoplasmic reticulum|MAPK signaling pathway - fly|Apoptosis - fly
asl	0.665569	0.000557217		0.0580132	2.91737e-59	Down	0.0778206	1.13532e-50	Down	0.793564	0.999917		24.1613	19.7311	22.6462	12.0688	17.2243	12.7303	1.38947	0.55529	1.08487	0.494907	1.01816	0.89455	FLYBASE:FBgn0261004,GeneID:40682
AsnRS	0.880534	0.0970853		0.482831	2.56417e-34	Down	0.59396	5.51173e-09		0.963468	0.999917		102.585	106.088	99.0363	79.1152	92.8788	84.8413	38.9321	37.9825	39.242	38.0258	35.5635	38.6231	FLYBASE:FBgn0086443,GeneID:35194	Asparagine--tRNA ligase, cytoplasmic	GO:0005737,GO:0004816,GO:0005524,GO:0003676,GO:0006421	cytoplasm|asparagine-tRNA ligase activity|ATP binding|nucleic acid binding|asparaginyl-tRNA aminoacylation	dme00970	Aminoacyl-tRNA biosynthesis
AsnRS-m	0.81817	0.212276		0.673852	0.00568549		1.02959	0.867162		1.11048	0.999917		9.23992	6.85304	7.30825	5.49202	6.36836	6.2592	4.12477	4.24232	3.9455	4.94377	4.21564	4.55614	FLYBASE:FBgn0034177,GeneID:36909	Probable asparagine--tRNA ligase, mitochondrial	GO:0005759,GO:0005739,GO:0004816,GO:0005524,GO:0003676,GO:0006421	mitochondrial matrix|mitochondrion|asparagine-tRNA ligase activity|ATP binding|nucleic acid binding|asparaginyl-tRNA aminoacylation	dme00970	Aminoacyl-tRNA biosynthesis
AsnS	0.610949	4.29728e-12		0.884343	0.12209		1.51374	0.00032048		0.929916	0.999917		84.1715	83.8713	91.0453	45.7327	50.9287	53.2354	64.1603	60.1964	54.763	65.2992	47.2305	54.0047	FLYBASE:FBgn0270926,GeneID:2768965	Asparagine synthetase [glutamine-hydrolyzing] 1	GO:0005829,GO:0004066,GO:0005524,GO:0042803,GO:0006529,GO:0006541,GO:0070981	cytosol|asparagine synthase (glutamine-hydrolyzing) activity|ATP binding|protein homodimerization activity|asparagine biosynthetic process|glutamine metabolic process|L-asparagine biosynthetic process	dme00250	Alanine, aspartate and glutamate metabolism
asp	0.574308	1.81539e-06		0.0307705	1.18167e-21	Down	0.0336239	6.00375e-120	Down	0.560493	0.555529		39.6506	31.4121	35.4553	15.8285	24.0763	18.1986	1.52647	0.543748	0.497384	0.473635	0.550177	0.410358	FLYBASE:FBgn0000140,GeneID:42946	Protein abnormal spindle	GO:0005813,GO:0005737,GO:0005874,GO:0005875,GO:0005815,GO:0005634,GO:0000922,GO:0005516,GO:0008017,GO:0032027,GO:0030037,GO:0030954,GO:0048854,GO:0051642,GO:0051297,GO:0007282,GO:0051295,GO:0000132,GO:0048132,GO:0030706,GO:0051383,GO:0000226,GO:0007017,GO:0007067,GO:0007052,GO:0007097,GO:0048477,GO:0030723,GO:0007051	centrosome|cytoplasm|microtubule|microtubule associated complex|microtubule organizing center|nucleus|spindle pole|calmodulin binding|microtubule binding|myosin light chain binding|actin filament reorganization involved in cell cycle|astral microtubule nucleation|brain morphogenesis|centrosome localization|centrosome organization|cystoblast division|establishment of meiotic spindle localization|e…
Asph	1.33321	0.0118811		1.59768	8.21926e-06		1.18354	0.114732		0.875596	0.85866		7.95687	6.19922	7.90856	8.64852	9.01197	10.1429	9.17043	9.7803	8.58637	7.79657	7.87569	8.55464	FLYBASE:FBgn0034075,GeneID:36778	Aspartyl/asparaginyl beta-hydroxylase	GO:0034704,GO:0032541,GO:0005783,GO:0005789,GO:0030176,GO:0016021,GO:0014701,GO:0005886,GO:0033018,GO:0033017,GO:0005509,GO:0009055,GO:0044325,GO:0004597,GO:0008307,GO:0005198,GO:0097202,GO:0032237,GO:0070588,GO:0071277,GO:0005513,GO:0034220,GO:0006936,GO:0018193,GO:0010524,GO:0090316,GO:0045862,GO:0060316,GO:0045893,GO:1903779,GO:0010881,GO:0010649,GO:0031585,GO:0010880,GO:0060314,GO:0033198	calcium channel complex|cortical endoplasmic reticulum|endoplasmic reticulum|endoplasmic reticulum membrane|integral component of endoplasmic reticulum membrane|integral component of membrane|junctional sarcoplasmic reticulum membrane|plasma membrane|sarcoplasmic reticulum lumen|sarcoplasmic reticulum membrane|calcium ion binding|electron carrier activity|ion channel binding|peptide-aspartate bet…
ASPP	1.36798	0.048746		2.36584	1.02849e-12	Up	2.13629	2.50571e-07	Up	1.09607	0.999917		1.68242	1.6748	2.12827	2.25909	2.75894	2.08982	3.6453	3.25002	3.25597	3.01606	4.55119	3.61934	FLYBASE:FBgn0034606,GeneID:37422	Apoptosis-stimulating of p53 protein 1	GO:0005737,GO:0005654,GO:0005634,GO:0048471,GO:0005886,GO:0002039,GO:0097193,GO:0072332,GO:0045786,GO:1901216	cytoplasm|nucleoplasm|nucleus|perinuclear region of cytoplasm|plasma membrane|p53 binding|intrinsic apoptotic signaling pathway|intrinsic apoptotic signaling pathway by p53 class mediator|negative regulation of cell cycle|positive regulation of neuron death
AspRS	1.14841	0.0782906		0.979171	0.791358		0.944765	0.524922		0.982624	0.999917		112.584	110.144	118.372	127.009	124.78	118.343	81.2061	84.7367	95.2511	83.0555	86.1966	88.3342	FLYBASE:FBgn0002069,GeneID:36420	Aspartate--tRNA ligase, cytoplasmic	GO:0005737,GO:0004815,GO:0005524,GO:0003676,GO:0006422	cytoplasm|aspartate-tRNA ligase activity|ATP binding|nucleic acid binding|aspartyl-tRNA aminoacylation	dme00970	Aminoacyl-tRNA biosynthesis
AspRS-m	0.766937	0.00523647		0.413673	4.66824e-34	Down	0.577879	1.22577e-06		0.952207	0.999917		32.5698	28.4195	30.3996	19.7208	25.9057	20.8395	10.025	9.40483	10.13	8.29584	10.6894	9.28616	FLYBASE:FBgn0051739,GeneID:326155	Aspartate--tRNA ligase, mitochondrial	GO:0005759,GO:0005739,GO:0005634,GO:0004815,GO:0050560,GO:0005524,GO:0003676,GO:0042803,GO:0070145,GO:0043039	mitochondrial matrix|mitochondrion|nucleus|aspartate-tRNA ligase activity|aspartate-tRNA(Asn) ligase activity|ATP binding|nucleic acid binding|protein homodimerization activity|mitochondrial asparaginyl-tRNA aminoacylation|tRNA aminoacylation	dme00970	Aminoacyl-tRNA biosynthesis
asrij	0.967093	0.763139		1.26746	0.00323335		1.26177	0.0372169		0.854829	0.813919		53.6395	51.9512	48.6427	46.3788	44.6326	50.0105	52.2383	53.2929	47.1762	48.8292	40.0337	41.9069	FLYBASE:FBgn0034793,GeneID:37637	OCIA domain-containing protein 1	GO:0031410,GO:0005769,GO:0005794,GO:0016021,GO:0005764,GO:0055037,GO:0035162,GO:0035167,GO:0048542,GO:0046425	cytoplasmic vesicle|early endosome|Golgi apparatus|integral component of membrane|lysosome|recycling endosome|embryonic hemopoiesis|larval lymph gland hemopoiesis|lymph gland development|regulation of JAK-STAT cascade
ast	0.779199	0.0191068		0.313497	5.73947e-32	Down	0.382037	1.00269e-13	Down	0.844203	0.917942		15.4926	13.2954	13.9146	9.42052	12.0689	10.0525	3.71739	3.4271	3.31561	2.94713	3.12286	2.7878	FLYBASE:FBgn0015905,GeneID:33282	Protein asteroid	GO:0001745,GO:0001752,GO:0007173,GO:0007476,GO:0008586,GO:0007526	compound eye morphogenesis|compound eye photoreceptor fate commitment|epidermal growth factor receptor signaling pathway|imaginal disc-derived wing morphogenesis|imaginal disc-derived wing vein morphogenesis|larval somatic muscle development
AstA	3.19264	1.63546e-08	Up	2.19988	2.03541e-06	Up	0.927138	0.671943		1.1954	0.905976		5.02327	8.9453	6.01103	20.7843	14.3897	25.1425	10.59	10.9166	12.8943	15.5882	10.921	14.6381	FLYBASE:FBgn0015591,GeneID:42947	Drostatin-5	GO:0005615,GO:0005179,GO:0005184,GO:0071855,GO:0005102,GO:0045968,GO:0007218	extracellular space|hormone activity|neuropeptide hormone activity|neuropeptide receptor binding|receptor binding|negative regulation of juvenile hormone biosynthetic process|neuropeptide signaling pathway
AstA-R1	0.753069	0.712855		1.29808	0.630364		2.62177	0.102249		1.35028	0.999917		0.143192	0.0896901	0.0905692	0.100453	0.078001	0.050593	0.129949	0.0754394	0.123545	0.137364	0.117678	0.189047	FLYBASE:FBgn0266429,GeneID:44126	Allatostatin-A receptor	GO:0016021,GO:0005886,GO:0004930,GO:0042562,GO:0042923	integral component of membrane|plasma membrane|G-protein coupled receptor activity|hormone binding|neuropeptide binding	dme04080	Neuroactive ligand-receptor interaction
AstA-R2	1.12268	0.778664		2.71111	3.38315e-05	Up	2.8286	3.46945e-05	Up	1.0398	0.999917		0.511638	0.94676	0.610238	0.769895	0.572272	0.855056	1.40967	1.36393	1.6186	1.16617	1.80896	1.61343	FLYBASE:FBgn0039595,GeneID:43393	Allatostatin-A receptor	GO:0016021,GO:0005886,GO:0004930,GO:0042562,GO:0042923	integral component of membrane|plasma membrane|G-protein coupled receptor activity|hormone binding|neuropeptide binding	dme04080	Neuroactive ligand-receptor interaction
AstC	2.56361	2.05009e-08	Up	4.23045	7.81047e-22	Up	2.17378	3.46917e-08	Up	1.16877	0.962338		6.65889	10.0287	11.4826	23.5643	19.7498	24.9057	27.8307	29.9497	35.5326	43.853	27.4791	37.6579	FLYBASE:FBgn0032336,GeneID:34537
AstC-R1	2.09181	0.397586		4.52986	0.00804026	Up	3.38668	0.00946368	Up	1.38211	0.997117		0.115906	0.0162977	0.0658297	0.143745	0.165359	0.0804415	0.198351	0.255886	0.244449	0.279558	0.382524	0.309167	FLYBASE:FBgn0036790,GeneID:40020	Somatostatin receptor type 2	GO:0005737,GO:0005887,GO:0043005,GO:0005886,GO:0042923,GO:0030165,GO:0004994,GO:0007193,GO:0007267,GO:0071392,GO:0071385,GO:0021549,GO:0007268,GO:0007586,GO:0030900,GO:0007187,GO:0008285,GO:0030432,GO:0006937,GO:0007584,GO:0042594,GO:0007283	cytoplasm|integral component of plasma membrane|neuron projection|plasma membrane|neuropeptide binding|PDZ domain binding|somatostatin receptor activity|adenylate cyclase-inhibiting G-protein coupled receptor signaling pathway|cell-cell signaling|cellular response to estradiol stimulus|cellular response to glucocorticoid stimulus|cerebellum development|chemical synaptic transmission|digestion|for…
AstC-R2	1.28006	0.752649		2.86263	0.00441903	Up	3.9316	0.00103756	Up	1.57495	0.737188		0.154913	0.254131	0.0898175	0.21169	0.360984	0.0376298	0.347951	0.374066	0.394784	0.463161	0.596471	0.709737	FLYBASE:FBgn0036789,GeneID:40019	Somatostatin receptor type 2	GO:0005737,GO:0005887,GO:0043005,GO:0005886,GO:0042923,GO:0030165,GO:0004994,GO:0007193,GO:0007267,GO:0071392,GO:0071385,GO:0021549,GO:0007268,GO:0007586,GO:0030900,GO:0007187,GO:0008285,GO:0030432,GO:0006937,GO:0007584,GO:0042594,GO:0007283	cytoplasm|integral component of plasma membrane|neuron projection|plasma membrane|neuropeptide binding|PDZ domain binding|somatostatin receptor activity|adenylate cyclase-inhibiting G-protein coupled receptor signaling pathway|cell-cell signaling|cellular response to estradiol stimulus|cellular response to glucocorticoid stimulus|cerebellum development|chemical synaptic transmission|digestion|for…
asun	0.745174	0.0102364		0.227313	2.04611e-49	Down	0.340573	2.08219e-13	Down	0.992879	0.999917		16.0658	14.787	15.9107	8.84744	12.689	11.5575	2.96857	2.51787	2.8304	2.36365	3.25846	2.66407	FLYBASE:FBgn0020407,GeneID:41971	Protein asunder {ECO:0000303|PubMed:19357193}	GO:0005737,GO:0032039,GO:0005634,GO:0048471,GO:0051301,GO:0051642,GO:0046843,GO:0009950,GO:0030317,GO:0051321,GO:0007067,GO:0051663,GO:0080154,GO:0007346,GO:0034472,GO:0007283	cytoplasm|integrator complex|nucleus|perinuclear region of cytoplasm|cell division|centrosome localization|dorsal appendage formation|dorsal/ventral axis specification|flagellated sperm motility|meiotic cell cycle|mitotic nuclear division|oocyte nucleus localization involved in oocyte dorsal/ventral axis specification|regulation of fertilization|regulation of mitotic cell cycle|snRNA 3'-end proce…
Asx	0.855834	0.134323		0.531166	8.33619e-14		0.809133	0.0781574		1.15641	0.88217		7.09763	6.36361	7.19496	5.67823	5.99976	5.03332	2.97516	2.81364	2.78809	2.81836	3.6558	3.49633	FLYBASE:FBgn0261823,GeneID:36612	Polycomb protein Asx	GO:0000785,GO:0005634,GO:0035517,GO:0003682,GO:0035800,GO:0003677,GO:0046872,GO:0007469,GO:0007475,GO:0001709,GO:0035522,GO:0045892,GO:0045893,GO:0010468,GO:2000152,GO:0045498,GO:0035186,GO:0006351	chromatin|nucleus|PR-DUB complex|chromatin binding|deubiquitinase activator activity|DNA binding|metal ion binding|antennal development|apposition of dorsal and ventral imaginal disc-derived wing surfaces|cell fate determination|monoubiquitinated histone H2A deubiquitination|negative regulation of transcription, DNA-templated|positive regulation of transcription, DNA-templated|regulation of gene …
Atac1	1.01681	0.919174		0.531364	6.30234e-06		0.573482	0.000219184		0.973807	0.999917		11.917	10.1091	12.6239	10.2472	12.645	10.4744	4.57852	5.49011	4.29913	4.67431	4.84308	4.55433	FLYBASE:FBgn0031876,GeneID:33977	ZZ-type zinc finger-containing protein 3	GO:0005671,GO:0005730,GO:0005634,GO:0003677,GO:0008270,GO:0006355,GO:0006351	Ada2/Gcn5/Ada3 transcription activator complex|nucleolus|nucleus|DNA binding|zinc ion binding|regulation of transcription, DNA-templated|transcription, DNA-templated
Atac2	0.830507	0.159773		0.412253	8.41221e-13	Down	0.596253	0.000350962		1.06567	0.999917		8.18513	6.6681	7.83924	6.03647	6.30924	5.46284	2.57821	2.2259	2.51399	2.36893	2.75379	2.69969	FLYBASE:FBgn0032691,GeneID:35113	Cysteine-rich protein 2-binding protein	GO:0005671,GO:0005737,GO:0005634,GO:0004402,GO:0030274,GO:0000086,GO:0043966	Ada2/Gcn5/Ada3 transcription activator complex|cytoplasm|nucleus|histone acetyltransferase activity|LIM domain binding|G2/M transition of mitotic cell cycle|histone H3 acetylation
Atac3	0.824317	0.0863819		0.261775	4.45872e-31	Down	0.391272	7.74181e-13	Down	1.09562	0.999917		14.9935	12.8829	14.9025	9.76029	12.7643	10.9063	3.25114	2.98737	2.50555	3.2205	3.18895	3.20836	FLYBASE:FBgn0052343,GeneID:38055	GA-binding protein subunit beta-2	GO:0005634,GO:0046982,GO:0003700,GO:0044212,GO:0045944,GO:0006351	nucleus|protein heterodimerization activity|transcription factor activity, sequence-specific DNA binding|transcription regulatory region DNA binding|positive regulation of transcription from RNA polymerase II promoter|transcription, DNA-templated
ATbp	0.86499	0.415261		0.313642	4.46117e-12	Down	0.346906	3.12381e-07	Down	0.849615	0.999917		5.10005	3.84858	4.20312	3.07467	4.13828	3.57201	1.01824	1.16993	1.0308	0.672715	1.00319	1.08012	FLYBASE:FBgn0039946,GeneID:5740592	AT-rich binding protein	GO:0005634,GO:0003677,GO:0046872,GO:0045944,GO:0006357,GO:0006355,GO:0006351	nucleus|DNA binding|metal ion binding|positive regulation of transcription from RNA polymerase II promoter|regulation of transcription from RNA polymerase II promoter|regulation of transcription, DNA-templated|transcription, DNA-templated
Atet	0.472628	3.61939e-12	Down	1.17038	0.072397		1.87775	1.11142e-06		0.674106	0.0207176		14.2974	15.2002	13.8311	6.35338	7.60528	5.45165	14.7491	12.7953	12.1018	8.86421	10.238	7.69059	FLYBASE:FBgn0020762,GeneID:33636	ATP-binding cassette sub-family G member 1	GO:0005768,GO:0009897,GO:0005794,GO:0016021,GO:0043231,GO:0005739,GO:0005654,GO:0005886,GO:0055037,GO:0043531,GO:0005524,GO:0017127,GO:0034437,GO:0005548,GO:0046982,GO:0042803,GO:0034041,GO:0019534,GO:0042987,GO:0033344,GO:0042632,GO:0008203,GO:0030301,GO:0034436,GO:0034375,GO:0032367,GO:0034374,GO:0010888,GO:0010745,GO:0033700,GO:0055091,GO:0045542,GO:0010875,GO:0010872,GO:0006355,GO:0055099,GO:…	endosome|external side of plasma membrane|Golgi apparatus|integral component of membrane|intracellular membrane-bounded organelle|mitochondrion|nucleoplasm|plasma membrane|recycling endosome|ADP binding|ATP binding|cholesterol transporter activity|glycoprotein transporter activity|phospholipid transporter activity|protein heterodimerization activity|protein homodimerization activity|sterol-transp…
Atf-2	0.898214	0.470948		0.468916	6.30617e-08	Down	0.597429	0.000302852		1.01658	0.999917		12.1525	14.7408	12.2208	11.4464	10.7799	11.009	4.13895	4.41892	5.80445	5.09174	4.41586	5.11657	FLYBASE:FBgn0265193,GeneID:37978	Cyclic AMP-dependent transcription factor ATF-2			dme04013,dme04624	MAPK signaling pathway - fly|Toll and Imd signaling pathway
Atf3	2.19558	2.98991e-06	Up	2.92373	1.37186e-34	Up	1.60084	0.00267245		1.06139	0.999917		2.25126	2.3645	2.18302	5.85259	3.43409	4.73493	5.50191	4.80629	5.24016	5.27989	6.6252	4.64209	FLYBASE:FBgn0028550,GeneID:43867	Activating transcription factor 3 {ECO:0000312|FlyBase:FBgn0028550}	GO:0005634,GO:0046983,GO:0043565,GO:0003700,GO:0006955,GO:0055088,GO:0007399,GO:0010906,GO:0006357,GO:0006351	nucleus|protein dimerization activity|sequence-specific DNA binding|transcription factor activity, sequence-specific DNA binding|immune response|lipid homeostasis|nervous system development|regulation of glucose metabolic process|regulation of transcription from RNA polymerase II promoter|transcription, DNA-templated
Atf6	1.13382	0.16797		0.885879	0.086019		0.960284	0.707753		1.0908	0.978396		28.3045	27.5808	29.5991	28.9874	28.9505	33.7291	19.2533	19.0503	20.9232	19.7914	20.6646	24.4266	FLYBASE:FBgn0033010,GeneID:35480	Probable RNA-directed DNA polymerase from transposon X-element	GO:0003964,GO:0006313	RNA-directed DNA polymerase activity|transposition, DNA-mediated	dme04141	Protein processing in endoplasmic reticulum
Atg1	0.92138	0.278435		0.519631	1.05215e-23		0.71023	0.000271644		1.11763	0.905102		25.7358	24.4045	24.9903	21.0908	22.5091	21.8998	10.2695	10.0036	10.2475	10.9659	12.3295	10.9366	FLYBASE:FBgn0260945,GeneID:39454	Serine/threonine-protein kinase unc-51	GO:0030424,GO:0043005,GO:0043025,GO:0005524,GO:0046872,GO:0004672,GO:0004674,GO:0043277,GO:0006914,GO:0007411,GO:0007409,GO:0016477,GO:0040024,GO:0008340,GO:0009792,GO:0045138,GO:0012501,GO:0046777,GO:0006468,GO:0030516,GO:0008361,GO:0040014,GO:0032880	axon|neuron projection|neuronal cell body|ATP binding|metal ion binding|protein kinase activity|protein serine/threonine kinase activity|apoptotic cell clearance|autophagy|axon guidance|axonogenesis|cell migration|dauer larval development|determination of adult lifespan|embryo development ending in birth or egg hatching|nematode male tail tip morphogenesis|programmed cell death|protein autophosph…	dme04150,dme04140,dme04136	mTOR signaling pathway|Autophagy - animal|Autophagy - other eukaryotes
Atg10	0.867983	0.589064		0.862442	0.453492		0.951477	0.846951		0.851196	0.999917		2.48081	3.41228	3.19283	2.51569	2.98572	1.9778	2.09551	2.15039	1.8782	1.51028	1.88484	1.84757	FLYBASE:FBgn0040780,GeneID:50253	Ubiquitin-like-conjugating enzyme ATG10	GO:0005829,GO:0005622,GO:0019777,GO:0016874,GO:0006914,GO:0034263,GO:0016236,GO:0031401,GO:0006497,GO:0032446,GO:0015031	cytosol|intracellular|Atg12 transferase activity|ligase activity|autophagy|autophagy in response to ER overload|macroautophagy|positive regulation of protein modification process|protein lipidation|protein modification by small protein conjugation|protein transport	dme04140,dme04136	Autophagy - animal|Autophagy - other eukaryotes
Atg101	1.38503	0.000605707		1.15467	0.131548		0.931172	0.530023		0.990367	0.999917		19.3649	19.6762	17.6412	25.3666	24.5448	24.3109	15.2985	17.4957	18.3593	16.749	18.4823	15.6267	FLYBASE:FBgn0030960,GeneID:32871	Autophagy-related protein 101	GO:0000407,GO:0000045	pre-autophagosomal structure|autophagosome assembly	dme04140,dme04136	Autophagy - animal|Autophagy - other eukaryotes
Atg12	1.16629	0.210101		0.836076	0.0864487		0.802634	0.111868		0.995942	0.999917		53.5628	50.8994	54.566	50.873	56.9823	67.8264	39.2044	32.7687	31.9817	37.6444	29.327	36.6858	FLYBASE:FBgn0036255,GeneID:39383	Autophagy protein 12-like	GO:0034274,GO:0034045,GO:0019776,GO:0031386,GO:0048102,GO:0000045,GO:0006914,GO:0006501,GO:0009267,GO:0061723,GO:0035096,GO:0016236,GO:0000422,GO:0044804,GO:0035071	Atg12-Atg5-Atg16 complex|pre-autophagosomal structure membrane|Atg8 ligase activity|protein tag|autophagic cell death|autophagosome assembly|autophagy|C-terminal protein lipidation|cellular response to starvation|glycophagy|larval midgut cell programmed cell death|macroautophagy|mitophagy|nucleophagy|salivary gland cell autophagic cell death	dme04068,dme04140,dme04136	FoxO signaling pathway|Autophagy - animal|Autophagy - other eukaryotes
Atg13	0.875722	0.0921134		0.625239	1.20962e-12		0.833289	0.0688033		1.03605	0.999917		33.2684	31.7341	32.7473	25.9884	29.2476	25.8037	15.5796	15.9425	16.2543	15.5028	17.8854	16.3223	FLYBASE:FBgn0261108,GeneID:40998	Autophagy-related protein 13 homolog	GO:1990316,GO:0005829,GO:0000407,GO:0019901,GO:0019887,GO:0032147,GO:0000045,GO:0006914,GO:0035096,GO:0045850,GO:0010506	ATG1/ULK1 kinase complex|cytosol|pre-autophagosomal structure|protein kinase binding|protein kinase regulator activity|activation of protein kinase activity|autophagosome assembly|autophagy|larval midgut cell programmed cell death|positive regulation of nurse cell apoptotic process|regulation of autophagy	dme04140,dme04136	Autophagy - animal|Autophagy - other eukaryotes
Atg14	1.39061	0.000315784		1.10244	0.307077		0.816156	0.0780438		0.913243	0.99415		18.8371	15.8196	17.7468	22.532	23.3022	23.048	16.1218	14.2509	14.7959	14.2332	15.0016	12.0886	FLYBASE:FBgn0039636,GeneID:43438	Beclin 1-associated autophagy-related key regulator {ECO:0000303|PubMed:19050071}	GO:0005776,GO:0000421,GO:0005930,GO:0005737,GO:0005829,GO:0005789,GO:0044233,GO:0097629,GO:0097632,GO:0005634,GO:0045335,GO:0035032,GO:0034045,GO:0000045,GO:0016240,GO:0042149,GO:0009267,GO:0008333,GO:0016236,GO:0098779,GO:0001933,GO:0010508,GO:0043552,GO:0001934,GO:0010608,GO:0061635,GO:0001932,GO:0090207	autophagosome|autophagosome membrane|axoneme|cytoplasm|cytosol|endoplasmic reticulum membrane|ER-mitochondrion membrane contact site|extrinsic component of omegasome membrane|extrinsic component of pre-autophagosomal structure membrane|nucleus|phagocytic vesicle|phosphatidylinositol 3-kinase complex, class III|pre-autophagosomal structure membrane|autophagosome assembly|autophagosome docking|cell…	dme04140	Autophagy - animal
Atg16	1.00818	0.951373		0.407867	7.02015e-24	Down	0.471879	9.51015e-11	Down	1.03707	0.999917		30.2695	26.7384	32.6474	23.772	31.6759	30.2883	9.89707	9.48506	9.20496	8.63544	9.73152	11.4357	FLYBASE:FBgn0039705,GeneID:326115	Autophagy-related protein 16	GO:0000421,GO:0034045,GO:0000045,GO:0039689,GO:0015031	autophagosome membrane|pre-autophagosomal structure membrane|autophagosome assembly|negative stranded viral RNA replication|protein transport	dme04140,dme04136	Autophagy - animal|Autophagy - other eukaryotes
Atg17	0.96849	0.789846		0.450044	1.43826e-22	Down	0.590448	4.21419e-07		1.12713	0.917942		24.2193	21.7303	20.0121	21.0079	21.1389	18.2253	8.18638	7.69907	7.30858	8.00771	9.97354	8.27654	FLYBASE:FBgn0037363,GeneID:40700	RB1-inducible coiled-coil protein 1	GO:1990316,GO:0005737,GO:0005829,GO:0031965,GO:0034045,GO:0032947,GO:0019901,GO:0000045,GO:0006914,GO:0007049,GO:0006995,GO:0061723,GO:0007507,GO:0001889,GO:0016236,GO:0000422,GO:2001237,GO:0030242,GO:0045793,GO:0046330,GO:0001934,GO:0006355,GO:0061709,GO:0006351	ATG1/ULK1 kinase complex|cytoplasm|cytosol|nuclear membrane|pre-autophagosomal structure membrane|protein complex scaffold|protein kinase binding|autophagosome assembly|autophagy|cell cycle|cellular response to nitrogen starvation|glycophagy|heart development|liver development|macroautophagy|mitophagy|negative regulation of extrinsic apoptotic signaling pathway|pexophagy|positive regulation of ce…	dme04140	Autophagy - animal
Atg18a	1.26478	0.00331497		1.00897	0.910002		0.907154	0.317912		1.00886	0.999917		30.6219	29.7673	33.2879	37.1886	39.3752	35.4893	24.3958	24.3846	25.1271	24.97	25.8717	23.9476	FLYBASE:FBgn0035850,GeneID:38913	WD repeat domain phosphoinositide-interacting protein 2	GO:0005829,GO:0019898,GO:0005654,GO:0034045,GO:0043234,GO:0080025,GO:0032266,GO:0000045,GO:0000422,GO:0044804,GO:0006497,GO:0034497	cytosol|extrinsic component of membrane|nucleoplasm|pre-autophagosomal structure membrane|protein complex|phosphatidylinositol-3,5-bisphosphate binding|phosphatidylinositol-3-phosphate binding|autophagosome assembly|mitophagy|nucleophagy|protein lipidation|protein localization to pre-autophagosomal structure	dme04140,dme04136	Autophagy - animal|Autophagy - other eukaryotes
Atg18b	2.33394	2.71719e-17	Up	3.43826	7.47273e-38	Up	1.51599	1.82417e-05		0.914513	0.979688		9.08891	10.6027	8.62042	21.0869	20.6651	20.7791	25.6183	22.7979	27.751	24.4682	23.2309	22.0195	FLYBASE:FBgn0032935,GeneID:35396	WD repeat domain phosphoinositide-interacting protein 2	GO:0005829,GO:0019898,GO:0005654,GO:0034045,GO:0043234,GO:0080025,GO:0032266,GO:0000045,GO:0000422,GO:0044804,GO:0006497,GO:0034497	cytosol|extrinsic component of membrane|nucleoplasm|pre-autophagosomal structure membrane|protein complex|phosphatidylinositol-3,5-bisphosphate binding|phosphatidylinositol-3-phosphate binding|autophagosome assembly|mitophagy|nucleophagy|protein lipidation|protein localization to pre-autophagosomal structure	dme04140,dme04136	Autophagy - animal|Autophagy - other eukaryotes
Atg2	1.02793	0.833912		1.01545	0.844152		1.28775	0.0454873		1.15703	0.84338		12.9276	11.7473	12.199	11.9354	13.7941	10.1459	10.3318	9.32763	9.61569	10.0769	13.5415	10.4008	FLYBASE:FBgn0044452,GeneID:38344	Autophagy-related protein 2 homolog A	GO:0019898,GO:0000407,GO:0000045,GO:0000422,GO:0044804	extrinsic component of membrane|pre-autophagosomal structure|autophagosome assembly|mitophagy|nucleophagy	dme04140,dme04136	Autophagy - animal|Autophagy - other eukaryotes
Atg3	1.38804	0.000510029		2.15751	1.07545e-21	Up	1.77351	4.05697e-11		1.01302	0.999917		45.0576	52.3175	48.1595	64.6792	61.3246	65.0363	79.1182	77.8095	88.6985	82.0492	80.4007	87.0882	FLYBASE:FBgn0036813,GeneID:40044	Ubiquitin-like-conjugating enzyme ATG3	GO:0000153,GO:0005829,GO:0019777,GO:0019776,GO:0016874,GO:0000045,GO:0043653,GO:0000422,GO:0044804,GO:0015031	cytoplasmic ubiquitin ligase complex|cytosol|Atg12 transferase activity|Atg8 ligase activity|ligase activity|autophagosome assembly|mitochondrial fragmentation involved in apoptotic process|mitophagy|nucleophagy|protein transport	dme04140,dme04136	Autophagy - animal|Autophagy - other eukaryotes
Atg4a	1.33492	0.000722741		1.04303	0.575189		0.953473	0.645234		1.08287	0.979688		18.232	16.514	17.9333	22.8442	23.0018	20.5985	14.6949	13.8526	14.4133	15.995	15.1896	15.4415	FLYBASE:FBgn0031298,GeneID:33283	Cysteine protease ATG4B	GO:0005737,GO:0004197,GO:0006914,GO:0015031	cytoplasm|cysteine-type endopeptidase activity|autophagy|protein transport	dme04140,dme04136	Autophagy - animal|Autophagy - other eukaryotes
Atg4b	0.96464	0.752473		0.778919	0.00425175		0.863614	0.204147		0.949828	0.999917		18.6535	16.0986	16.8498	13.8394	16.5508	16.7708	9.93368	10.3628	11.123	10.0805	10.4858	9.36516	FLYBASE:FBgn0038325,GeneID:41868	Cysteine protease ATG4C	GO:0005737,GO:0004197,GO:0006914,GO:0015031	cytoplasm|cysteine-type endopeptidase activity|autophagy|protein transport	dme04140,dme04136	Autophagy - animal|Autophagy - other eukaryotes
Atg5	1.04493	0.666843		0.625528	1.00198e-05		0.602687	1.04613e-06		0.892883	0.979886		30.127	27.4445	29.3357	27.7483	28.3211	29.8011	11.9484	14.418	16.1357	12.3432	12.4322	13.333	FLYBASE:FBgn0029943,GeneID:31666	Autophagy protein 5	GO:0034274,GO:0005776,GO:0005737,GO:0034045,GO:0048102,GO:0000045,GO:0006914,GO:0006501,GO:0006995,GO:0009267,GO:0061723,GO:0035096,GO:0016236,GO:0000422,GO:0044804,GO:0015031,GO:0035071	Atg12-Atg5-Atg16 complex|autophagosome|cytoplasm|pre-autophagosomal structure membrane|autophagic cell death|autophagosome assembly|autophagy|C-terminal protein lipidation|cellular response to nitrogen starvation|cellular response to starvation|glycophagy|larval midgut cell programmed cell death|macroautophagy|mitophagy|nucleophagy|protein transport|salivary gland cell autophagic cell death	dme04140,dme04136,dme04137,dme04213	Autophagy - animal|Autophagy - other eukaryotes|Mitophagy - animal|Longevity regulating pathway - multiple species
Atg6	1.01123	0.924821		0.877278	0.223399		0.997727	0.984767		1.02173	0.999917		19.7001	18.6593	18.7138	17.0712	18.3193	19.2354	13.4438	11.0423	14.7122	13.0181	13.8513	13.2327	FLYBASE:FBgn0264325,GeneID:42850	Beclin-1-like protein	GO:0034271,GO:0034272,GO:0000407,GO:0048102,GO:0000045,GO:0006914,GO:0006995,GO:0009267,GO:0032258,GO:0050829,GO:0006897,GO:0061723,GO:0030097,GO:0035096,GO:0045324,GO:0045824,GO:0016322,GO:0044804,GO:0009306,GO:0006979,GO:0035071	phosphatidylinositol 3-kinase complex, class III, type I|phosphatidylinositol 3-kinase complex, class III, type II|pre-autophagosomal structure|autophagic cell death|autophagosome assembly|autophagy|cellular response to nitrogen starvation|cellular response to starvation|CVT pathway|defense response to Gram-negative bacterium|endocytosis|glycophagy|hemopoiesis|larval midgut cell programmed cell d…	dme04140,dme04136,dme04137,dme04215	Autophagy - animal|Autophagy - other eukaryotes|Mitophagy - animal|Apoptosis - multiple species
Atg7	0.832388	0.0808951		0.249273	2.29641e-35	Down	0.334447	7.61708e-19	Down	0.991574	0.999917		17.1124	14.2476	15.6478	12.0983	13.3299	11.5802	3.25577	2.60566	3.31186	2.86795	3.23546	3.00725	FLYBASE:FBgn0034366,GeneID:37141	Ubiquitin-like modifier-activating enzyme ATG7	GO:0005829,GO:0000407,GO:0019778,GO:0019779,GO:0006501,GO:0071455,GO:0006995,GO:0051607,GO:0044805,GO:0016236,GO:0000422,GO:0034727,GO:0043065,GO:0016239,GO:0045732,GO:0031401,GO:0030163,GO:0032446,GO:0015031,GO:1903146,GO:0039521	cytosol|pre-autophagosomal structure|Atg12 activating enzyme activity|Atg8 activating enzyme activity|C-terminal protein lipidation|cellular response to hyperoxia|cellular response to nitrogen starvation|defense response to virus|late nucleophagy|macroautophagy|mitophagy|piecemeal microautophagy of nucleus|positive regulation of apoptotic process|positive regulation of macroautophagy|positive reg…	dme04140,dme04136	Autophagy - animal|Autophagy - other eukaryotes
Atg8a	1.51476	6.72531e-05		2.04058	6.54493e-18	Up	1.43659	2.28507e-05		0.946288	0.999917		207.09	259.582	229.215	347.491	305.62	343.173	366.664	351.524	392.665	346.342	352.245	355.544	FLYBASE:FBgn0052672,GeneID:32001	Gamma-aminobutyric acid receptor-associated protein	GO:0015629,GO:0005776,GO:0000421,GO:0005930,GO:0044297,GO:0031410,GO:0005829,GO:0000139,GO:0005764,GO:0005874,GO:0005875,GO:0048471,GO:0005886,GO:0005790,GO:0097225,GO:0050811,GO:0000045,GO:0006995,GO:0008625,GO:0000226,GO:0000422,GO:0015031	actin cytoskeleton|autophagosome|autophagosome membrane|axoneme|cell body|cytoplasmic vesicle|cytosol|Golgi membrane|lysosome|microtubule|microtubule associated complex|perinuclear region of cytoplasm|plasma membrane|smooth endoplasmic reticulum|sperm midpiece|GABA receptor binding|autophagosome assembly|cellular response to nitrogen starvation|extrinsic apoptotic signaling pathway via death doma…	dme04068,dme04140,dme04136,dme04137	FoxO signaling pathway|Autophagy - animal|Autophagy - other eukaryotes|Mitophagy - animal
Atg9	1.09966	0.337235		1.3665	0.000229547		1.39638	0.00210818		0.996971	0.999917		16.39	16.0486	16.2735	17.0738	17.9999	15.5943	16.1916	16.4389	19.4372	17.6364	18.839	15.554	FLYBASE:FBgn0034110,GeneID:36821	Autophagy-related protein 9A	GO:0000421,GO:0005794,GO:0016021,GO:0031902,GO:0006914,GO:0015031	autophagosome membrane|Golgi apparatus|integral component of membrane|late endosome membrane|autophagy|protein transport	dme04140,dme04136,dme04137	Autophagy - animal|Autophagy - other eukaryotes|Mitophagy - animal
atilla	1.32259	0.0849709		2.42419	2.45269e-14	Up	2.06033	7.10011e-11	Up	0.99704	0.999917		66.2547	101.007	87.2286	108.578	87.2406	122.403	160.098	167.634	154.731	148.124	155.803	179.615	FLYBASE:FBgn0032422,GeneID:34647
atk	6.70548	2.6552e-18	Up	3.56105	3.89854e-08	Up	0.686419	0.0754643		1.14542	0.999917		0.278817	0.548869	0.526536	3.34388	2.24613	2.97096	1.31745	1.49014	0.960458	2.07912	1.0362	1.19546	FLYBASE:FBgn0036995,GeneID:40266	Protein artichoke {ECO:0000312|FlyBase:FBgn0036995}	GO:0005737,GO:0031012,GO:0005578,GO:0060271,GO:0040011,GO:0050896,GO:0007423	cytoplasm|extracellular matrix|proteinaceous extracellular matrix|cilium assembly|locomotion|response to stimulus|sensory organ development
atl	1.093	0.300634		1.22914	0.0105993		1.27163	0.0165754		1.00305	0.999917		46.6474	46.0418	46.1639	49.3704	49.0297	45.0446	45.6036	38.8673	49.0843	40.3512	51.0339	43.012	FLYBASE:FBgn0039213,GeneID:42934	Atlastin	GO:0005737,GO:0012505,GO:0005783,GO:0005794,GO:0000139,GO:0016021,GO:0031227,GO:0016020,GO:0005525,GO:0003924,GO:0032561,GO:0042802,GO:0042803,GO:0016320,GO:0007029,GO:0007030,GO:0061025,GO:0007019,GO:0007517,GO:0007528,GO:0051260,GO:0031114,GO:0008582,GO:0051124	cytoplasm|endomembrane system|endoplasmic reticulum|Golgi apparatus|Golgi membrane|integral component of membrane|intrinsic component of endoplasmic reticulum membrane|membrane|GTP binding|GTPase activity|guanyl ribonucleotide binding|identical protein binding|protein homodimerization activity|endoplasmic reticulum membrane fusion|endoplasmic reticulum organization|Golgi organization|membrane fus…
atms	0.761004	0.00392127		0.293494	3.30977e-40	Down	0.43121	9.43344e-15	Down	0.994744	0.999917		47.0113	40.3401	44.5881	28.5669	36.5393	30.0615	11.3255	8.97182	9.99463	10.1759	9.94731	10.0523	FLYBASE:FBgn0010750,GeneID:40593	RNA polymerase II-associated factor 1 homolog	GO:0016593,GO:0005634,GO:0000993,GO:0007507,GO:0016570,GO:0000122,GO:0032968,GO:0045944,GO:0006368	Cdc73/Paf1 complex|nucleus|RNA polymerase II core binding|heart development|histone modification|negative regulation of transcription from RNA polymerase II promoter|positive regulation of transcription elongation from RNA polymerase II promoter|positive regulation of transcription from RNA polymerase II promoter|transcription elongation from RNA polymerase II promoter
Atox1	1.03911	0.706876		1.32972	0.000184753		1.48099	8.21334e-05		1.02941	0.999917		82.9243	92.2899	81.3594	79.2672	88.1998	85.1897	84.9127	90.7701	90.9926	95.4486	80.5035	99.368	FLYBASE:FBgn0052446,GeneID:326216	Copper transport protein ATOX1	GO:0005737,GO:0051117,GO:0016531,GO:0005507,GO:0005375,GO:0006878,GO:0015680,GO:0006979	cytoplasm|ATPase binding|copper chaperone activity|copper ion binding|copper ion transmembrane transporter activity|cellular copper ion homeostasis|intracellular copper ion transport|response to oxidative stress
ATP7	0.960381	0.686835		0.585383	2.20165e-10		0.743612	0.00272336		1.08308	0.987747		16.521	15.1202	17.8612	13.8618	16.359	14.7988	7.38285	7.15231	8.13409	7.59692	8.74328	8.30211	FLYBASE:FBgn0030343,GeneID:32142	Copper-transporting ATPase 1
ATP8B	1.25242	0.218104		2.78487	2.24206e-22	Up	2.83772	1.17943e-13	Up	1.12986	0.968213		1.37221	1.4857	1.20801	1.89719	1.38343	1.51741	3.11147	2.83378	2.90782	2.81324	3.92487	3.31454	FLYBASE:FBgn0037989,GeneID:41469	Probable phospholipid-transporting ATPase IM	GO:0005794,GO:0016021,GO:0005886,GO:0005524,GO:0000287,GO:0004012,GO:0007030	Golgi apparatus|integral component of membrane|plasma membrane|ATP binding|magnesium ion binding|phospholipid-translocating ATPase activity|Golgi organization
Atpalpha	0.741623	5.1945e-05		1.19906	0.00248371		1.97711	4.99871e-14		1.08607	0.966145		115.222	109.61	110.771	74.4919	87.9578	73.3245	100.619	107.616	106.25	103.199	120.396	119.83	FLYBASE:FBgn0002921,GeneID:48971	Sodium/potassium-transporting ATPase subunit alpha	GO:0016323,GO:0005737,GO:0005887,GO:0005634,GO:0005886,GO:0005918,GO:0005890,GO:0005524,GO:0046872,GO:0005391,GO:0008344,GO:0015991,GO:0006812,GO:0030007,GO:0006883,GO:0007268,GO:0008340,GO:0001700,GO:0007630,GO:0007626,GO:0050905,GO:0010107,GO:0008360,GO:0035152,GO:0035158,GO:0035159,GO:0009612,GO:0009266,GO:0007605,GO:0019991,GO:0036376,GO:0051124,GO:0001894,GO:0060439	basolateral plasma membrane|cytoplasm|integral component of plasma membrane|nucleus|plasma membrane|septate junction|sodium:potassium-exchanging ATPase complex|ATP binding|metal ion binding|sodium:potassium-exchanging ATPase activity|adult locomotory behavior|ATP hydrolysis coupled proton transport|cation transport|cellular potassium ion homeostasis|cellular sodium ion homeostasis|chemical synapt…
ATPCL	0.815559	0.00876569		1.9967	5.02616e-28		2.88606	2.53048e-22	Up	1.04571	0.999917		67.0634	61.2295	60.7583	46.9062	53.1799	45.8774	96.5215	95.1604	103.414	92.5074	125.614	91.9406	FLYBASE:FBgn0020236,GeneID:36760	ATP-citrate synthase	GO:0009346,GO:0005737,GO:0005829,GO:0070062,GO:0016020,GO:0005739,GO:0005654,GO:0005886,GO:0005524,GO:0003878,GO:0048037,GO:0046872,GO:0006085,GO:0006101,GO:0006633,GO:0008610,GO:0006107	citrate lyase complex|cytoplasm|cytosol|extracellular exosome|membrane|mitochondrion|nucleoplasm|plasma membrane|ATP binding|ATP citrate synthase activity|cofactor binding|metal ion binding|acetyl-CoA biosynthetic process|citrate metabolic process|fatty acid biosynthetic process|lipid biosynthetic process|oxaloacetate metabolic process	dme00020	Citrate cycle (TCA cycle)
ATPsynB	0.969171	0.758766		2.13557	4.37691e-16	Up	2.21475	1.09117e-17	Up	0.893876	0.96829		355.218	410.018	372.325	329.722	343.678	370.812	697.512	661.687	539.527	608.283	501.982	590.226	FLYBASE:FBgn0019644,GeneID:39143	ATP synthase subunit b, mitochondrial	GO:0005811,GO:0000276,GO:0005739,GO:0015078,GO:0015986,GO:0006909,GO:0015992	lipid particle|mitochondrial proton-transporting ATP synthase complex, coupling factor F(o)|mitochondrion|hydrogen ion transmembrane transporter activity|ATP synthesis coupled proton transport|phagocytosis|proton transport	dme00190	Oxidative phosphorylation
ATPsynbeta	0.844485	0.0159326		1.82821	2.68527e-18		2.01877	1.45756e-14	Up	0.828985	0.538471		943.804	1014.52	936.829	732.77	792.884	790.054	1429.93	1431.84	1274.78	1267.02	1067.1	1099.88	FLYBASE:FBgn0010217,GeneID:43829	ATP synthase subunit beta, mitochondrial	GO:0005811,GO:0000275,GO:0005739,GO:0005524,GO:0046933,GO:0046961,GO:0015986,GO:0046331,GO:0015992,GO:0010906	lipid particle|mitochondrial proton-transporting ATP synthase complex, catalytic core F(1)|mitochondrion|ATP binding|proton-transporting ATP synthase activity, rotational mechanism|proton-transporting ATPase activity, rotational mechanism|ATP synthesis coupled proton transport|lateral inhibition|proton transport|regulation of glucose metabolic process	dme00190	Oxidative phosphorylation
ATPsynbetaL	3.748	0.552815		8.28412	0.090416		2.23072	0.476402		0.86803	0.999917		0	0	0.0470767	0.137062	0	0.0230104	0.141846	0.137243	0.0249732	0.04998	0.095149	0.12283	FLYBASE:FBgn0036568,GeneID:39761	ATP synthase subunit beta, mitochondrial	GO:0005811,GO:0000275,GO:0005739,GO:0005524,GO:0046933,GO:0046961,GO:0015986,GO:0046331,GO:0015992,GO:0010906	lipid particle|mitochondrial proton-transporting ATP synthase complex, catalytic core F(1)|mitochondrion|ATP binding|proton-transporting ATP synthase activity, rotational mechanism|proton-transporting ATPase activity, rotational mechanism|ATP synthesis coupled proton transport|lateral inhibition|proton transport|regulation of glucose metabolic process	dme00190	Oxidative phosphorylation
ATPsynC	0.834428	0.00181713		1.16099	0.00625762		1.43329	1.77045e-05		0.914821	0.946991		934.455	937.673	942.433	712.254	763	747.646	845.564	865.708	842.956	821.912	765.55	754.716	FLYBASE:FBgn0039830,GeneID:43693	ATP synthase F(0) complex subunit C3, mitochondrial	GO:0016021,GO:0000276,GO:0008289,GO:0046933,GO:0015991,GO:0015986	integral component of membrane|mitochondrial proton-transporting ATP synthase complex, coupling factor F(o)|lipid binding|proton-transporting ATP synthase activity, rotational mechanism|ATP hydrolysis coupled proton transport|ATP synthesis coupled proton transport	dme00190	Oxidative phosphorylation
ATPsynCF6	0.935124	0.398673		2.53424	5.87009e-37	Up	2.57122	3.12149e-20	Up	0.843626	0.76809		326.011	343.807	322.398	274.433	301.091	303.388	683.231	686.728	594.979	639.898	499.374	519.417	FLYBASE:FBgn0016119,GeneID:42759	ATP synthase-coupling factor 6, mitochondrial	GO:0000276,GO:0005756,GO:0005739,GO:0015078,GO:0015986,GO:0046331,GO:0015992	mitochondrial proton-transporting ATP synthase complex, coupling factor F(o)|mitochondrial proton-transporting ATP synthase, central stalk|mitochondrion|hydrogen ion transmembrane transporter activity|ATP synthesis coupled proton transport|lateral inhibition|proton transport	dme00190	Oxidative phosphorylation
ATPsynD	0.896468	0.143159		2.63458	1.98392e-42	Up	2.66873	1.20936e-23	Up	0.806461	0.482138		334.827	351.945	336.83	279.204	288.054	301.215	710.395	749.258	647.504	644.083	539.927	517.643	FLYBASE:FBgn0016120,GeneID:42291	ATP synthase subunit d, mitochondrial	GO:0005811,GO:0005875,GO:0000276,GO:0000274,GO:0005739,GO:0015078,GO:0046034,GO:0015986,GO:0008340,GO:0070373,GO:0032007,GO:0015992,GO:0051881,GO:0006979	lipid particle|microtubule associated complex|mitochondrial proton-transporting ATP synthase complex, coupling factor F(o)|mitochondrial proton-transporting ATP synthase, stator stalk|mitochondrion|hydrogen ion transmembrane transporter activity|ATP metabolic process|ATP synthesis coupled proton transport|determination of adult lifespan|negative regulation of ERK1 and ERK2 cascade|negative regula…	dme00190	Oxidative phosphorylation
ATPsyndelta	0.955486	0.643571		1.99556	1.4293e-22		2.08136	1.56456e-14	Up	0.885476	0.899878		87.4774	97.7899	96.275	79.3112	83.1349	92.2991	146.997	152.915	139.256	142.655	117.67	129.254	FLYBASE:FBgn0028342,GeneID:31950	ATP synthase subunit delta, mitochondrial	GO:0005743,GO:0005753,GO:0000275,GO:0045259,GO:0045261,GO:0016887,GO:0032403,GO:0046933,GO:0006754,GO:0046034,GO:0015986	mitochondrial inner membrane|mitochondrial proton-transporting ATP synthase complex|mitochondrial proton-transporting ATP synthase complex, catalytic core F(1)|proton-transporting ATP synthase complex|proton-transporting ATP synthase complex, catalytic core F(1)|ATPase activity|protein complex binding|proton-transporting ATP synthase activity, rotational mechanism|ATP biosynthetic process|ATP met…	dme00190	Oxidative phosphorylation
ATPsynE	0.933395	0.471455		2.74847	8.42954e-40	Up	2.62856	1.14248e-19	Up	0.792952	0.481026		285.751	314.415	299.658	257.676	252.734	284.218	676.873	673.731	582.322	599.037	463.456	470.64	FLYBASE:FBgn0038224,GeneID:41745				dme00190	Oxidative phosphorylation
ATPsynepsilonL	1.03925	0.966692		6.69429	3.1311e-06	Up	4.65399	0.00297251	Up	0.643938	0.939349		0.393606	0.677984	0.684629	0.474588	0.491353	0.764884	4.02747	2.186	3.00922	0.934524	2.07561	2.96015	FLYBASE:FBgn0051477,GeneID:326144	Protein stunted {ECO:0000305}	GO:0005615,GO:0005743,GO:0000275,GO:0001664,GO:0046933,GO:0015986,GO:0008340,GO:0046331,GO:0045745,GO:0015992,GO:0006979,GO:0019233	extracellular space|mitochondrial inner membrane|mitochondrial proton-transporting ATP synthase complex, catalytic core F(1)|G-protein coupled receptor binding|proton-transporting ATP synthase activity, rotational mechanism|ATP synthesis coupled proton transport|determination of adult lifespan|lateral inhibition|positive regulation of G-protein coupled receptor protein signaling pathway|proton tr…	dme00190	Oxidative phosphorylation
ATPsynF	1.03559	0.77333		2.26813	1.14112e-30	Up	2.29897	5.57644e-18	Up	0.932788	0.999188		509.53	599.911	555.529	504.421	510.261	618.332	965.481	995.868	991.28	959.433	833.562	968.203	FLYBASE:FBgn0035032,GeneID:37931	Putative ATP synthase subunit f, mitochondrial	GO:0005811,GO:0000276,GO:0005739,GO:0006754,GO:0046331,GO:0015992	lipid particle|mitochondrial proton-transporting ATP synthase complex, coupling factor F(o)|mitochondrion|ATP biosynthetic process|lateral inhibition|proton transport	dme00190	Oxidative phosphorylation
ATPsynG	0.945612	0.52866		3.17157	5.74006e-43	Up	3.09891	1.46315e-25	Up	0.821745	0.71928		441.773	483.371	480.88	387.992	422.938	448.54	1262.87	1206.54	1016.33	1128.64	823.877	911.324	FLYBASE:FBgn0010612,GeneID:46069	ATP synthase subunit g, mitochondrial	GO:0005753,GO:0000276,GO:0015078,GO:0015986	mitochondrial proton-transporting ATP synthase complex|mitochondrial proton-transporting ATP synthase complex, coupling factor F(o)|hydrogen ion transmembrane transporter activity|ATP synthesis coupled proton transport	dme00190	Oxidative phosphorylation
ATPsyngamma	0.943787	0.457184		1.63972	5.68385e-10		1.69991	8.81138e-09		0.869078	0.85866		276.19	294.245	285.017	249.049	257.188	257.799	376.988	394.101	324.889	351.662	293.703	309.039	FLYBASE:FBgn0020235,GeneID:43507	ATP synthase subunit gamma, mitochondrial	GO:0005811,GO:0000275,GO:0005739,GO:0046933,GO:0015986,GO:0006909,GO:0015992	lipid particle|mitochondrial proton-transporting ATP synthase complex, catalytic core F(1)|mitochondrion|proton-transporting ATP synthase activity, rotational mechanism|ATP synthesis coupled proton transport|phagocytosis|proton transport	dme00190	Oxidative phosphorylation
ATPsynO	0.893872	0.201783		3.11673	8.17348e-34	Up	3.09573	8.65784e-28	Up	0.789247	0.529886		415.013	471.453	445.06	353.809	372.733	400.729	1147.69	1180.13	914.775	990.821	751.886	819.033	FLYBASE:FBgn0016691,GeneID:41845	ATP synthase subunit O, mitochondrial	GO:0005811,GO:0005756,GO:0005739,GO:0046933,GO:0042776,GO:0015992	lipid particle|mitochondrial proton-transporting ATP synthase, central stalk|mitochondrion|proton-transporting ATP synthase activity, rotational mechanism|mitochondrial ATP synthesis coupled proton transport|proton transport	dme00190	Oxidative phosphorylation
AttA	131.642	0	Up	1.51926	0.133625		0.0091672	3.97168e-207	Down	0.69869	0.956987		1.95308	2.8235	2.9725	334.869	321.525	308.196	2.98548	4.06762	2.12392	1.03047	2.88133	2.59578	FLYBASE:FBgn0012042,GeneID:36636	Attacin-A	GO:0005615,GO:0019731,GO:0042742,GO:0050829,GO:0050830,GO:0006959,GO:0045087,GO:0055093,GO:0030431	extracellular space|antibacterial humoral response|defense response to bacterium|defense response to Gram-negative bacterium|defense response to Gram-positive bacterium|humoral immune response|innate immune response|response to hyperoxia|sleep
AttB	108.517	9.67833e-208	Up	1.01098	0.972941		0.00638141	8.82508e-246	Down	0.60392	0.696208		5.70483	7.01895	7.41487	855.321	509.793	687.814	6.46156	7.20557	2.1981	2.95206	3.36096	3.35718	FLYBASE:FBgn0041581,GeneID:36637	Attacin-B	GO:0005576,GO:0005615,GO:0019731,GO:0050830,GO:0006959,GO:0045087,GO:0019233	extracellular region|extracellular space|antibacterial humoral response|defense response to Gram-positive bacterium|humoral immune response|innate immune response|sensory perception of pain
AttC	73.4492	1.4395e-157	Up	8.72315	8.13022e-34	Up	0.117984	1.54827e-39	Down	0.877706	0.999917		17.8402	19.9855	25.2932	1805.4	993.068	1551.12	190.233	150.632	89.714	163.889	113.543	99.2547	FLYBASE:FBgn0041579,GeneID:36484	Immune-induced peptide 16	GO:0005576,GO:0005615,GO:0019731,GO:0006952,GO:0050830,GO:0006959,GO:0045087,GO:0009617	extracellular region|extracellular space|antibacterial humoral response|defense response|defense response to Gram-positive bacterium|humoral immune response|innate immune response|response to bacterium
AttD	442.667	1.25172e-28	Up	4.43651	0.217362		0.00761589	4.0583e-38	Down	0.661985	0.999917		0.0649822	0	0.193763	43.1875	26.153	37.9465	0.389217	0.502116	0	0.137142	0.261083	0.202222	FLYBASE:FBgn0038530,GeneID:42122	Attacin-A {ECO:0000303|PubMed:11592981, ECO:0000303|PubMed:11886771}	GO:0005576,GO:0019731,GO:0050829,GO:0045087	extracellular region|antibacterial humoral response|defense response to Gram-negative bacterium|innate immune response
Atu	0.828127	0.0567957		0.294101	8.56354e-48	Down	0.374487	3.49111e-17	Down	0.9368	0.999917		37.0188	32.763	38.1802	24.4121	32.2383	28.1374	8.04608	8.31983	8.45622	6.55744	8.48724	8.3396	FLYBASE:FBgn0019637,GeneID:40684	Another transcription unit protein	GO:0016593,GO:0005634,GO:1990269,GO:0016570,GO:0032968,GO:0035206,GO:0006368	Cdc73/Paf1 complex|nucleus|RNA polymerase II C-terminal domain phosphoserine binding|histone modification|positive regulation of transcription elongation from RNA polymerase II promoter|regulation of hemocyte proliferation|transcription elongation from RNA polymerase II promoter
Atx-1	3.14399	0.320453		5.70741	0.0328459	Up	2.38803	0.188881		1.15952	0.999917		0.108352	0	0.161542	0.313548	0.324624	0.157918	0.270411	0.418618	0.514168	0.514513	0.48975	0.393387	FLYBASE:FBgn0029907,GeneID:31624	Ataxin-1-like	GO:0030425,GO:0005730,GO:0005654,GO:0005634,GO:0003677,GO:0003723,GO:0030198,GO:0048286,GO:0000122,GO:1902035,GO:0006351	dendrite|nucleolus|nucleoplasm|nucleus|DNA binding|RNA binding|extracellular matrix organization|lung alveolus development|negative regulation of transcription from RNA polymerase II promoter|positive regulation of hematopoietic stem cell proliferation|transcription, DNA-templated
Atx2	0.885367	0.236201		0.402126	7.18357e-25	Down	0.526119	1.21749e-10		1.02878	0.999917		21.7811	17.2505	18.3027	14.7274	17.5108	15.8249	6.25772	5.77909	5.98283	5.91804	6.79587	5.88527	FLYBASE:FBgn0041188,GeneID:41883	Ataxin-2 homolog	GO:0005737,GO:0010494,GO:0044822,GO:0022416,GO:0097167,GO:0048749,GO:0042051,GO:0046959,GO:0045475,GO:0007616,GO:0060965,GO:0022008,GO:0009994,GO:0006909,GO:1901216,GO:0032092,GO:0030833,GO:0010603,GO:0090328,GO:0051823,GO:0030431,GO:0034063	cytoplasm|cytoplasmic stress granule|poly(A) RNA binding|chaeta development|circadian regulation of translation|compound eye development|compound eye photoreceptor development|habituation|locomotor rhythm|long-term memory|negative regulation of gene silencing by miRNA|neurogenesis|oocyte differentiation|phagocytosis|positive regulation of neuron death|positive regulation of protein binding|regula…
Atxn7	0.707469	0.00221192		0.461043	1.40023e-12	Down	0.82762	0.143948		1.12965	0.971881		12.0601	9.92703	10.6589	6.23853	8.58435	7.08826	4.43798	3.95136	3.36642	4.20462	4.71482	4.41537	FLYBASE:FBgn0031420,GeneID:33423
aub	0.664881	1.54761e-05		0.132838	4.96248e-56	Down	0.15189	8.58452e-35	Down	0.67504	0.515676		41.3401	40.281	46.9226	24.0184	31.415	25.6233	5.33217	3.21288	4.84002	2.29507	4.24071	2.52155	FLYBASE:FBgn0000146,GeneID:34524	Protein aubergine {ECO:0000312|EMBL:AGA18944.1}	GO:0071013,GO:0005737,GO:0005875,GO:0043186,GO:0071011,GO:0034584,GO:0003723,GO:0006342,GO:0050829,GO:0046843,GO:0030717,GO:0046594,GO:0007076,GO:0000398,GO:0010529,GO:0001556,GO:0048477,GO:0007279,GO:0007318,GO:0045089,GO:0060213,GO:0046012,GO:0046011,GO:0007317,GO:0006446,GO:0016246,GO:0035282,GO:0030423	catalytic step 2 spliceosome|cytoplasm|microtubule associated complex|P granule|precatalytic spliceosome|piRNA binding|RNA binding|chromatin silencing|defense response to Gram-negative bacterium|dorsal appendage formation|karyosome formation|maintenance of pole plasm mRNA location|mitotic chromosome condensation|mRNA splicing, via spliceosome|negative regulation of transposition|oocyte maturation…	dme04320	Dorso-ventral axis formation
aurA	0.711831	0.00235549		0.0502039	1.32807e-91	Down	0.0555738	6.66825e-49	Down	0.699786	0.948506		54.9433	46.5561	48.4407	27.6934	40.2748	33.3915	2.71646	1.77189	1.3864	1.00017	2.27259	0.856336	FLYBASE:FBgn0000147,GeneID:41446	Aurora kinase A-A	GO:0005813,GO:0005737,GO:0005876,GO:0000922,GO:0005524,GO:0019894,GO:0008017,GO:0004674,GO:0051301,GO:0000212,GO:0007100,GO:0090307,GO:0018105,GO:0046777	centrosome|cytoplasm|spindle microtubule|spindle pole|ATP binding|kinesin binding|microtubule binding|protein serine/threonine kinase activity|cell division|meiotic spindle organization|mitotic centrosome separation|mitotic spindle assembly|peptidyl-serine phosphorylation|protein autophosphorylation
aurB	0.710669	0.0157351		0.0809677	1.23751e-78	Down	0.0890704	2.89699e-41	Down	0.698422	0.840314		40.4727	34.0597	35.9734	19.1857	31.8711	23.6424	2.84812	2.28329	1.84814	1.84939	1.55568	1.47977	FLYBASE:FBgn0024227,GeneID:34504	Aurora kinase B	GO:0032133,GO:0000775,GO:0000780,GO:0005737,GO:0000776,GO:0030496,GO:0005819,GO:0005876,GO:0051233,GO:0031616,GO:0005524,GO:0035174,GO:0046872,GO:0004674,GO:0004712,GO:0008608,GO:0000920,GO:0006325,GO:0030261,GO:0048132,GO:0043988,GO:0016572,GO:0051321,GO:0007076,GO:0000281,GO:0000070,GO:0022008,GO:0032467,GO:0006468,GO:0032465,GO:0019233,GO:0031577	chromosome passenger complex|chromosome, centromeric region|condensed nuclear chromosome, centromeric region|cytoplasm|kinetochore|midbody|spindle|spindle microtubule|spindle midzone|spindle pole centrosome|ATP binding|histone serine kinase activity|metal ion binding|protein serine/threonine kinase activity|protein serine/threonine/tyrosine kinase activity|attachment of spindle microtubules to ki…
aux	0.781652	0.00890995		0.543602	1.51252e-14		0.872647	0.256553		1.11342	0.970853		24.4481	20.8142	21.3453	16.0561	18.1606	15.0491	9.70717	9.51522	9.06756	10.1378	12.1983	9.28309	FLYBASE:FBgn0037218,GeneID:40527	Cyclin-G-associated kinase	GO:0005829,GO:0005925,GO:0005794,GO:0043231,GO:0016020,GO:0048471,GO:0045202,GO:0031982,GO:0005524,GO:0051087,GO:0030332,GO:0004674,GO:0007049,GO:0051085,GO:0072318,GO:1905224,GO:0072583,GO:0007029,GO:0072600,GO:0090002,GO:0007030,GO:0090160,GO:0010977,GO:0006898,GO:0016191	cytosol|focal adhesion|Golgi apparatus|intracellular membrane-bounded organelle|membrane|perinuclear region of cytoplasm|synapse|vesicle|ATP binding|chaperone binding|cyclin binding|protein serine/threonine kinase activity|cell cycle|chaperone mediated protein folding requiring cofactor|clathrin coat disassembly|clathrin-coated pit assembly|clathrin-dependent endocytosis|endoplasmic reticulum org…
ave	0.997299	0.985926		0.493449	3.47341e-10	Down	0.588055	0.000214739		1.05703	0.999917		37.6197	35.8115	40.4633	29.899	36.2468	41.5293	16.1325	13.2208	14.6204	15.003	14.1922	17.405	FLYBASE:FBgn0050476,GeneID:246638	Protein aveugle	GO:0005737,GO:0005886,GO:0042675,GO:0001751,GO:0007173,GO:0001754,GO:0070374,GO:0046579,GO:0007165,GO:0007601	cytoplasm|plasma membrane|compound eye cone cell differentiation|compound eye photoreceptor cell differentiation|epidermal growth factor receptor signaling pathway|eye photoreceptor cell differentiation|positive regulation of ERK1 and ERK2 cascade|positive regulation of Ras protein signal transduction|signal transduction|visual perception
Aven	0.864201	0.207906		0.309532	8.86713e-22	Down	0.423454	6.74726e-09	Down	1.05105	0.999917		15.4198	15.9245	15.8423	11.9838	13.4045	13.2358	3.8682	3.31825	4.25468	3.87815	3.57112	4.59968	FLYBASE:FBgn0030410,GeneID:32215
awd	0.815771	0.00637953		0.613424	7.01057e-18		0.822746	0.0273229		0.972905	0.999917		2055.55	2190.75	2151.57	1480.25	1696.14	1770.92	1044.96	987.029	1037.26	1004.09	964.353	1025.09	FLYBASE:FBgn0000150,GeneID:43739	Nucleoside diphosphate kinase	GO:0005737,GO:0005874,GO:0005875,GO:0005880,GO:0005886,GO:0005524,GO:0005525,GO:0016301,GO:0000287,GO:0008017,GO:0004550,GO:0034332,GO:0006241,GO:0007427,GO:0016334,GO:0006183,GO:0007017,GO:0007067,GO:0006165,GO:0009142,GO:0009117,GO:0007424,GO:0018105,GO:0046777,GO:0006468,GO:0006163,GO:0006220,GO:0035152,GO:0006228	cytoplasm|microtubule|microtubule associated complex|nuclear microtubule|plasma membrane|ATP binding|GTP binding|kinase activity|magnesium ion binding|microtubule binding|nucleoside diphosphate kinase activity|adherens junction organization|CTP biosynthetic process|epithelial cell migration, open tracheal system|establishment or maintenance of polarity of follicular epithelium|GTP biosynthetic pr…	dme00230,dme00240,dme00983	Purine metabolism|Pyrimidine metabolism|Drug metabolism - other enzymes
Awh	1.93215	0.268065		4.32142	0.000625277	Up	2.42671	0.0122939	Up	0.965697	0.999917		0.114584	0.406017	0.136666	0.37579	0.411952	0.423067	0.663433	0.973924	0.579986	0.507829	0.89772	0.760705	FLYBASE:FBgn0013751,GeneID:38451	LIM/homeobox protein Awh	GO:0005634,GO:0003677,GO:0003700,GO:0008270,GO:0048749,GO:0007444,GO:0010468,GO:0006355,GO:0006351	nucleus|DNA binding|transcription factor activity, sequence-specific DNA binding|zinc ion binding|compound eye development|imaginal disc development|regulation of gene expression|regulation of transcription, DNA-templated|transcription, DNA-templated
axed	1.9307	0.000127514		3.58257	1.74544e-18	Up	2.30979	6.34544e-11	Up	1.10541	0.999917		1.80289	1.91211	1.34743	3.32982	3.08456	2.82453	4.01807	4.79212	5.36457	5.14696	4.82905	5.7555	FLYBASE:FBgn0035708,GeneID:38741	BTB/POZ domain-containing protein 2	GO:0000932,GO:0019005,GO:0031625,GO:0043161,GO:0042787,GO:0030162	cytoplasmic mRNA processing body|SCF ubiquitin ligase complex|ubiquitin protein ligase binding|proteasome-mediated ubiquitin-dependent protein catabolic process|protein ubiquitination involved in ubiquitin-dependent protein catabolic process|regulation of proteolysis
Axn	0.737462	0.00445294		0.20971	4.33036e-60	Down	0.342867	9.53068e-22	Down	1.07265	0.999917		26.4733	21.1447	24.3994	14.452	19.8116	16.1082	4.32571	3.55941	3.92688	3.96014	4.43018	4.31435	FLYBASE:FBgn0026597,GeneID:43565	Axin	GO:0005737,GO:0005634,GO:0005886,GO:0008013,GO:0005096,GO:0019901,GO:0007455,GO:0007507,GO:0007447,GO:0007476,GO:0030178,GO:0048477,GO:0006909,GO:0010941,GO:0042594,GO:0035019,GO:0016055	cytoplasm|nucleus|plasma membrane|beta-catenin binding|GTPase activator activity|protein kinase binding|eye-antennal disc morphogenesis|heart development|imaginal disc pattern formation|imaginal disc-derived wing morphogenesis|negative regulation of Wnt signaling pathway|oogenesis|phagocytosis|regulation of cell death|response to starvation|somatic stem cell population maintenance|Wnt signaling p…	dme04310	Wnt signaling pathway
axo	1.47049	0.0461223		4.21348	4.08826e-26	Up	3.85394	5.88685e-24	Up	1.19225	0.788445		1.47732	2.36096	1.68939	3.1003	2.19452	2.37178	6.78178	5.28312	6.17003	5.72717	8.4246	7.69524	FLYBASE:FBgn0262870,GeneID:43923	Contactin-associated protein-like 2	GO:0030673,GO:0009986,GO:0005769,GO:0005794,GO:0016021,GO:0044224,GO:0016020,GO:0008076,GO:0019899,GO:0030534,GO:0007155,GO:0045163,GO:0007612,GO:0021761,GO:0031175,GO:0008038,GO:0071205,GO:0035176,GO:0042297,GO:0071625	axolemma|cell surface|early endosome|Golgi apparatus|integral component of membrane|juxtaparanode region of axon|membrane|voltage-gated potassium channel complex|enzyme binding|adult behavior|cell adhesion|clustering of voltage-gated potassium channels|learning|limbic system development|neuron projection development|neuron recognition|protein localization to juxtaparanode region of axon|social be…
Axs	0.866421	0.203812		0.514782	7.98073e-12		0.684913	0.00368351		1.02244	0.999917		13.1824	12.1642	13.6048	9.62703	10.3224	11.9897	5.25259	5.57047	4.83772	4.42603	5.86812	5.82715	FLYBASE:FBgn0000152,GeneID:32645	Anoctamin-10	GO:0016021	integral component of membrane
Axud1	0.995047	0.972687		0.622737	1.403e-05		0.75029	0.0155966		1.06214	0.999917		7.81652	6.53961	8.36839	7.2274	7.22624	6.90043	3.93493	3.71017	3.41482	3.36998	4.36304	4.07729	FLYBASE:FBgn0261647,GeneID:33419	Cysteine/serine-rich nuclear protein 2	GO:0005634,GO:0019902,GO:0043565,GO:0003700,GO:0001228,GO:0006915,GO:0010923,GO:0045944	nucleus|phosphatase binding|sequence-specific DNA binding|transcription factor activity, sequence-specific DNA binding|transcriptional activator activity, RNA polymerase II transcription regulatory region sequence-specific binding|apoptotic process|negative regulation of phosphatase activity|positive regulation of transcription from RNA polymerase II promoter
az2	0.822881	0.0589557		0.117389	4.2879e-69	Down	0.164129	1.06281e-41	Down	1.02368	0.999917		23.171	20.8195	24.846	15.5341	19.4195	18.7303	2.39946	2.15909	1.74892	2.25737	1.97973	2.244	FLYBASE:FBgn0025185,GeneID:35682	Zinc finger protein 1	GO:0005634,GO:0003677,GO:0046872,GO:0003700,GO:0006355,GO:0006351	nucleus|DNA binding|metal ion binding|transcription factor activity, sequence-specific DNA binding|regulation of transcription, DNA-templated|transcription, DNA-templated
b	0.856826	0.407958		6.47237	7.59845e-40	Up	6.14827	1.42713e-39	Up	0.722644	0.421983		11.7888	12.5594	8.88895	9.21478	7.1947	10.4889	65.1996	61.0116	41.7481	49.0685	38.4725	33.805	FLYBASE:FBgn0000153,GeneID:34791	Cysteine sulfinic acid decarboxylase	GO:0030170,GO:0004782,GO:0019752,GO:0042412	pyridoxal phosphate binding|sulfinoalanine decarboxylase activity|carboxylic acid metabolic process|taurine biosynthetic process	dme00650,dme00250,dme00410,dme00430	Butanoate metabolism|Alanine, aspartate and glutamate metabolism|beta-Alanine metabolism|Taurine and hypotaurine metabolism
B-H1	2.32421	0.244404		4.39802	0.00701568	Up	2.93792	0.0191753	Up	1.36483	0.999917		0.0885036	0.06969	0.0879663	0.273184	0.106063	0.154788	0.406411	0.324836	0.111994	0.261496	0.497821	0.40395	FLYBASE:FBgn0011758,GeneID:32724	Homeobox protein B-H1	GO:0005634,GO:0000977,GO:0003705,GO:0001228,GO:0008407,GO:0001751,GO:0008057,GO:0007455,GO:0007479,GO:0000122,GO:0045892,GO:0050896,GO:0008052,GO:0007601	nucleus|RNA polymerase II regulatory region sequence-specific DNA binding|transcription factor activity, RNA polymerase II distal enhancer sequence-specific binding|transcriptional activator activity, RNA polymerase II transcription regulatory region sequence-specific binding|chaeta morphogenesis|compound eye photoreceptor cell differentiation|eye pigment granule organization|eye-antennal disc mo…
B-H2	1.11706	0.904804		1.82553	0.309665		3.25914	0.00908638	Up	1.7695	0.789472		0.322264	0.045314	0.0762636	0.162828	0.245208	0.0596424	0.21447	0.237155	0.178008	0.307674	0.369936	0.445722	FLYBASE:FBgn0004854,GeneID:32723	Homeobox protein B-H2	GO:0005634,GO:0000977,GO:0003705,GO:0001228,GO:0008407,GO:0001751,GO:0008057,GO:0007455,GO:0046331,GO:0007479,GO:0000122,GO:0008052,GO:0007601,GO:0016055	nucleus|RNA polymerase II regulatory region sequence-specific DNA binding|transcription factor activity, RNA polymerase II distal enhancer sequence-specific binding|transcriptional activator activity, RNA polymerase II transcription regulatory region sequence-specific binding|chaeta morphogenesis|compound eye photoreceptor cell differentiation|eye pigment granule organization|eye-antennal disc mo…
B4	0.781909	0.00426966		0.366262	1.35494e-31	Down	0.559286	2.2221e-08		1.05856	0.999917		19.2534	15.6403	18.5636	12.6047	13.323	13.5859	5.30331	4.76388	5.24497	4.5211	6.20158	5.56628	FLYBASE:FBgn0023407,GeneID:34767
B52	0.827485	0.0175199		0.462016	1.86007e-29	Down	0.672805	2.75883e-05		1.07018	0.989857		72.3643	63.5133	70.8582	49.8094	60.0764	52.1499	25.0319	23.8849	25.7705	24.4076	28.9597	26.8926	FLYBASE:FBgn0004587,GeneID:41670	Serine-arginine protein 55	GO:0071013,GO:0016607,GO:0005634,GO:0005700,GO:0071011,GO:0035327,GO:0003729,GO:0000166,GO:0007067,GO:0000398,GO:0000381,GO:0010468,GO:0031440,GO:0048024,GO:0001178	catalytic step 2 spliceosome|nuclear speck|nucleus|polytene chromosome|precatalytic spliceosome|transcriptionally active chromatin|mRNA binding|nucleotide binding|mitotic nuclear division|mRNA splicing, via spliceosome|regulation of alternative mRNA splicing, via spliceosome|regulation of gene expression|regulation of mRNA 3'-end processing|regulation of mRNA splicing, via spliceosome|regulation …	dme03040	Spliceosome
B9d1	1.37183	0.838229		1.74006	0.621319		3.04374	0.203433		2.16876	0.979688		0.109459	0.215477	0	0.0527918	0.109314	0.265886	0.218539	0.0528618	0.17314	0.231009	0.21989	0.51095	FLYBASE:FBgn0038342,GeneID:41888	B9 domain-containing protein 1	GO:0005813,GO:0036064,GO:0035869,GO:0005737,GO:0036038,GO:0060271,GO:0007224	centrosome|ciliary basal body|ciliary transition zone|cytoplasm|MKS complex|cilium assembly|smoothened signaling pathway
bab1	1.27305	0.711206		6.19007	2.14121e-08	Up	5.11684	2.91993e-06	Up	0.935144	0.999917		0.0722348	0.062212	0.107694	0.0870966	0.126243	0.0789592	0.378576	0.375012	0.418951	0.352537	0.335569	0.41212	FLYBASE:FBgn0004870,GeneID:38116	Protein bric-a-brac 1	GO:0005634,GO:0003680,GO:0003700,GO:0048085,GO:0007455,GO:0046660,GO:0007478,GO:0048086,GO:0048092,GO:0048070,GO:0006357,GO:0006355,GO:0007548,GO:0048071,GO:0006351	nucleus|AT DNA binding|transcription factor activity, sequence-specific DNA binding|adult chitin-containing cuticle pigmentation|eye-antennal disc morphogenesis|female sex differentiation|leg disc morphogenesis|negative regulation of developmental pigmentation|negative regulation of male pigmentation|regulation of developmental pigmentation|regulation of transcription from RNA polymerase II promo…
bab2	1.91588	2.58045e-07		4.316	2.44814e-59	Up	3.01636	4.95443e-17	Up	1.18581	0.84041		1.85413	1.91716	1.86149	3.69439	3.3199	3.17544	6.45951	6.12328	6.42851	5.98817	9.30241	7.3922	FLYBASE:FBgn0025525,GeneID:44254	Protein bric-a-brac 2	GO:0005634,GO:0005700,GO:0003680,GO:0003700,GO:0007455,GO:0061040,GO:0007478,GO:2000736,GO:0006357,GO:0006355,GO:0019233,GO:0006351	nucleus|polytene chromosome|AT DNA binding|transcription factor activity, sequence-specific DNA binding|eye-antennal disc morphogenesis|female gonad morphogenesis|leg disc morphogenesis|regulation of stem cell differentiation|regulation of transcription from RNA polymerase II promoter|regulation of transcription, DNA-templated|sensory perception of pain|transcription, DNA-templated
babo	0.902199	0.281174		0.556256	2.81822e-15		0.754195	0.00742677		1.0861	0.987215		14.796	13.8673	14.35	12.271	13.2695	11.1694	6.60854	5.83849	6.26494	6.15969	7.32193	6.91601	FLYBASE:FBgn0011300,GeneID:35900	TGF-beta receptor type-1	GO:0005923,GO:0005623,GO:0009986,GO:0016021,GO:0005622,GO:0016020,GO:0045121,GO:0005886,GO:0005524,GO:0046872,GO:0005057,GO:0004702,GO:0050431,GO:0005025,GO:0032924,GO:0006915,GO:0060317,GO:0042118,GO:0007507,GO:0035556,GO:0048762,GO:0001938,GO:0010628,GO:0045893,GO:0010717,GO:0010468,GO:0040008,GO:0007179	bicellular tight junction|cell|cell surface|integral component of membrane|intracellular|membrane|membrane raft|plasma membrane|ATP binding|metal ion binding|signal transducer activity, downstream of receptor|signal transducer, downstream of receptor, with serine/threonine kinase activity|transforming growth factor beta binding|transforming growth factor beta receptor activity, type I|activin rec…	dme04350,dme04068,dme04144,dme04933	TGF-beta signaling pathway|FoxO signaling pathway|Endocytosis|AGE-RAGE signaling pathway in diabetic complications
babos	1.40766	0.00882835		2.07251	9.9017e-15	Up	1.55203	1.62675e-05		0.935008	0.999917		30.2326	31.8335	24.4218	41.7266	34.2575	38.9391	45.141	46.8572	48.0749	42.0548	43.2272	46.2162	FLYBASE:FBgn0034724,GeneID:37557
Bacc	1.01261	0.915571		2.03294	5.01182e-29	Up	2.24794	3.60399e-20	Up	0.993358	0.999917		104.31	116.08	112.387	109.155	96.6064	112.59	174.894	172.303	181.869	173.006	166.568	187.644	FLYBASE:FBgn0031453,GeneID:33462
Bace	2.08786	0.0207196	Up	3.7011	9.72785e-25	Up	2.11119	4.88237e-07	Up	1.05318	0.999917		1162.65	1668.61	1023.98	3503.14	2059.78	2000.41	3561.38	3491.59	4105.4	3810.08	4431.27	3547.2	FLYBASE:FBgn0032049,GeneID:34182	Lysosomal aspartic protease	GO:0005764,GO:0004190	lysosome|aspartic-type endopeptidase activity	dme04142,dme04140	Lysosome|Autophagy - animal
baf	1.01437	0.886202		0.499585	2.8251e-19	Down	0.502701	9.85981e-11		0.907223	0.986293		125.496	115.815	128.391	105.17	123.868	126.245	44.6951	48.1206	51.5917	47.5939	37.8159	45.8565	FLYBASE:FBgn0031977,GeneID:34095	Barrier-to-autointegration factor	GO:0005694,GO:0005737,GO:0005635,GO:0005654,GO:0003677,GO:0030261,GO:0030717	chromosome|cytoplasm|nuclear envelope|nucleoplasm|DNA binding|chromosome condensation|karyosome formation
bai	1.24857	0.00278761		1.24165	0.000397916		1.08223	0.407078		0.966462	0.999917		173.568	171.017	162.538	194.856	196.37	207.715	163.665	165.221	163.247	166.825	149.734	160.213	FLYBASE:FBgn0045866,GeneID:42996	Transmembrane emp24 domain-containing protein bai {ECO:0000303|PubMed:15327786, ECO:0000312|FlyBase:FBgn0045866}	GO:0012505,GO:0016021,GO:0005215,GO:0009953,GO:0048193,GO:0007311,GO:0048042,GO:0000003	endomembrane system|integral component of membrane|transporter activity|dorsal/ventral pattern formation|Golgi vesicle transport|maternal specification of dorsal/ventral axis, oocyte, germ-line encoded|regulation of post-mating oviposition|reproduction
Baldspot	1.617	5.55527e-08		2.04481	2.66719e-22	Up	1.58584	1.1028e-07		1.11245	0.85866		55.3035	59.5572	54.5802	92.7575	83.302	82.6943	89.5981	82.5969	98.8483	97.5909	104.065	100.666	FLYBASE:FBgn0260960,GeneID:39860	Elongation of very long chain fatty acids protein 6 {ECO:0000255|HAMAP-Rule:MF_03206, ECO:0000305}	GO:0005783,GO:0030176,GO:0102336,GO:0102337,GO:0102338,GO:0009922,GO:0034625,GO:0034626,GO:0019367,GO:0042759,GO:0030148,GO:0042761	endoplasmic reticulum|integral component of endoplasmic reticulum membrane|3-oxo-arachidoyl-CoA synthase activity|3-oxo-cerotoyl-CoA synthase activity|3-oxo-lignoceronyl-CoA synthase activity|fatty acid elongase activity|fatty acid elongation, monounsaturated fatty acid|fatty acid elongation, polyunsaturated fatty acid|fatty acid elongation, saturated fatty acid|long-chain fatty acid biosynthetic…	dme00062,dme01040	Fatty acid elongation|Biosynthesis of unsaturated fatty acids
ball	0.672469	0.000515499		0.0869633	5.92518e-80	Down	0.093672	7.47621e-70	Down	0.645502	0.258899		79.5921	66.9622	71.2122	38.1117	57.2035	43.7983	6.50641	4.04368	4.2643	2.88661	3.6795	3.01036	FLYBASE:FBgn0027889,GeneID:43228	Nucleosomal histone kinase 1	GO:0000785,GO:0005737,GO:0031430,GO:0005730,GO:0005634,GO:0030018,GO:0005524,GO:0035184,GO:0046872,GO:0004672,GO:0051301,GO:0030261,GO:0036099,GO:0007143,GO:0016572,GO:0030717,GO:0036098,GO:0007126,GO:0000070,GO:0007052,GO:0022008,GO:0097150,GO:0018105,GO:0018107,GO:0006468,GO:0008360,GO:2001020,GO:0007130	chromatin|cytoplasm|M band|nucleolus|nucleus|Z disc|ATP binding|histone threonine kinase activity|metal ion binding|protein kinase activity|cell division|chromosome condensation|female germ-line stem cell population maintenance|female meiotic division|histone phosphorylation|karyosome formation|male germ-line stem cell population maintenance|meiotic nuclear division|mitotic sister chromatid segre…
bam	0.529274	2.33319e-08		0.0607847	1.00401e-47	Down	0.0655975	2.59198e-27	Down	0.506161	0.789472		21.9445	16.2874	18.1423	8.64381	9.63561	9.94369	1.37233	0.737665	0.563757	0.402954	0.818261	0.132039	FLYBASE:FBgn0000158,GeneID:43038	Protein bag-of-marbles	GO:0005737,GO:0045169,GO:0045170,GO:0003730,GO:0000900,GO:0035212,GO:0001708,GO:0007282,GO:0048135,GO:0048132,GO:0045478,GO:0007276,GO:0007281,GO:0042078,GO:0030718,GO:0030727,GO:0098730,GO:0007140,GO:0017148,GO:0048477,GO:0007283,GO:0007284	cytoplasm|fusome|spectrosome|mRNA 3'-UTR binding|translation repressor activity, nucleic acid binding|cell competition in a multicellular organism|cell fate specification|cystoblast division|female germ-line cyst formation|female germ-line stem cell asymmetric division|fusome organization|gamete generation|germ cell development|germ-line stem cell division|germ-line stem cell population maintenan…
bap	2.77305	0.308522		4.18179	0.0427601	Up	1.61864	0.512296		0.939423	0.999917		0.0998277	0.0327529	0.132295	0.41727	0.0664633	0.193992	0.465055	0.224982	0.17545	0.105341	0.334236	0.379696	FLYBASE:FBgn0004862,GeneID:42537	Homeobox protein bagpipe	GO:0005634,GO:0003677,GO:0043565,GO:0003705,GO:0007507,GO:0007498,GO:0001710,GO:0007501,GO:0007494,GO:0045944,GO:0006357,GO:0007522	nucleus|DNA binding|sequence-specific DNA binding|transcription factor activity, RNA polymerase II distal enhancer sequence-specific binding|heart development|mesoderm development|mesodermal cell fate commitment|mesodermal cell fate specification|midgut development|positive regulation of transcription from RNA polymerase II promoter|regulation of transcription from RNA polymerase II promoter|visc…
Bap111	0.75085	0.0168444		0.168298	8.41554e-76	Down	0.233805	5.21719e-31	Down	0.927153	0.999917		76.5721	60.4621	76.7	41.1404	60.9308	50.2733	9.39932	8.64047	10.1005	8.4863	10.1109	7.55494	FLYBASE:FBgn0030093,GeneID:31846	SWI/SNF-related matrix-associated actin-dependent regulator of chromatin subfamily E member 1	GO:0090544,GO:0071565,GO:0071564,GO:0000790,GO:0005654,GO:0005634,GO:0043234,GO:0016514,GO:0017053,GO:0016922,GO:0008080,GO:0031492,GO:0047485,GO:0003723,GO:0000978,GO:0000980,GO:0043044,GO:0006338,GO:0016569,GO:0045892,GO:0022008,GO:0006337	BAF-type complex|nBAF complex|npBAF complex|nuclear chromatin|nucleoplasm|nucleus|protein complex|SWI/SNF complex|transcriptional repressor complex|ligand-dependent nuclear receptor binding|N-acetyltransferase activity|nucleosomal DNA binding|protein N-terminus binding|RNA binding|RNA polymerase II core promoter proximal region sequence-specific DNA binding|RNA polymerase II distal enhancer seque…
Bap170	0.687204	0.000292355		0.11378	4.5615e-85	Down	0.176729	2.88951e-41	Down	0.949538	0.999917		28.1174	23.7294	26.4862	14.8908	20.435	15.7398	2.80686	1.88353	2.28594	1.80893	2.64201	2.19221	FLYBASE:FBgn0042085,GeneID:35560	AT-rich interactive domain-containing protein 2	GO:0090544,GO:0005654,GO:0005886,GO:0003677,GO:0046872,GO:0060038,GO:0060982,GO:0016569,GO:0048568,GO:0003007,GO:0042592,GO:0030336,GO:0008285,GO:0006337,GO:0006355,GO:0006351	BAF-type complex|nucleoplasm|plasma membrane|DNA binding|metal ion binding|cardiac muscle cell proliferation|coronary artery morphogenesis|covalent chromatin modification|embryonic organ development|heart morphogenesis|homeostatic process|negative regulation of cell migration|negative regulation of cell proliferation|nucleosome disassembly|regulation of transcription, DNA-templated|transcription,…
Bap55	0.707632	0.00025627		0.259291	2.95292e-65	Down	0.38934	3.58079e-16	Down	0.944824	0.999917		59.9682	53.6128	57.4568	32.4272	43.9029	38.5162	11.6984	11.6033	11.3565	10.017	11.7049	11.1713	FLYBASE:FBgn0025716,GeneID:36956	Actin-like protein 6A	GO:0031011,GO:0071564,GO:0035267,GO:0000790,GO:0005654,GO:0005634,GO:0005886,GO:0043234,GO:0016514,GO:0003682,GO:0003713,GO:0043044,GO:0006338,GO:0006310,GO:0006281,GO:0043968,GO:0043967,GO:0003407,GO:1903955,GO:0040008,GO:1903146,GO:0006357,GO:0007165,GO:0021510,GO:0006351	Ino80 complex|npBAF complex|NuA4 histone acetyltransferase complex|nuclear chromatin|nucleoplasm|nucleus|plasma membrane|protein complex|SWI/SNF complex|chromatin binding|transcription coactivator activity|ATP-dependent chromatin remodeling|chromatin remodeling|DNA recombination|DNA repair|histone H2A acetylation|histone H4 acetylation|neural retina development|positive regulation of protein targ…
Bap60	0.841344	0.0807861		0.272296	1.51255e-63	Down	0.344855	9.59958e-24	Down	0.947314	0.999917		113.892	99.9186	115.775	73.9445	100.583	88.5681	23.445	21.9866	24.7662	19.8157	24.0403	22.9155	FLYBASE:FBgn0025463,GeneID:32268	Brahma-associated protein of 60 kDa	GO:0035060,GO:0005719,GO:0005634,GO:0070604,GO:0003677,GO:0017022,GO:0001085,GO:0008134,GO:0048813,GO:0007517,GO:0048666,GO:0010628,GO:0031453,GO:0045944,GO:0045893,GO:0006357,GO:0006366	brahma complex|nuclear euchromatin|nucleus|PBAF complex|DNA binding|myosin binding|RNA polymerase II transcription factor binding|transcription factor binding|dendrite morphogenesis|muscle organ development|neuron development|positive regulation of gene expression|positive regulation of heterochromatin assembly|positive regulation of transcription from RNA polymerase II promoter|positive regulati…
barc	0.70942	0.000230543		0.428831	6.0787e-21	Down	0.646392	0.000219184		0.951441	0.999917		41.428	37.8301	38.4524	22.3295	30.1086	26.8148	15.1324	11.8515	12.4946	11.4351	14.273	11.9628	FLYBASE:FBgn0037081,GeneID:40369	HIV Tat-specific factor 1 homolog	GO:0005634,GO:0000166,GO:0003723,GO:0006355,GO:0006351	nucleus|nucleotide binding|RNA binding|regulation of transcription, DNA-templated|transcription, DNA-templated
bark	2.15153	3.82089e-10	Up	2.28854	7.66261e-18	Up	1.46729	0.00245056		1.22069	0.657894		2.8582	2.85505	2.77053	6.76056	5.0211	5.40303	5.48049	4.24121	5.47597	5.75836	7.27197	5.55792	FLYBASE:FBgn0031571,GeneID:33604	Protein bark beetle {ECO:0000303|PubMed:25704509}	GO:0005912,GO:0005923,GO:0016021,GO:0005886,GO:0005918,GO:0061689,GO:0030246,GO:0005044,GO:0045217,GO:0090557,GO:0035002,GO:0035159,GO:0034976,GO:1904274	adherens junction|bicellular tight junction|integral component of membrane|plasma membrane|septate junction|tricellular tight junction|carbohydrate binding|scavenger receptor activity|cell-cell junction maintenance|establishment of endothelial intestinal barrier|liquid clearance, open tracheal system|regulation of tube length, open tracheal system|response to endoplasmic reticulum stress|tricellu…
barr	0.74839	0.00738773		0.138232	1.55626e-90	Down	0.169933	4.24737e-34	Down	0.81719	0.935622		29.5137	24.0558	27.0768	15.8017	21.9237	19.542	2.88005	2.97877	2.85	2.467	2.8812	1.78876	FLYBASE:FBgn0014127,GeneID:35287	Condensin complex subunit 2	GO:0000796,GO:0005829,GO:0005634,GO:0051301,GO:0007076	condensin complex|cytosol|nucleus|cell division|mitotic chromosome condensation
baz	1.33219	0.000289455		0.872705	0.103933		0.767042	0.0120179		1.03858	0.999917		6.55829	5.74863	6.20136	7.57848	7.70017	8.02993	4.47226	3.83921	4.3224	3.68937	4.94946	4.54151	FLYBASE:FBgn0000163,GeneID:32703	Partitioning defective 3 homolog	GO:0044295,GO:0005923,GO:0005938,GO:0005911,GO:0005856,GO:0012505,GO:0033269,GO:0043025,GO:0005886,GO:0043234,GO:0005547,GO:0032266,GO:0005546,GO:0019903,GO:0070830,GO:0007049,GO:0051301,GO:0090162,GO:0045197,GO:0022011,GO:0010801,GO:0031643,GO:0006612,GO:0060341	axonal growth cone|bicellular tight junction|cell cortex|cell-cell junction|cytoskeleton|endomembrane system|internode region of axon|neuronal cell body|plasma membrane|protein complex|phosphatidylinositol-3,4,5-trisphosphate binding|phosphatidylinositol-3-phosphate binding|phosphatidylinositol-4,5-bisphosphate binding|protein phosphatase binding|bicellular tight junction assembly|cell cycle|cell…	dme04391,dme04080,dme04144	Hippo signaling pathway -fly|Neuroactive ligand-receptor interaction|Endocytosis
bb8	0.917612	0.958902		1.14152	0.924254		4.39658	0.0845535		3.15275	0.90548		0.188032	0	0.0266986	0.0777319	0.053652	0.0521996	0.107261	0	0.0849785	0.396833	0.0539619	0.139321	FLYBASE:FBgn0039071,GeneID:42756	Glutamate dehydrogenase, mitochondrial	GO:0005737,GO:0005829,GO:0005759,GO:0005739,GO:0005524,GO:0004352,GO:0004353,GO:0005525,GO:0042802,GO:0019551,GO:0006536,GO:0006116	cytoplasm|cytosol|mitochondrial matrix|mitochondrion|ATP binding|glutamate dehydrogenase (NAD+) activity|glutamate dehydrogenase [NAD(P)+] activity|GTP binding|identical protein binding|glutamate catabolic process to 2-oxoglutarate|glutamate metabolic process|NADH oxidation
bbc	0.943779	0.459669		1.20771	0.00350897		1.47256	6.77359e-06		1.02156	0.999917		55.5604	51.1314	55.2736	45.4953	51.3876	47.8214	50.0463	50.388	52.4908	49.6806	54.802	52.3562	FLYBASE:FBgn0033844,GeneID:36496	Choline/ethanolaminephosphotransferase 1	GO:0005789,GO:0016021,GO:0031965,GO:0004142,GO:0004307,GO:0046872,GO:0006646	endoplasmic reticulum membrane|integral component of membrane|nuclear membrane|diacylglycerol cholinephosphotransferase activity|ethanolaminephosphotransferase activity|metal ion binding|phosphatidylethanolamine biosynthetic process	dme00564,dme00565,dme00440	Glycerophospholipid metabolism|Ether lipid metabolism|Phosphonate and phosphinate metabolism
bbg	2.16922	3.99427e-11	Up	2.94986	7.15071e-22	Up	1.76101	4.65139e-06		1.14536	0.96829		6.66899	6.12403	5.71093	14.5632	10.7801	12.4458	13.0941	11.9911	17.6245	16.165	19.1154	13.7161	FLYBASE:FBgn0087007,GeneID:39583	Processed PDZ domain-containing protein 2	GO:0005911,GO:0005737,GO:0005783,GO:0005576,GO:0005634,GO:0007155	cell-cell junction|cytoplasm|endoplasmic reticulum|extracellular region|nucleus|cell adhesion
bbx	0.673885	0.750389		1.01303	0.987733		3.70368	0.113806		2.17306	0.949394		0.0162483	0.0559751	0.0403741	0.0391825	0	0.0315748	0.0405503	0.0313875	0.0171341	0.0857281	0.0326408	0.0758462	FLYBASE:FBgn0024251,GeneID:3772670	Translation factor waclaw, mitochondrial {ECO:0000255|HAMAP-Rule:MF_03137}	GO:0005743,GO:0005739,GO:0005525,GO:0003924,GO:0006412	mitochondrial inner membrane|mitochondrion|GTP binding|GTPase activity|translation
bc10	1.04941	0.632335		0.854461	0.0430169		0.864226	0.182964		0.941264	0.999917		57.0914	50.5884	51.883	52.7783	50.9441	54.4876	36.2743	33.2411	37.1025	34.6571	36.2529	29.6111	FLYBASE:FBgn0040239,GeneID:38628	Bladder cancer-associated protein	GO:0016021,GO:0030262,GO:0007049	integral component of membrane|apoptotic nuclear changes|cell cycle
BCAS2	0.850754	0.202012		0.308905	1.22748e-23	Down	0.371375	6.35547e-14	Down	0.910688	0.999917		41.4176	33.603	39.786	25.5872	36.0069	31.0777	10.7547	7.95458	9.03807	8.33678	8.07982	8.89069	FLYBASE:FBgn0039558,GeneID:43348	Pre-mRNA-splicing factor SPF27	GO:0071012,GO:0071013,GO:0005730,GO:0071011,GO:0000974,GO:0000398	catalytic step 1 spliceosome|catalytic step 2 spliceosome|nucleolus|precatalytic spliceosome|Prp19 complex|mRNA splicing, via spliceosome	dme03040	Spliceosome
bcd	0.939221	0.680456		0.0093374	3.70158e-31	Down	0.00160379	3.12131e-49	Down	0.144505	0.301184		37.7597	32.7683	41.3099	24.887	39.0576	35.8943	0.531439	0.165277	0.120297	0.020063	0	0.0986127	FLYBASE:FBgn0000166,GeneID:40830	Homeotic protein bicoid	GO:0005634,GO:0016015,GO:0003730,GO:0043565,GO:0003705,GO:0003700,GO:0045182,GO:0030371,GO:0007355,GO:0009948,GO:0008595,GO:0008358,GO:0017148,GO:0048477,GO:0045944,GO:0006357,GO:0006355,GO:0006417,GO:0007367,GO:0006351	nucleus|morphogen activity|mRNA 3'-UTR binding|sequence-specific DNA binding|transcription factor activity, RNA polymerase II distal enhancer sequence-specific binding|transcription factor activity, sequence-specific DNA binding|translation regulator activity|translation repressor activity|anterior region determination|anterior/posterior axis specification|anterior/posterior axis specification, e…
bchs	1.88956	8.94618e-07		1.39824	0.00512745		1.11403	0.465274		1.334	0.480628		1.34079	1.33923	1.09214	2.4948	2.15508	2.07747	1.4929	1.42147	1.20473	1.40228	2.18746	1.94634	FLYBASE:FBgn0043362,GeneID:33819	WD repeat and FYVE domain-containing protein 3	GO:0005776,GO:0005737,GO:0097635,GO:0019898,GO:0016234,GO:0005635,GO:0031965,GO:0016605,GO:0005545,GO:0003831,GO:0046872,GO:0035973	autophagosome|cytoplasm|extrinsic component of autophagosome membrane|extrinsic component of membrane|inclusion body|nuclear envelope|nuclear membrane|PML body|1-phosphatidylinositol binding|beta-N-acetylglucosaminylglycopeptide beta-1,4-galactosyltransferase activity|metal ion binding|aggrephagy
BCL7-like	0.818712	0.0389102		0.186355	1.66366e-36	Down	0.215628	5.94984e-37	Down	0.842634	0.971881		34.3371	29.8329	34.6758	23.5063	28.5906	24.5507	5.98772	3.55442	4.88899	3.85267	4.27845	4.02776	FLYBASE:FBgn0026149,GeneID:31890	B-cell CLL/lymphoma 7 protein family member A
bcn92	0.817031	0.0443349		0.715763	0.000366332		0.949665	0.665691		0.961211	0.999917		52.5356	49.5527	58.6237	41.6596	42.552	39.8969	28.9571	31.4418	29.5013	30.2013	28.424	28.084	FLYBASE:FBgn0013432,GeneID:31186	Protein bcn92	GO:0019233	sensory perception of pain
Bdbt	0.925055	0.495514		0.656796	1.83976e-06		0.766854	0.0236945		0.960284	0.999917		40.5985	43.2825	44.186	31.9986	39.8704	40.5245	20.3122	22.0282	23.4398	21.3186	19.9051	22.1572	FLYBASE:FBgn0038857,GeneID:42503
bdg	1.04785	0.696994		0.615179	2.24475e-07		0.688139	0.00107612		1.04136	0.999917		7.9124	6.59399	6.99155	6.86379	7.84763	6.60603	3.50651	3.22659	3.60864	3.21938	3.60094	3.99117	FLYBASE:FBgn0034049,GeneID:36747	Sodium- and chloride-dependent GABA transporter 1	GO:0030424,GO:0009986,GO:0005887,GO:0043005,GO:0005886,GO:0005332,GO:0046872,GO:0005328,GO:0051939,GO:0007612,GO:0032229,GO:0006836,GO:0014054,GO:0051260,GO:0051592,GO:0042220,GO:0032355,GO:0010288,GO:0014070,GO:0010033,GO:0010243,GO:0014074,GO:0009744,GO:0009636	axon|cell surface|integral component of plasma membrane|neuron projection|plasma membrane|gamma-aminobutyric acid:sodium symporter activity|metal ion binding|neurotransmitter:sodium symporter activity|gamma-aminobutyric acid import|learning|negative regulation of synaptic transmission, GABAergic|neurotransmitter transport|positive regulation of gamma-aminobutyric acid secretion|protein homooligom…
bdl	1.8566	2.52176e-05		3.79788	4.97821e-20	Up	2.58738	1.14029e-16	Up	1.121	0.989857		3.5147	3.28562	2.80873	6.26942	5.27386	5.28554	10.7374	10.6107	7.13327	10.2878	11.0522	10.7544	FLYBASE:FBgn0028482,GeneID:33635	Protein borderless {ECO:0000305}	GO:0030424,GO:0005887,GO:0098632,GO:0007156,GO:0007158,GO:0045467	axon|integral component of plasma membrane|protein binding involved in cell-cell adhesion|homophilic cell adhesion via plasma membrane adhesion molecules|neuron cell-cell adhesion|R7 cell development
Bdp1	0.951153	0.651876		0.495374	1.10553e-12	Down	0.590776	1.88445e-06		1.00836	0.999917		18.3273	16.4452	19.1533	14.8902	17.873	15.8156	7.79708	6.39563	6.70157	6.96567	6.83633	7.31532	FLYBASE:FBgn0032512,GeneID:34748	Transcription factor TFIIIB component B'' homolog	GO:0005737,GO:0005654,GO:0005634,GO:0000126,GO:0003677,GO:0001026,GO:0001156,GO:0006355,GO:0070898	cytoplasm|nucleoplasm|nucleus|transcription factor TFIIIB complex|DNA binding|TFIIIB-type transcription factor activity|TFIIIC-class transcription factor binding|regulation of transcription, DNA-templated|RNA polymerase III transcriptional preinitiation complex assembly
be	1.6155	1.58502e-05		1.17694	0.0897858		0.830771	0.105498		1.01232	0.999917		7.62383	6.96167	6.68344	10.4885	9.64625	12.335	6.8922	5.77796	6.91299	6.40742	6.49434	6.96356	FLYBASE:FBgn0052594,GeneID:32430
BEAF-32	0.94805	0.606523		0.390595	8.38776e-31	Down	0.415465	2.137e-17	Down	0.89603	0.96657		43.0408	36.9729	41.8055	32.2586	38.216	38.9148	12.5412	12.3041	12.3471	11.0297	10.4483	11.9633	FLYBASE:FBgn0015602,GeneID:36645
beag	0.802585	0.0411301		0.45709	1.13137e-17	Down	0.610804	0.00010729		0.953791	0.999917		22.0332	19.4929	21.1864	13.7156	18.3962	15.633	7.95399	6.95352	7.51065	6.3532	7.74585	7.3616	FLYBASE:FBgn0037660,GeneID:41091	Protein Red	GO:0005634	nucleus
beat-Ia	1.26482	0.790828		4.66782	0.00160548	Up	4.70229	0.000528491	Up	1.13112	0.999917		0.0336005	0.181898	0.10019	0.17826	0.0838896	0.114266	0.385736	0.259631	0.51377	0.28365	0.472496	0.557674	FLYBASE:FBgn0013433,GeneID:34947
beat-Ib	1.00697	0.989396		1.43219	0.173141		2.35737	0.0183974	Up	1.48224	0.890566		0.62787	0.563472	0.532285	0.480949	0.903669	0.269145	0.626782	0.677789	0.623154	0.701519	0.686304	1.49417	FLYBASE:FBgn0028645,GeneID:34939
beat-Ic	1.2769	0.631619		2.94512	0.000580783	Up	3.57214	6.50844e-05	Up	1.37673	0.939818		0.176259	0.106021	0.145991	0.141682	0.176025	0.199803	0.322582	0.312114	0.351086	0.361655	0.393427	0.60946	FLYBASE:FBgn0028644,GeneID:34945
beat-IIa	1.87802	0.0433165		2.62157	0.000112357	Up	2.39326	0.00016153	Up	1.52198	0.588872		0.348409	0.551674	0.662475	1.08128	0.953068	0.735927	1.1039	0.863244	1.24598	1.24681	1.38461	2.27847	FLYBASE:FBgn0038498,GeneID:42086
beat-IIb	1.98251	0.0827682		2.69672	0.00102418	Up	2.28376	0.0379607	Up	1.4907	0.970963		0.314116	0.405797	0.25367	0.719611	0.60779	0.49596	0.685937	0.663678	0.703887	0.269314	1.02541	1.81248	FLYBASE:FBgn0038494,GeneID:42082
beat-IIIb	1.12456	0.849894		2.0375	0.0832001		3.42542	0.000169424	Up	1.67821	0.673935		0.415534	0.116858	0.206506	0.214726	0.355698	0.216293	0.474073	0.401353	0.297342	0.485463	0.804945	0.692747	FLYBASE:FBgn0053179,GeneID:35031
beat-IIIc	1.03761	0.918388		4.95016	9.58844e-14	Up	5.41004	3.00792e-25	Up	1.01259	0.999917		0.679631	1.27708	0.675505	0.739004	0.777452	1.08058	4.28042	2.53027	3.40099	3.55975	3.56219	3.20453	FLYBASE:FBgn0032629,GeneID:35037
beat-Va	1.29164	0.665486		2.76939	0.00952352	Up	3.01363	0.00303546	Up	1.25983	0.999917		0.181039	0.252441	0.11996	0.203734	0.316397	0.161245	0.557236	0.262291	0.381818	0.461674	0.378839	0.672936	FLYBASE:FBgn0038087,GeneID:41578
beat-Vb	2.16547	0.168145		4.03733	0.000587685	Up	2.47567	0.0096592	Up	1.17708	0.999917		0.356784	0.100336	0.202639	0.417898	0.509013	0.420949	0.66145	0.664601	0.75247	0.968112	0.844724	0.634457	FLYBASE:FBgn0038092,GeneID:41583
beat-Vc	1.98589	0.254907		4.43376	0.000199439	Up	2.64626	0.0145263	Up	1.0487	0.999917		0.108158	0.149041	0.193502	0.292119	0.216028	0.336288	0.58304	0.50144	0.479029	0.479351	0.695283	0.471217	FLYBASE:FBgn0038084,GeneID:41575
beat-VI	1.21135	0.706858		2.55702	0.00409501	Up	3.11406	0.000549882	Up	1.30752	0.979688		0.217929	0.160878	0.203068	0.210213	0.231241	0.224982	0.35352	0.434139	0.373441	0.431183	0.574603	0.52277	FLYBASE:FBgn0039584,GeneID:43377
beat-VII	1.95295	0.0803939		3.94203	3.3432e-06	Up	2.86402	3.26374e-07	Up	1.26167	0.934085		0.314218	0.231959	0.0936931	0.363711	0.431475	0.389265	0.627347	0.773912	0.563293	0.679722	0.891607	0.928945	FLYBASE:FBgn0250908,GeneID:43213
beg	0.851681	0.120992		0.732314	0.000478649		0.895013	0.389484		0.925427	0.999917		29.2198	28.404	29.5225	20.3043	24.6792	25.3799	17.4372	17.1435	15.2791	16.521	14.5939	15.1552	FLYBASE:FBgn0036691,GeneID:39910	Probable malonyl-CoA-acyl carrier protein transacylase, mitochondrial	GO:0005739,GO:0004314,GO:0016740,GO:0006633,GO:0008152	mitochondrion|[acyl-carrier-protein] S-malonyltransferase activity|transferase activity|fatty acid biosynthetic process|metabolic process	dme00061	Fatty acid biosynthesis
bel	0.725228	9.68066e-08		0.503151	1.10278e-32		0.764061	0.00543836		0.977118	0.999917		109.162	105.402	110.841	70.9945	79.5064	72.9171	41.8043	42.7236	43.4684	39.64	47.1987	38.7532	FLYBASE:FBgn0263231,GeneID:45826	ATP-dependent RNA helicase bel	GO:0005737,GO:0005829,GO:0005811,GO:0005875,GO:0043025,GO:0043186,GO:0016442,GO:0005524,GO:0004004,GO:0003723,GO:0035072,GO:0002168,GO:0036098,GO:0000070,GO:0048477,GO:0010468,GO:0016246,GO:0010501,GO:0007286,GO:0007283,GO:0006413	cytoplasm|cytosol|lipid particle|microtubule associated complex|neuronal cell body|P granule|RISC complex|ATP binding|ATP-dependent RNA helicase activity|RNA binding|ecdysone-mediated induction of salivary gland cell autophagic cell death|instar larval development|male germ-line stem cell population maintenance|mitotic sister chromatid segregation|oogenesis|regulation of gene expression|RNA inter…
Bem46	0.933877	0.502536		0.58329	4.15069e-08		0.701444	0.00242307		0.997877	0.999917		22.0218	20.9263	21.4677	17.1623	20.1903	19.6438	9.54219	8.66062	11.2098	10.1164	10.196	9.06729	FLYBASE:FBgn0025109,GeneID:44441	Protein ABHD13 {ECO:0000305}	GO:0016021,GO:0016787	integral component of membrane|hydrolase activity
ben	0.902038	0.190891		0.924159	0.246322		1.18039	0.0606841		1.02321	0.999917		97.0153	99.7278	99.0631	79.2369	83.1516	90.1936	68.5758	68.823	76.3909	71.5065	71.3373	76.6177	FLYBASE:FBgn0000173,GeneID:32358	Ubiquitin-conjugating enzyme E2 N	GO:0005634,GO:0048471,GO:0035370,GO:0005524,GO:0031624,GO:0031625,GO:0004842,GO:0007412,GO:0007409,GO:0007629,GO:0007625,GO:0007630,GO:0061057,GO:0008594,GO:0010942,GO:0046330,GO:0045977,GO:1902916,GO:0006301,GO:0070534,GO:0000209,GO:0072347,GO:0006979,GO:0060074,GO:0051124	nucleus|perinuclear region of cytoplasm|UBC13-UEV1A complex|ATP binding|ubiquitin conjugating enzyme binding|ubiquitin protein ligase binding|ubiquitin-protein transferase activity|axon target recognition|axonogenesis|flight behavior|grooming behavior|jump response|peptidoglycan recognition protein signaling pathway|photoreceptor cell morphogenesis|positive regulation of cell death|positive regul…	dme04120,dme04624	Ubiquitin mediated proteolysis|Toll and Imd signaling pathway
Best1	1.29593	0.00139772		1.08535	0.280717		0.881079	0.209808		0.933664	0.999917		16.8337	15.3661	15.9795	19.7322	19.5429	19.7349	13.8706	13.0551	13.9618	11.6375	12.5973	14.0963	FLYBASE:FBgn0040238,GeneID:53431	Bestrophin-2	GO:0034707,GO:0005929,GO:0005887,GO:0005254,GO:1902476,GO:0006821,GO:0051899,GO:0007608	chloride channel complex|cilium|integral component of plasma membrane|chloride channel activity|chloride transmembrane transport|chloride transport|membrane depolarization|sensory perception of smell
Best2	0.877628	0.351168		1.10387	0.402481		1.67759	1.40496e-06		1.18503	0.631519		13.1451	16.8454	18.4562	12.719	15.2182	12.376	15.2392	13.353	13.2597	16.1375	18.2145	15.3842	FLYBASE:FBgn0035696,GeneID:38727	Bestrophin-3	GO:0034707,GO:0005887,GO:0005254,GO:0015698,GO:0043271	chloride channel complex|integral component of plasma membrane|chloride channel activity|inorganic anion transport|negative regulation of ion transport
Best3	1.69296	0.763139					0.0983613	0.263378					0.0853898	0.0560317	0	0.164733	0.0568508	0	0.0284139	0	0.0900451	0	0	0	FLYBASE:FBgn0036492,GeneID:39661	Bestrophin-2	GO:0034707,GO:0005929,GO:0005887,GO:0005254,GO:1902476,GO:0006821,GO:0051899,GO:0007608	chloride channel complex|cilium|integral component of plasma membrane|chloride channel activity|chloride transmembrane transport|chloride transport|membrane depolarization|sensory perception of smell
Bet1	1.40933	0.00655015		1.32746	0.03589		1.00448	0.971867		0.945648	0.999917		23.4	27.1674	23.1123	35.7657	29.6624	32.6093	22.3354	21.9409	32.3	23.7129	25.3685	23.4626	FLYBASE:FBgn0260857,GeneID:40094	BET1 homolog	GO:0005801,GO:0005789,GO:0031985,GO:0000139,GO:0016021,GO:0016020,GO:0031201,GO:0006888,GO:0015031,GO:0048280,GO:0016192	cis-Golgi network|endoplasmic reticulum membrane|Golgi cisterna|Golgi membrane|integral component of membrane|membrane|SNARE complex|ER to Golgi vesicle-mediated transport|protein transport|vesicle fusion with Golgi apparatus|vesicle-mediated transport	dme04130	SNARE interactions in vesicular transport
Bet3	1.05521	0.655311		0.808267	0.0541067		0.884066	0.31741		1.0273	0.999917		24.387	25.3536	26.0281	22.9861	28.6348	24.195	17.713	13.2055	17.0389	16.1006	16.2297	16.9833	FLYBASE:FBgn0260859,GeneID:39090	Trafficking protein particle complex subunit 3	GO:0005829,GO:0005783,GO:0000139,GO:0030008,GO:0006888	cytosol|endoplasmic reticulum|Golgi membrane|TRAPP complex|ER to Golgi vesicle-mediated transport
Bet5	1.02842	0.838139		0.962477	0.747658		1.03313	0.806186		0.980543	0.999917		21.9292	19.1461	20.8841	19.0287	19.1511	22.065	16.3955	13.1605	17.1259	15.443	14.2389	16.1328	FLYBASE:FBgn0260860,GeneID:43590	Trafficking protein particle complex subunit 1	GO:0005783,GO:0005794,GO:0030008,GO:0017112,GO:0006888	endoplasmic reticulum|Golgi apparatus|TRAPP complex|Rab guanyl-nucleotide exchange factor activity|ER to Golgi vesicle-mediated transport
beta-Man	0.877879	0.125911		1.72885	2.0656e-18		2.36569	7.1803e-22	Up	1.06597	0.999917		43.5391	44.4041	42.0055	36.4542	37.7717	33.6904	56.0491	59.236	60.3193	62.2402	66.5085	59.1046	FLYBASE:FBgn0037215,GeneID:40524	Beta-mannosidase	GO:0005764,GO:0004567,GO:0005975	lysosome|beta-mannosidase activity|carbohydrate metabolic process	dme00511,dme04142	Other glycan degradation|Lysosome
beta-PheRS	0.721502	0.00033114		0.289121	2.95374e-47	Down	0.441137	2.99936e-14	Down	0.978035	0.999917		66.4456	58.4277	67.7538	38.4179	50.1672	43.192	13.826	13.71	16.0319	13.8881	15.3941	13.4483	FLYBASE:FBgn0039175,GeneID:42888	Phenylalanine--tRNA ligase beta subunit	GO:0005737,GO:0009328,GO:0002161,GO:0005524,GO:0000287,GO:0004826,GO:0003723,GO:0006432	cytoplasm|phenylalanine-tRNA ligase complex|aminoacyl-tRNA editing activity|ATP binding|magnesium ion binding|phenylalanine-tRNA ligase activity|RNA binding|phenylalanyl-tRNA aminoacylation	dme00970	Aminoacyl-tRNA biosynthesis
beta-Spec	1.4741	3.18539e-07		1.77221	3.7526e-18		1.55386	1.0921e-05		1.14492	0.809153		17.953	17.2441	19.1308	25.8936	24.5581	25.1867	25.4686	23.9049	25.9315	24.2284	33.1153	29.3472	FLYBASE:FBgn0250788,GeneID:32746	Spectrin beta chain	GO:0016327,GO:0030424,GO:0045169,GO:0016328,GO:0005811,GO:0031594,GO:0005886,GO:0008091,GO:0045170,GO:0003779,GO:0030506,GO:0008092,GO:0008017,GO:0005546,GO:0005200,GO:0051693,GO:0007411,GO:0016199,GO:0007409,GO:0042062,GO:0048790,GO:0007026,GO:0007399,GO:0007274,GO:0072499,GO:0007009,GO:0050807	apicolateral plasma membrane|axon|fusome|lateral plasma membrane|lipid particle|neuromuscular junction|plasma membrane|spectrin|spectrosome|actin binding|ankyrin binding|cytoskeletal protein binding|microtubule binding|phosphatidylinositol-4,5-bisphosphate binding|structural constituent of cytoskeleton|actin filament capping|axon guidance|axon midline choice point recognition|axonogenesis|long-te…
beta'COP	1.00982	0.913022		0.814125	0.00116202		0.884623	0.194494		0.974642	0.999917		57.5267	53.8363	54.5046	51.5307	56.5079	50.4705	34.114	35.3158	36.1192	35.5958	32.7927	34.7635	FLYBASE:FBgn0025724,GeneID:45757	Coatomer subunit beta'	GO:0030126,GO:0000139,GO:0005795,GO:0005198,GO:0006888,GO:0006891,GO:0006886,GO:0010883,GO:0006890	COPI vesicle coat|Golgi membrane|Golgi stack|structural molecule activity|ER to Golgi vesicle-mediated transport|intra-Golgi vesicle-mediated transport|intracellular protein transport|regulation of lipid storage|retrograde vesicle-mediated transport, Golgi to ER
beta3GalTII	0.906371	0.494295		0.270637	4.33794e-23	Down	0.294165	1.69016e-17	Down	0.875634	0.999917		20.3851	15.2227	18.4194	13.2606	17.4305	15.7146	4.03632	4.03553	3.33995	3.09331	3.21518	3.73987	FLYBASE:FBgn0033315,GeneID:35848	Beta-1,3-galactosyltransferase 6			dme00532,dme00534	Glycosaminoglycan biosynthesis - chondroitin sulfate / dermatan sulfate|Glycosaminoglycan biosynthesis - heparan sulfate / heparin
beta4GalNAcTB	0.862969	0.126507		0.550305	6.65169e-13		0.764382	0.0163164		1.06509	0.999917		37.9586	36.0251	36.0585	26.2026	31.4116	32.402	14.9859	15.19	17.1872	16.7462	17.2685	16.5732	FLYBASE:FBgn0039625,GeneID:43425	Beta-1,4-N-acetylgalactosaminyltransferase bre-4	GO:0016021,GO:0033207,GO:0046872,GO:0005975,GO:0075015,GO:0045747,GO:0006486,GO:0009636	integral component of membrane|beta-1,4-N-acetylgalactosaminyltransferase activity|metal ion binding|carbohydrate metabolic process|formation of infection structure on or near host|positive regulation of Notch signaling pathway|protein glycosylation|response to toxic substance
beta4GalT7	0.815383	0.234697		0.475594	1.50804e-11	Down	0.681232	0.029822		1.04065	0.999917		18.6023	20.6418	18.4457	10.4107	17.3069	17.0942	6.70098	7.03442	7.72629	8.24074	7.75599	6.37151	FLYBASE:FBgn0039258,GeneID:42991	Xylosylprotein 4-beta-galactosyltransferase			dme00532,dme00534	Glycosaminoglycan biosynthesis - chondroitin sulfate / dermatan sulfate|Glycosaminoglycan biosynthesis - heparan sulfate / heparin
betaCOP	0.994579	0.954363		0.945215	0.393671		1.03548	0.711485		0.967066	0.999917		53.4404	50.7779	50.0786	48.3682	50.543	46.2348	38.4104	38.7633	36.7967	35.773	38.0582	36.8213	FLYBASE:FBgn0008635,GeneID:32820	Coatomer subunit beta	GO:0030126,GO:0005794,GO:0000139,GO:0005198,GO:0000902,GO:0050829,GO:0006888,GO:0006891,GO:0006886,GO:0006909,GO:0045089,GO:0010883,GO:0006890	COPI vesicle coat|Golgi apparatus|Golgi membrane|structural molecule activity|cell morphogenesis|defense response to Gram-negative bacterium|ER to Golgi vesicle-mediated transport|intra-Golgi vesicle-mediated transport|intracellular protein transport|phagocytosis|positive regulation of innate immune response|regulation of lipid storage|retrograde vesicle-mediated transport, Golgi to ER
betaggt-I	1.09441	0.407669		1.02292	0.813015		1.07041	0.496482		1.01867	0.999917		38.2977	38.414	31.7255	35.2993	38.7056	38.4194	28.7342	27.0186	30.9804	29.0619	28.2061	31.3163	FLYBASE:FBgn0015000,GeneID:33704	Geranylgeranyl transferase type-1 subunit beta	GO:0005953,GO:0004662,GO:0004661,GO:0008270,GO:0018344	CAAX-protein geranylgeranyltransferase complex|CAAX-protein geranylgeranyltransferase activity|protein geranylgeranyltransferase activity|zinc ion binding|protein geranylgeranylation
betaggt-II	1.4585	0.00128247		1.99192	2.7116e-13		1.59511	5.4837e-06		1.03739	0.999917		12.9543	15.4001	12.9759	19.6359	18.5823	18.7985	22.3703	20.9294	21.0762	21.5164	21.7314	23.7691	FLYBASE:FBgn0028970,GeneID:47757	Geranylgeranyl transferase type-2 subunit beta
betaGlu	0.801778	0.0517573		1.28836	0.00311288		1.75042	1.76065e-06		0.96644	0.999917		10.5287	10.3835	10.218	8.18058	8.24234	7.17509	10.0561	10.6888	10.601	10.4335	10.43	9.52692	FLYBASE:FBgn0270927,GeneID:43746	Beta-glucuronidase	GO:0005783,GO:0070062,GO:0005615,GO:0043231,GO:0005764,GO:0016020,GO:0004566,GO:0016787,GO:0019904,GO:0005102,GO:0005975	endoplasmic reticulum|extracellular exosome|extracellular space|intracellular membrane-bounded organelle|lysosome|membrane|beta-glucuronidase activity|hydrolase activity|protein domain specific binding|receptor binding|carbohydrate metabolic process	dme00040,dme00531,dme00860,dme00983,dme04142	Pentose and glucuronate interconversions|Glycosaminoglycan degradation|Porphyrin and chlorophyll metabolism|Drug metabolism - other enzymes|Lysosome
betaTry	2.08256	0.0974433		3.39787	1.01821e-25	Up	2.03499	0.0538729		1.09676	0.988388		910.356	1300.22	845.584	3184.84	1112.68	1643.7	2685.03	2715.61	2717.03	2407.45	3654.7	2902.91	FLYBASE:FBgn0010357,GeneID:47901	Trypsin beta	GO:0005737,GO:0005615,GO:0004252,GO:0006508	cytoplasm|extracellular space|serine-type endopeptidase activity|proteolysis	dme04080	Neuroactive ligand-receptor interaction
betaTub56D	0.809632	0.0159858		0.326789	4.68645e-64	Down	0.421124	1.11941e-19	Down	0.928251	0.971881		1183.05	1092.49	1161.59	734.05	979.284	927.808	291.889	270.98	315.655	267.329	278.147	272.106	FLYBASE:FBgn0284243,GeneID:37238	Tubulin beta-1 chain	GO:0005737,GO:0005874,GO:0005525,GO:0003924,GO:0005200,GO:0007017	cytoplasm|microtubule|GTP binding|GTPase activity|structural constituent of cytoskeleton|microtubule-based process	dme04145	Phagosome
betaTub60D	4.88251	8.47151e-47	Up	2.04803	1.71083e-08	Up	0.476822	7.33423e-14	Down	1.0081	0.999917		37.4168	42.4642	34.5632	195.144	150.099	181.852	56.1426	49.0866	78.2673	59.1643	62.4908	63.6427	FLYBASE:FBgn0003888,GeneID:37888	Tubulin beta-3 chain	GO:0005737,GO:0005874,GO:0005525,GO:0003924,GO:0005200,GO:0007411,GO:0007409,GO:0007507,GO:0030537,GO:0007017,GO:0022008,GO:0009416	cytoplasm|microtubule|GTP binding|GTPase activity|structural constituent of cytoskeleton|axon guidance|axonogenesis|heart development|larval behavior|microtubule-based process|neurogenesis|response to light stimulus	dme04145	Phagosome
betaTub85D	0.446352	0.20583		0.792542	0.619695		3.76995	0.0266846	Up	1.90015	0.935397		0.366667	0.412462	0.364441	0.0505264	0.235401	0.203581	0.183016	0.328857	0.193329	0.829109	0.236761	0.27168	FLYBASE:FBgn0003889,GeneID:41124	Tubulin beta-2 chain	GO:0005737,GO:0005874,GO:0005525,GO:0003924,GO:0005200,GO:0007017,GO:0007435	cytoplasm|microtubule|GTP binding|GTPase activity|structural constituent of cytoskeleton|microtubule-based process|salivary gland morphogenesis	dme04145	Phagosome
betaTub97EF	2.10778	1.98551e-09	Up	3.88015	4.36522e-56	Up	2.09031	3.41738e-12	Up	1.00573	0.999917		29.2551	35.3466	29.0775	71.0957	53.2796	61.8138	89.828	99.1975	95.053	99.4181	95.3847	91.8171	FLYBASE:FBgn0003890,GeneID:43359	Tubulin beta-2 chain	GO:0005737,GO:0005874,GO:0005525,GO:0003924,GO:0005200,GO:0007017	cytoplasm|microtubule|GTP binding|GTPase activity|structural constituent of cytoskeleton|microtubule-based process	dme04145	Phagosome
BG642163	0.886522	0.881666		1.01445	0.981637		2.25804	0.167012		1.76513	0.970853		0.412652	0.249948	0.189298	0.21433	0.380403	0.123368	0.190124	0.153296	0.33473	0.569423	0.223184	0.395126	FLYBASE:FBgn0083938,GeneID:4379888
BG642312	1.37603	0.522139		4.23463	3.4433e-09	Up	3.63802	7.40162e-06	Up	1.04947	0.999917		2.23226	2.81238	1.50872	2.58387	1.42674	4.5114	6.95257	6.2095	8.5684	6.1244	8.87899	7.87294	FLYBASE:FBgn0047334,GeneID:4379909
Bgb	0.786384	0.0379059		0.240338	9.7842e-28	Down	0.363241	2.11869e-15	Down	1.05723	0.999917		43.597	36.7596	44.2198	25.2395	33.6138	34.0618	9.37861	8.02436	5.977	7.66062	7.91583	9.26229	FLYBASE:FBgn0013753,GeneID:38198	Protein big brother	GO:0016513,GO:0005634,GO:0003677,GO:0046982,GO:0003713,GO:0008134,GO:0035206,GO:0006357	core-binding factor complex|nucleus|DNA binding|protein heterodimerization activity|transcription coactivator activity|transcription factor binding|regulation of hemocyte proliferation|regulation of transcription from RNA polymerase II promoter
bgcn	1.39662	0.654202		2.43352	0.0509757		1.75579	0.24041		0.893116	0.999917		0.197087	0.0456445	0.172845	0.212475	0.27787	0.0563226	0.358771	0.235152	0.195607	0.244672	0.209607	0.252547	FLYBASE:FBgn0004581,GeneID:47873	Benign gonial cell neoplasm protein	GO:0005737,GO:0005634,GO:0004004,GO:0004386,GO:0044822,GO:0000900,GO:0035212,GO:0007282,GO:0007281,GO:0030718,GO:0098730,GO:0007140,GO:0017148,GO:0048477,GO:0006396,GO:0007283	cytoplasm|nucleus|ATP-dependent RNA helicase activity|helicase activity|poly(A) RNA binding|translation repressor activity, nucleic acid binding|cell competition in a multicellular organism|cystoblast division|germ cell development|germ-line stem cell population maintenance|male germline stem cell symmetric division|male meiosis|negative regulation of translation|oogenesis|RNA processing|spermato…
bgm	0.885905	0.16552		0.301551	6.14691e-62	Down	0.351727	3.74208e-24	Down	0.91742	0.989857		95.6836	82.801	83.2126	69.6409	79.883	69.9538	20.9076	20.2998	20.4655	19.2053	21.0369	16.4887	FLYBASE:FBgn0027348,GeneID:44117	Very long-chain-fatty-acid--CoA ligase bubblegum	GO:0005623,GO:0005524,GO:0102391,GO:0004467,GO:0006631,GO:0031987,GO:0001676,GO:0070050,GO:0034976,GO:0030431	cell|ATP binding|decanoate--CoA ligase activity|long-chain fatty acid-CoA ligase activity|fatty acid metabolic process|locomotion involved in locomotory behavior|long-chain fatty acid metabolic process|neuron cellular homeostasis|response to endoplasmic reticulum stress|sleep	dme00061,dme00071	Fatty acid biosynthesis|Fatty acid degradation
BHD	1.04925	0.807552		1.2019	0.267616		1.06738	0.722395		0.826032	0.962338		4.27355	4.84648	4.21682	4.60018	4.29879	4.33287	3.43146	4.96521	4.11466	3.16977	3.48379	3.75845	FLYBASE:FBgn0261111,GeneID:38793	Folliculin	GO:0005737,GO:0005634,GO:0005886,GO:0005085,GO:0032403,GO:0007043,GO:0030097,GO:0001701,GO:0016525,GO:2001170,GO:0030308,GO:0030336,GO:1901723,GO:1901856,GO:2000506,GO:0070373,GO:0010629,GO:1901859,GO:0010823,GO:1901862,GO:1901874,GO:0051898,GO:1900181,GO:0035024,GO:0032007,GO:0000122,GO:0045892,GO:0010508,GO:0045785,GO:2001244,GO:0001934,GO:0032008,GO:0045944,GO:0030511,GO:0032465,GO:0035065,GO:…	cytoplasm|nucleus|plasma membrane|guanyl-nucleotide exchange factor activity|protein complex binding|cell-cell junction assembly|hemopoiesis|in utero embryonic development|negative regulation of angiogenesis|negative regulation of ATP biosynthetic process|negative regulation of cell growth|negative regulation of cell migration|negative regulation of cell proliferation involved in kidney developme…	dme04150	mTOR signaling pathway
bi	1.77897	0.462982		4.7745	0.00169444	Up	3.09609	0.0123888	Up	1.0205	0.999917		0.107483	0.0211587	0.0534151	0.0933095	0.0751379	0.135764	0.2897	0.228392	0.15868	0.147444	0.259104	0.289885	FLYBASE:FBgn0000179,GeneID:31379	Optomotor-blind protein	GO:0005634,GO:0003677,GO:0000978,GO:0003700,GO:0001745,GO:0048066,GO:0007476,GO:0000122,GO:0035265,GO:0006355,GO:0006351,GO:0048100,GO:0007472	nucleus|DNA binding|RNA polymerase II core promoter proximal region sequence-specific DNA binding|transcription factor activity, sequence-specific DNA binding|compound eye morphogenesis|developmental pigmentation|imaginal disc-derived wing morphogenesis|negative regulation of transcription from RNA polymerase II promoter|organ growth|regulation of transcription, DNA-templated|transcription, DNA-t…	dme04013	MAPK signaling pathway - fly
BI-1	1.67683	5.4455e-07		2.04977	7.32052e-22	Up	1.35364	0.00253952		0.983649	0.999917		96.6655	115.888	106.839	160.788	153.494	192.619	171.612	169.031	171.333	166.797	155.08	183.34	FLYBASE:FBgn0035871,GeneID:38936	Bax inhibitor 1 {ECO:0000312|FlyBase:FBgn0035871}	GO:0005789,GO:0016021,GO:0043234,GO:0060698,GO:0006915,GO:0006914,GO:0009267,GO:0043066,GO:0010507,GO:0060548,GO:1900102,GO:0060702,GO:1904721,GO:0006986,GO:0035071	endoplasmic reticulum membrane|integral component of membrane|protein complex|endoribonuclease inhibitor activity|apoptotic process|autophagy|cellular response to starvation|negative regulation of apoptotic process|negative regulation of autophagy|negative regulation of cell death|negative regulation of endoplasmic reticulum unfolded protein response|negative regulation of endoribonuclease activi…
bib	1.24951	0.510429		2.06282	0.00243902	Up	1.68335	0.01246		0.907062	0.999917		1.1333	1.01408	0.49738	1.13577	1.11709	0.872343	1.58681	1.29365	1.38133	1.32014	1.30095	1.25194	FLYBASE:FBgn0000180,GeneID:34330	Neurogenic protein big brain	GO:0005912,GO:0031410,GO:0016021,GO:0005887,GO:0005886,GO:0005261,GO:0015267,GO:0015254,GO:0015250,GO:0009992,GO:0007398,GO:0046331,GO:0007498,GO:0007399,GO:0007219,GO:0030707,GO:0044719,GO:0016337,GO:0055085	adherens junction|cytoplasmic vesicle|integral component of membrane|integral component of plasma membrane|plasma membrane|cation channel activity|channel activity|glycerol channel activity|water channel activity|cellular water homeostasis|ectoderm development|lateral inhibition|mesoderm development|nervous system development|Notch signaling pathway|ovarian follicle cell development|regulation of…
bic	0.926324	0.318122		0.60422	7.35347e-14		0.74237	0.000437737		1.01076	0.999917		949.178	973.705	1051.57	812.323	883.162	913.104	466.107	441.192	498.654	433.892	473.751	519.219	FLYBASE:FBgn0000181,GeneID:45827	Transcription factor BTF3 homolog 4			dme04214	Apoptosis - fly
BicD	0.760765	0.00168066		0.422595	1.61433e-32	Down	0.640762	9.36969e-06		1.02579	0.999917		58.9491	51.9324	54.3087	35.224	45.6136	38.3341	17.8225	17.1573	19.6098	19.0175	19.1418	17.9597	FLYBASE:FBgn0000183,GeneID:35051	Protein bicaudal D	GO:0005737,GO:0005856,GO:0005829,GO:0005794,GO:0045202,GO:0032050,GO:0045502,GO:0017137,GO:0070727,GO:0007293,GO:0007294,GO:0008298,GO:0051028,GO:0007309,GO:0016325,GO:0008103,GO:0007312,GO:0048477,GO:2000370,GO:2000302,GO:0030100,GO:0050658,GO:0019233,GO:0048488	cytoplasm|cytoskeleton|cytosol|Golgi apparatus|synapse|clathrin heavy chain binding|dynein binding|Rab GTPase binding|cellular macromolecule localization|germarium-derived egg chamber formation|germarium-derived oocyte fate determination|intracellular mRNA localization|mRNA transport|oocyte axis specification|oocyte microtubule cytoskeleton organization|oocyte microtubule cytoskeleton polarizatio…
bif	0.801859	0.0202729		0.329741	8.65134e-33	Down	0.477368	4.73949e-11	Down	1.03232	0.999917		54.4715	46.2942	52.7587	33.6014	45.201	37.9636	13.1411	11.3505	15.1237	14.4836	14.7396	11.681	FLYBASE:FBgn0014133,GeneID:32119
BigH1	0.737459	0.00650331		0.0120689	1.19706e-10	Down	0.000785646	7.48482e-88	Down	0.0423725	0.157441		301.289	275.514	287.544	153.965	227.247	224.649	6.39769	1.34725	0.437295	0.0795616	0.265063	0	FLYBASE:FBgn0038252,GeneID:41780
bigmax	1.35098	0.00910953		1.92458	7.89321e-14		1.56534	1.44724e-05		0.974902	0.999917		34.6716	32.8332	30.0907	44.852	37.6539	41.8892	53.3299	44.3745	49.1933	46.2397	46.4002	50.9076	FLYBASE:FBgn0039509,GeneID:43293	Max-like protein X	GO:0005737,GO:0005634,GO:0003677,GO:0046982,GO:0042803,GO:0000977,GO:0003700,GO:0008134,GO:0001227,GO:0000122,GO:0045892,GO:0006355,GO:0006351	cytoplasm|nucleus|DNA binding|protein heterodimerization activity|protein homodimerization activity|RNA polymerase II regulatory region sequence-specific DNA binding|transcription factor activity, sequence-specific DNA binding|transcription factor binding|transcriptional repressor activity, RNA polymerase II transcription regulatory region sequence-specific binding|negative regulation of transcri…
Bili	3.00528	0.0271971	Up	4.5317	8.72137e-05	Up	2.57355	0.00184719	Up	1.52301	0.777397		0.245833	0.0659915	0.0999574	0.280243	0.602605	0.293146	0.624672	0.464094	0.365286	0.483445	0.740773	1.00844	FLYBASE:FBgn0039282,GeneID:43019	FERM domain-containing protein 8	GO:0005856	cytoskeleton
bin	1.53777	0.626315		5.0724	0.000634047	Up	4.69998	0.000664735	Up	1.25213	0.999917		0.0799615	0.0590285	0.158952	0.192826	0.0598913	0.17481	0.458981	0.405471	0.316203	0.506265	0.522057	0.456202	FLYBASE:FBgn0045759,GeneID:38766	Forkhead box protein biniou	GO:0005634,GO:0043565,GO:0003705,GO:0000976,GO:0001710,GO:0006357,GO:0007435,GO:0006351	nucleus|sequence-specific DNA binding|transcription factor activity, RNA polymerase II distal enhancer sequence-specific binding|transcription regulatory region sequence-specific DNA binding|mesodermal cell fate commitment|regulation of transcription from RNA polymerase II promoter|salivary gland morphogenesis|transcription, DNA-templated
Bin1	0.80624	0.0298559		0.338034	1.61045e-26	Down	0.469114	2.05394e-09	Down	0.994754	0.999917		16.4336	15.464	17.3394	10.9721	12.63	14.0014	4.57381	3.62965	4.83154	3.73666	4.00687	5.26251	FLYBASE:FBgn0024491,GeneID:41965	Histone deacetylase complex subunit SAP18	GO:0071013,GO:0005737,GO:0071011,GO:0016580,GO:0003714,GO:0008134,GO:0006342,GO:0000398,GO:0007275,GO:0045892,GO:0006351	catalytic step 2 spliceosome|cytoplasm|precatalytic spliceosome|Sin3 complex|transcription corepressor activity|transcription factor binding|chromatin silencing|mRNA splicing, via spliceosome|multicellular organism development|negative regulation of transcription, DNA-templated|transcription, DNA-templated	dme03013,dme03015	RNA transport|mRNA surveillance pathway
bin3	0.757604	0.0018587		0.144647	1.5257e-84	Down	0.226924	2.23621e-42	Down	1.05686	0.999917		41.6573	35.6662	40.5318	24.7994	32.2587	27.5946	5.25797	3.87047	4.20855	4.03126	5.33948	4.77229	FLYBASE:FBgn0263144,GeneID:35552	Probable RNA methyltransferase bin3	GO:0008168,GO:0001085,GO:0017069,GO:0032502,GO:0032259,GO:0017148,GO:0042048	methyltransferase activity|RNA polymerase II transcription factor binding|snRNA binding|developmental process|methylation|negative regulation of translation|olfactory behavior
bip1	0.729796	0.0133517		0.156704	6.34459e-64	Down	0.219152	1.25735e-28	Down	0.908921	0.999917		44.9547	36.1209	41.161	21.6324	33.6712	29.4664	5.64776	4.18452	5.15979	4.14137	5.04275	4.46763	FLYBASE:FBgn0026263,GeneID:38891
bip2	0.78077	0.000721205		0.413696	9.91258e-30	Down	0.636589	7.49275e-07		1.06698	0.999917		53.6644	47.2276	47.648	34.9492	38.3813	36.4186	16.4851	14.4026	17.1775	16.9186	18.4432	16.0221	FLYBASE:FBgn0026262,GeneID:43793	Transcription initiation factor TFIID subunit 3	GO:0005634,GO:0008270,GO:0006355,GO:0006351	nucleus|zinc ion binding|regulation of transcription, DNA-templated|transcription, DNA-templated	dme03022	Basal transcription factors
Bka	0.888847	0.304614		0.385768	5.65791e-19	Down	0.461043	3.90585e-10	Down	0.943784	0.999917		39.1205	41.9491	46.0273	32.8267	35.511	38.6289	13.208	11.3663	13.8182	12.8206	11.3729	12.0752	FLYBASE:FBgn0010520,GeneID:46032	rRNA-processing protein FCF1 homolog	GO:0005730,GO:0032040,GO:0006364	nucleolus|small-subunit processome|rRNA processing	dme03008	Ribosome biogenesis in eukaryotes
blanks	2.32449	0.175316		6.37297	4.50402e-08	Up	2.04121	0.123743		0.661725	0.91609		0.228155	0.299425	0.415745	0.476833	0.341777	1.25621	1.74616	1.35894	1.60396	0.601889	0.840283	1.69614	FLYBASE:FBgn0035608,GeneID:38620
Blimp-1	2.29258	2.56608e-07	Up	4.71069	1.87492e-40	Up	3.02454	9.71608e-13	Up	1.30185	0.631519		1.13974	1.11622	0.832624	2.58356	2.19108	1.90475	3.50432	3.81993	4.04432	3.97488	6.73143	4.19709	FLYBASE:FBgn0035625,GeneID:38638	B lymphocyte-induced maturation protein 1 homolog {ECO:0000312|WormBase:F25D7.3a}	GO:0005737,GO:0005634,GO:0001158,GO:0046872,GO:0043053,GO:0008340,GO:0040035,GO:1903355,GO:0000122,GO:0045684,GO:0045944,GO:0006351	cytoplasm|nucleus|enhancer sequence-specific DNA binding|metal ion binding|dauer entry|determination of adult lifespan|hermaphrodite genitalia development|negative regulation of distal tip cell migration|negative regulation of transcription from RNA polymerase II promoter|positive regulation of epidermis development|positive regulation of transcription from RNA polymerase II promoter|transcriptio…
Blm	0.616596	3.16965e-05		0.0644124	1.05367e-64	Down	0.077199	2.92881e-45	Down	0.657278	0.823249		16.4736	13.8644	14.1798	7.0645	10.5603	8.45156	1.08164	0.639555	0.5184	0.275254	0.665093	0.541167	FLYBASE:FBgn0002906,GeneID:41366	Bloom syndrome protein homolog	GO:0005694,GO:0005737,GO:0005634,GO:0005524,GO:0043140,GO:0004003,GO:0003678,GO:0008094,GO:0009378,GO:0004386,GO:0000403,GO:0006974,GO:0032508,GO:0006281,GO:0006260,GO:0000733,GO:0000731,GO:0006302,GO:0000724,GO:0006303,GO:0045003,GO:1901291,GO:0007131,GO:0000732	chromosome|cytoplasm|nucleus|ATP binding|ATP-dependent 3'-5' DNA helicase activity|ATP-dependent DNA helicase activity|DNA helicase activity|DNA-dependent ATPase activity|four-way junction helicase activity|helicase activity|Y-form DNA binding|cellular response to DNA damage stimulus|DNA duplex unwinding|DNA repair|DNA replication|DNA strand renaturation|DNA synthesis involved in DNA repair|doubl…	dme03440,dme03460	Homologous recombination|Fanconi anemia pathway
Blos1	1.14737	0.385203		1.01132	0.930454		0.983045	0.913515		0.987466	0.999917		21.644	18.9836	19.0276	23.1514	18.5477	22.8346	14.2617	15.7997	17.0991	15.6785	16.0001	15.042	FLYBASE:FBgn0050077,GeneID:246439	Biogenesis of lysosome-related organelles complex 1 subunit 1	GO:0031083,GO:0005739,GO:0045202,GO:0016197,GO:0008057,GO:0007274,GO:0008355,GO:0050808,GO:0048489	BLOC-1 complex|mitochondrion|synapse|endosomal transport|eye pigment granule organization|neuromuscular synaptic transmission|olfactory learning|synapse organization|synaptic vesicle transport
Blos2	1.10828	0.491298		1.07355	0.556674		1.22314	0.188081		1.12367	0.999917		19.511	22.3682	20.4327	19.6854	21.4261	24.3325	18.5816	17.6177	16.0814	20.5885	15.7682	22.5655	FLYBASE:FBgn0036118,GeneID:39234	Biogenesis of lysosome-related organelles complex 1 subunit 2	GO:0031083,GO:0042803	BLOC-1 complex|protein homodimerization activity
Blos3	1.0778	0.652817		0.85975	0.244371		0.799694	0.12025		0.89026	0.987747		24.1084	28.9466	32.4592	26.4709	27.9183	32.8941	19.5434	18.1661	19.8333	18.4935	16.0577	16.7608	FLYBASE:FBgn0085284,GeneID:5740347	Biogenesis of lysosome-related organelles complex 1 subunit 3	GO:0031083,GO:0016197	BLOC-1 complex|endosomal transport
Blos4	1.01066	0.943055		0.442468	1.94204e-13	Down	0.534513	1.30312e-05		1.08637	0.999917		18.0009	17.492	16.7049	14.2186	17.7935	18.0258	6.14271	5.72161	6.19831	6.44475	5.95007	7.2881	FLYBASE:FBgn0036105,GeneID:39219	Biogenesis of lysosome-related organelles complex 1 subunit 4	GO:0031083,GO:0008057,GO:0046907	BLOC-1 complex|eye pigment granule organization|intracellular transport
blot	0.795147	0.00659092		0.218173	4.75028e-78	Down	0.310009	3.50052e-19	Down	1.00352	0.999917		27.7291	25.1787	26.2587	17.6091	22.4175	19.6622	4.95873	4.35245	4.18831	3.43916	5.70518	4.48962	FLYBASE:FBgn0027660,GeneID:39939	Sodium- and chloride-dependent neutral and basic amino acid transporter B(0+)	GO:0031526,GO:0070062,GO:0016021,GO:0005887,GO:0005886,GO:0031982,GO:0015171,GO:0005328,GO:0006865,GO:0006520,GO:0009636,GO:0006810	brush border membrane|extracellular exosome|integral component of membrane|integral component of plasma membrane|plasma membrane|vesicle|amino acid transmembrane transporter activity|neurotransmitter:sodium symporter activity|amino acid transport|cellular amino acid metabolic process|response to toxic substance|transport
blow	0.903502	0.540983		1.41298	0.00143238		1.47751	0.0146953		0.839532	0.888115		4.63883	4.51593	5.30059	3.52741	5.00463	3.86571	5.44202	5.00379	5.53444	4.00177	5.45867	4.00412	FLYBASE:FBgn0004133,GeneID:35694
blp	0.954437	0.657914		1.56686	1.74259e-08		1.53622	0.000471876		0.830998	0.789472		41.3856	41.2259	45.3469	37.9003	38.3428	39.2428	52.4139	54.2288	50.0568	51.8793	37.1119	41.2751	FLYBASE:FBgn0038387,GeneID:41937	Mitochondrial import inner membrane translocase subunit Tim16	GO:0005744,GO:0001700,GO:0002168,GO:0022008,GO:0030150	mitochondrial inner membrane presequence translocase complex|embryonic development via the syncytial blastoderm|instar larval development|neurogenesis|protein import into mitochondrial matrix
blw	0.736364	4.3392e-06		1.11666	0.105815		1.54754	2.65675e-06		0.906419	0.949961		668.847	624.152	620.735	430.358	479.196	424.347	581.296	569.526	519.134	537.738	517.986	461.052	FLYBASE:FBgn0011211,GeneID:37617	ATP synthase subunit alpha, mitochondrial	GO:0005811,GO:0005875,GO:0000275,GO:0005739,GO:0005524,GO:0046933,GO:0015986,GO:0022900,GO:0040007,GO:0019915,GO:0006909,GO:0015992,GO:1902769,GO:0019233,GO:0007286	lipid particle|microtubule associated complex|mitochondrial proton-transporting ATP synthase complex, catalytic core F(1)|mitochondrion|ATP binding|proton-transporting ATP synthase activity, rotational mechanism|ATP synthesis coupled proton transport|electron transport chain|growth|lipid storage|phagocytosis|proton transport|regulation of choline O-acetyltransferase activity|sensory perception of…	dme00190	Oxidative phosphorylation
bma	1.43167	0.584125		2.55106	0.0328489	Up	5.09461	2.56569e-06	Up	2.54168	0.115439		0.0875077	0.0469812	0.0790695	0.10743	0.127115	0.0541072	0.158829	0.0922051	0.176168	0.327389	0.319623	0.437364	FLYBASE:FBgn0085385,GeneID:5740442	SCY1-like protein 2	GO:0030136,GO:0010008,GO:0005794,GO:0048471,GO:0005524,GO:0004672,GO:0005102,GO:0008333,GO:0090090,GO:2000370,GO:0002092,GO:2000286	clathrin-coated vesicle|endosome membrane|Golgi apparatus|perinuclear region of cytoplasm|ATP binding|protein kinase activity|receptor binding|endosome to lysosome transport|negative regulation of canonical Wnt signaling pathway|positive regulation of clathrin-dependent endocytosis|positive regulation of receptor internalization|receptor internalization involved in canonical Wnt signaling pathway
Bmcp	0.86874	0.124063		1.29728	0.000385214		1.70671	1.10293e-06		1.01475	0.999917		33.5568	34.8714	36.5566	25.6241	31.5912	29.2712	35.289	36.6043	34.564	33.7369	41.7732	33.0297	FLYBASE:FBgn0036199,GeneID:39322	Mitochondrial uncoupling protein Bmcp {ECO:0000305}	GO:0016021,GO:0005743,GO:0022857,GO:0019222,GO:0007605	integral component of membrane|mitochondrial inner membrane|transmembrane transporter activity|regulation of metabolic process|sensory perception of sound
bmm	1.43427	0.000417558		1.42466	4.31182e-07		1.16909	0.203433		1.04424	0.999917		41.4106	39.7665	38.5831	51.9869	48.0736	62.3053	48.0147	42.4244	42.9589	51.1093	48.7687	39.4877	FLYBASE:FBgn0036449,GeneID:39611	Patatin-like phospholipase domain-containing protein 2	GO:0005829,GO:0016021,GO:0005811,GO:0016020,GO:0005886,GO:0004806,GO:0055088,GO:0034389,GO:0019915,GO:0010891,GO:0010898,GO:0019433	cytosol|integral component of membrane|lipid particle|membrane|plasma membrane|triglyceride lipase activity|lipid homeostasis|lipid particle organization|lipid storage|negative regulation of sequestering of triglyceride|positive regulation of triglyceride catabolic process|triglyceride catabolic process
bnb	1.36883	0.00741896		3.29874	4.61801e-18	Up	3.05888	4.83452e-19	Up	1.12558	0.999917		9.86976	8.86155	10.1263	13.035	13.6191	10.6725	30.582	25.7116	18.0925	21.4643	32.2458	30.6226	FLYBASE:FBgn0001090,GeneID:32872	Protein bangles and beads	GO:0042063,GO:0007275	gliogenesis|multicellular organism development
bnl	2.05362	0.00261883	Up	5.69669	7.92978e-30	Up	2.52909	6.90559e-08	Up	0.807903	0.762924		0.560537	0.551726	0.441502	1.2038	0.950589	0.852923	2.20659	2.21671	2.49822	1.67404	1.96528	1.97476	FLYBASE:FBgn0014135,GeneID:42356	Fibroblast growth factor homolog
BobA	13.0094	0.409997					0.111787	0.377411					0	0	0	0	0.537589	0	0	0	0	0	0	0	FLYBASE:FBgn0040487,GeneID:50281
boca	0.975376	0.82422		0.840194	0.0380536		1.05362	0.640268		1.08632	0.995045		65.0652	67.6154	64.7383	58.9958	58.2072	64.9499	42.5951	40.0222	47.1621	48.2056	44.3032	48.7375	FLYBASE:FBgn0004132,GeneID:48986	LDLR chaperone boca	GO:0045177,GO:0005737,GO:0012505,GO:0005783,GO:0005788,GO:0006888,GO:0032799,GO:0048477,GO:0048728,GO:0006612,GO:0016055	apical part of cell|cytoplasm|endomembrane system|endoplasmic reticulum|endoplasmic reticulum lumen|ER to Golgi vesicle-mediated transport|low-density lipoprotein receptor particle metabolic process|oogenesis|proboscis development|protein targeting to membrane|Wnt signaling pathway
bocks	1.00389	0.975226		0.797656	0.0157721		0.724245	0.00207909		0.809401	0.38989		40.3325	34.0405	42.5228	32.8748	38.5848	39.6463	24.1763	23.1794	25.5718	20.385	19.0568	19.7133	FLYBASE:FBgn0037719,GeneID:41162	LEM domain-containing protein Bocksbeutel {ECO:0000305}	GO:0005737,GO:0005783,GO:0016021,GO:0005635,GO:0005637,GO:0005654,GO:0051301,GO:0007067	cytoplasm|endoplasmic reticulum|integral component of membrane|nuclear envelope|nuclear inner membrane|nucleoplasm|cell division|mitotic nuclear division
BOD1	0.832366	0.0885253		0.369521	2.27449e-22	Down	0.544862	1.05195e-06		1.09003	0.999917		20.0883	16.2489	19.1862	13.1704	16.8427	13.7751	6.1146	4.99716	4.92903	5.02019	7.03645	5.50254	FLYBASE:FBgn0039560,GeneID:43352	Biorientation of chromosomes in cell division protein 1	GO:0000777,GO:0005737,GO:0005815,GO:0051301,GO:0007067	condensed chromosome kinetochore|cytoplasm|microtubule organizing center|cell division|mitotic nuclear division
boi	0.662724	0.00117981		0.151374	1.08811e-62	Down	0.23445	5.8133e-25	Down	0.914792	0.999917		15.314	13.0404	14.767	7.11507	11.3966	8.6559	1.77673	1.36055	1.97721	1.46633	1.54872	1.66853	FLYBASE:FBgn0040388,GeneID:31229	Interference hedgehog {ECO:0000250|UniProtKB:Q9VM64}	GO:0009986,GO:0016021,GO:0008201,GO:0042803,GO:0001751,GO:0035017,GO:0045746,GO:0008589,GO:0007224,GO:0035222	cell surface|integral component of membrane|heparin binding|protein homodimerization activity|compound eye photoreceptor cell differentiation|cuticle pattern formation|negative regulation of Notch signaling pathway|regulation of smoothened signaling pathway|smoothened signaling pathway|wing disc pattern formation	dme04341	Hedgehog signaling pathway - fly
bol	1.04857	0.809903		2.53912	3.25748e-12	Up	2.76438	4.03982e-18	Up	1.01395	0.999917		1.9596	1.25488	1.46664	1.34934	1.65048	1.64594	3.35265	3.06712	2.86313	3.1827	3.18367	3.0736	FLYBASE:FBgn0011206,GeneID:39049	Protein boule	GO:0005737,GO:0005634,GO:0043204,GO:0003730,GO:0003729,GO:0000166,GO:0003723,GO:0008494,GO:0070935,GO:0007476,GO:0046331,GO:0007140,GO:0008315,GO:0045948,GO:0006417,GO:0048137,GO:0007283	cytoplasm|nucleus|perikaryon|mRNA 3'-UTR binding|mRNA binding|nucleotide binding|RNA binding|translation activator activity|3'-UTR-mediated mRNA stabilization|imaginal disc-derived wing morphogenesis|lateral inhibition|male meiosis|meiotic G2/MI transition|positive regulation of translational initiation|regulation of translation|spermatocyte division|spermatogenesis
bon	0.678294	0.000179686		0.19016	2.21219e-80	Down	0.322049	2.12896e-21	Down	1.02179	0.999917		28.2613	24.0439	27.4464	14.0625	20.2273	17.0676	4.34863	3.83886	3.66619	3.55483	4.58389	4.02816	FLYBASE:FBgn0023097,GeneID:44235	E3 ubiquitin-protein ligase TRIM33	GO:0043231,GO:0005654,GO:0005634,GO:0070410,GO:0003677,GO:0016874,GO:0070412,GO:0004842,GO:0008270,GO:0030514,GO:0000122,GO:0045892,GO:0016567,GO:0017015,GO:0006351	intracellular membrane-bounded organelle|nucleoplasm|nucleus|co-SMAD binding|DNA binding|ligase activity|R-SMAD binding|ubiquitin-protein transferase activity|zinc ion binding|negative regulation of BMP signaling pathway|negative regulation of transcription from RNA polymerase II promoter|negative regulation of transcription, DNA-templated|protein ubiquitination|regulation of transforming growth …
bond	1.0579	0.696869		1.64707	3.29128e-06		1.9221	3.31794e-09		1.09633	0.989528		14.969	18.5591	17.0214	14.7534	16.6018	19.3682	21.7263	24.1212	19.196	21.4314	25.8147	24.527	FLYBASE:FBgn0260942,GeneID:42657	Elongation of very long chain fatty acids protein 7 {ECO:0000255|HAMAP-Rule:MF_03207, ECO:0000305}	GO:0005789,GO:0016021,GO:0102336,GO:0102337,GO:0102338,GO:0009922,GO:0019367,GO:0042761	endoplasmic reticulum membrane|integral component of membrane|3-oxo-arachidoyl-CoA synthase activity|3-oxo-cerotoyl-CoA synthase activity|3-oxo-lignoceronyl-CoA synthase activity|fatty acid elongase activity|fatty acid elongation, saturated fatty acid|very long-chain fatty acid biosynthetic process
bonsai	0.786402	0.00491241		0.599145	1.27523e-11		0.783469	0.0243868		0.914437	0.983483		76.3309	70.5352	68.2954	48.6905	58.4605	53.2007	33.1192	32.3768	35.2964	32.675	29.177	30.4891	FLYBASE:FBgn0026261,GeneID:37587	28S ribosomal protein S15, mitochondrial	GO:0005763,GO:0005739,GO:0019843,GO:0003735,GO:0032543,GO:0040008,GO:0006412	mitochondrial small ribosomal subunit|mitochondrion|rRNA binding|structural constituent of ribosome|mitochondrial translation|regulation of growth|translation	dme03010	Ribosome
bor	0.78914	0.0015994		0.492946	9.9017e-15	Down	0.662113	3.81778e-05		0.940882	0.999917		37.4431	34.073	37.3718	25.3654	28.7897	27.1904	12.9491	12.927	16.1207	13.191	14.0148	12.3972	FLYBASE:FBgn0040237,GeneID:53565	ATPase family AAA domain-containing protein 3	GO:0016021,GO:0005743,GO:0042645,GO:0005524	integral component of membrane|mitochondrial inner membrane|mitochondrial nucleoid|ATP binding
bora	0.668891	0.000757729		0.0355845	1.2398e-12	Down	0.0239377	2.29474e-80	Down	0.400223	0.487016		45.3266	38.2848	42.6098	20.7922	32.2781	27.1688	2.38021	0.558297	0.584139	0.304973	0.677354	0.424714	FLYBASE:FBgn0259791,GeneID:40031	Protein aurora borealis	GO:0005737,GO:0005634,GO:0032147,GO:0045167,GO:0051301,GO:0007067	cytoplasm|nucleus|activation of protein kinase activity|asymmetric protein localization involved in cell fate determination|cell division|mitotic nuclear division
borr	0.709904	0.00803191		0.0489681	2.97801e-83	Down	0.0383471	7.79336e-78	Down	0.494837	0.228429		107.763	88.1536	106.334	51.1319	82.8388	70.021	5.48822	3.33677	2.74205	1.05836	2.27603	2.4276	FLYBASE:FBgn0032105,GeneID:34245	Borealin	GO:0005938,GO:0000785,GO:0032133,GO:0000775,GO:0005634,GO:0051233,GO:0003677,GO:0016572,GO:0045448,GO:0000281,GO:0000070,GO:0008104	cell cortex|chromatin|chromosome passenger complex|chromosome, centromeric region|nucleus|spindle midzone|DNA binding|histone phosphorylation|mitotic cell cycle, embryonic|mitotic cytokinesis|mitotic sister chromatid segregation|protein localization
boss	1.46498	0.150673		4.45969	3.49314e-07	Up	4.02702	7.62098e-12	Up	1.16813	0.999917		0.816148	0.630055	0.763476	1.15772	0.974879	0.917391	3.46661	3.15318	1.06315	2.19527	4.11493	2.75563	FLYBASE:FBgn0000206,GeneID:43146	Protein bride of sevenless	GO:0016021,GO:0005887,GO:0031528,GO:0005771,GO:0042734,GO:0004930,GO:0008066,GO:0005102,GO:0005118,GO:0030297,GO:0004888,GO:0007196,GO:0042593,GO:0055088,GO:0045467,GO:0045466,GO:0007465,GO:0045470,GO:0050730,GO:0051966,GO:0009749,GO:0007165,GO:0007601	integral component of membrane|integral component of plasma membrane|microvillus membrane|multivesicular body|presynaptic membrane|G-protein coupled receptor activity|glutamate receptor activity|receptor binding|sevenless binding|transmembrane receptor protein tyrosine kinase activator activity|transmembrane signaling receptor activity|adenylate cyclase-inhibiting G-protein coupled glutamate rece…	dme04013	MAPK signaling pathway - fly
botv	1.14847	0.204009		1.11488	0.250247		1.24591	0.085006		1.13796	0.956025		7.17639	6.35328	6.33586	6.85784	7.19353	7.53118	5.73649	5.84722	5.72153	5.68306	7.87941	6.23818	FLYBASE:FBgn0027535,GeneID:37198	Exostosin-3	GO:0005783,GO:0005789,GO:0005794,GO:0000139,GO:0016021,GO:0008375,GO:0001888,GO:0046872,GO:0008101,GO:0006024,GO:0015012,GO:0015014,GO:0030201,GO:0030210,GO:0007275,GO:0006044,GO:0007224,GO:0016055	endoplasmic reticulum|endoplasmic reticulum membrane|Golgi apparatus|Golgi membrane|integral component of membrane|acetylglucosaminyltransferase activity|glucuronyl-galactosyl-proteoglycan 4-alpha-N-acetylglucosaminyltransferase activity|metal ion binding|decapentaplegic signaling pathway|glycosaminoglycan biosynthetic process|heparan sulfate proteoglycan biosynthetic process|heparan sulfate prot…	dme00534	Glycosaminoglycan biosynthesis - heparan sulfate / heparin
bou	0.974604	0.881396		0.732847	0.0214808		0.839576	0.245658		0.990107	0.999917		20.6447	19.9827	25.9731	17.7967	21.5077	22.1917	11.6396	13.8455	12.6571	10.9286	13.9161	13.1622	FLYBASE:FBgn0261284,GeneID:31644
bowl	1.434	0.0153723		3.46794	4.58669e-29	Up	2.4885	2.13949e-13	Up	0.912156	0.997887		2.54603	3.30438	3.03444	4.41189	4.01647	3.6122	7.72605	7.39917	8.993	6.62149	8.59987	6.85972	FLYBASE:FBgn0004893,GeneID:33602	Protein bowel	GO:0005634,GO:0046872,GO:0003676,GO:0000981,GO:0048617,GO:0048619,GO:0009880,GO:0007442,GO:0016348,GO:0007480,GO:0046331,GO:0000122,GO:0045892,GO:0007366,GO:0045944,GO:0045893,GO:0010906,GO:0007362,GO:0006351,GO:0035220	nucleus|metal ion binding|nucleic acid binding|RNA polymerase II transcription factor activity, sequence-specific DNA binding|embryonic foregut morphogenesis|embryonic hindgut morphogenesis|embryonic pattern specification|hindgut morphogenesis|imaginal disc-derived leg joint morphogenesis|imaginal disc-derived leg morphogenesis|lateral inhibition|negative regulation of transcription from RNA poly…
BoYb	0.618176	1.70533e-05		0.0564486	7.07401e-46	Down	0.0460828	2.24381e-53	Down	0.44817	0.4492		16.4064	13.2949	14.462	7.2659	10.188	8.45101	1.01433	0.327137	0.614317	0.214441	0.449064	0.210802	FLYBASE:FBgn0037205,GeneID:40512	Putative ATP-dependent RNA helicase BoYb	GO:0005737,GO:0070725,GO:0005524,GO:0004386,GO:0042078,GO:0051321,GO:0010526	cytoplasm|Yb body|ATP binding|helicase activity|germ-line stem cell division|meiotic cell cycle|negative regulation of transposition, RNA-mediated
br	0.532677	0.000365748		0.4611	3.28508e-06	Down	1.02108	0.927185		1.04225	0.999917		0.558307	0.48234	0.683348	0.33159	0.265391	0.267682	0.199571	0.176611	0.24681	0.167223	0.269373	0.214966	FLYBASE:FBgn0283451,GeneID:44505	Broad-complex core protein isoforms 1/2/3/4/5	GO:0005634,GO:0003677,GO:0046872,GO:0000977,GO:0003700,GO:0006914,GO:0008219,GO:0071390,GO:0001752,GO:0048813,GO:0035072,GO:0007562,GO:0042332,GO:0048808,GO:0007552,GO:0048747,GO:0010629,GO:0048477,GO:0030707,GO:0045944,GO:0007458,GO:0040034,GO:0010906,GO:0035075,GO:0009608,GO:0035070	nucleus|DNA binding|metal ion binding|RNA polymerase II regulatory region sequence-specific DNA binding|transcription factor activity, sequence-specific DNA binding|autophagy|cell death|cellular response to ecdysone|compound eye photoreceptor fate commitment|dendrite morphogenesis|ecdysone-mediated induction of salivary gland cell autophagic cell death|eclosion|gravitaxis|male genitalia morphogen…	dme04214,dme04320	Apoptosis - fly|Dorso-ventral axis formation
Br140	0.699463	0.00259618		0.0895425	1.81207e-103	Down	0.166109	2.86703e-46	Down	1.15396	0.970853		30.0556	23.7424	30.2646	15.2893	22.4811	18.0372	2.27167	1.88517	1.72592	1.92103	2.56704	2.33331	FLYBASE:FBgn0033155,GeneID:35648	Peregrin	GO:0005737,GO:0070776,GO:0005654,GO:0005634,GO:0003677,GO:0008270,GO:0043966,GO:0045893,GO:1901796,GO:0006351	cytoplasm|MOZ/MORF histone acetyltransferase complex|nucleoplasm|nucleus|DNA binding|zinc ion binding|histone H3 acetylation|positive regulation of transcription, DNA-templated|regulation of signal transduction by p53 class mediator|transcription, DNA-templated
brat	0.627542	1.70533e-05		0.0691433	2.54196e-73	Down	0.103852	4.58426e-74	Down	0.839795	0.97165		25.8466	21.0982	24.1719	11.2237	16.6847	14.4782	1.78787	0.976001	1.08546	0.934995	1.26493	1.03647	FLYBASE:FBgn0010300,GeneID:35197	Brain tumor protein	GO:0005737,GO:0043025,GO:0045182,GO:0030371,GO:0008270,GO:0008356,GO:0055060,GO:0007411,GO:0007420,GO:0007402,GO:0008285,GO:0007406,GO:0007400,GO:0007405,GO:0022008,GO:0030182,GO:0048477,GO:0006909,GO:0050767,GO:0008582,GO:1900242,GO:0006417,GO:0009303,GO:0035282,GO:0007419	cytoplasm|neuronal cell body|translation regulator activity|translation repressor activity|zinc ion binding|asymmetric cell division|asymmetric neuroblast division resulting in ganglion mother cell formation|axon guidance|brain development|ganglion mother cell fate determination|negative regulation of cell proliferation|negative regulation of neuroblast proliferation|neuroblast fate determination…
Brca2	0.794896	0.0584209		0.204875	6.8776e-39	Down	0.283753	6.44321e-19	Down	0.97846	0.999917		17.9915	13.6565	15.6689	9.92091	13.505	12.2426	2.88126	2.09436	2.61103	2.31904	3.04624	2.06692	FLYBASE:FBgn0050169,GeneID:37916	Breast cancer type 2 susceptibility protein homolog {ECO:0000303|PubMed:17822964}	GO:0005813,GO:0005634,GO:0043015,GO:0003697,GO:0051301,GO:0006974,GO:0051298,GO:0051276,GO:0006281,GO:0043150,GO:0000724,GO:0010778,GO:0051598,GO:0007067,GO:0006355,GO:1901563	centrosome|nucleus|gamma-tubulin binding|single-stranded DNA binding|cell division|cellular response to DNA damage stimulus|centrosome duplication|chromosome organization|DNA repair|DNA synthesis involved in double-strand break repair via homologous recombination|double-strand break repair via homologous recombination|meiotic DNA repair synthesis involved in reciprocal meiotic recombination|meiot…
Brd8	0.755603	0.0110437		0.274679	1.80997e-37	Down	0.419334	1.80997e-10	Down	1.02551	0.999917		12.555	11.1848	12.3243	7.27962	9.91682	8.65836	2.51699	2.56876	2.65883	2.42371	2.75806	2.79461	FLYBASE:FBgn0039654,GeneID:43460	Bromodomain-containing protein 8	GO:0005739,GO:0035267,GO:0005654,GO:0000812,GO:0043968,GO:0043967,GO:0045944,GO:0040008,GO:0006351	mitochondrion|NuA4 histone acetyltransferase complex|nucleoplasm|Swr1 complex|histone H2A acetylation|histone H4 acetylation|positive regulation of transcription from RNA polymerase II promoter|regulation of growth|transcription, DNA-templated
Bre1	0.688937	0.000226149		0.166258	6.49163e-89	Down	0.267211	4.34285e-33	Down	0.984104	0.999917		36.0569	28.7867	32.5135	18.6947	24.6612	20.2274	4.19493	4.14045	4.31671	3.91186	4.4028	4.18369	FLYBASE:FBgn0086694,GeneID:38652	E3 ubiquitin-protein ligase Bre1	GO:0005634,GO:0016874,GO:0004842,GO:0008270,GO:0016570,GO:0016574,GO:0007219,GO:0006909,GO:0006513,GO:0030431	nucleus|ligase activity|ubiquitin-protein transferase activity|zinc ion binding|histone modification|histone ubiquitination|Notch signaling pathway|phagocytosis|protein monoubiquitination|sleep
Brf	0.937126	0.625012		0.612854	1.46283e-07		0.72539	0.0140808		0.984856	0.999917		8.68712	8.29533	8.73103	7.6135	8.54608	6.64549	4.0448	4.03879	4.23855	3.81384	4.24889	4.11899	FLYBASE:FBgn0038499,GeneID:42087	Transcription factor IIIB 90 kDa subunit	GO:0000126,GO:0008270,GO:0043488,GO:0006355,GO:0006384	transcription factor TFIIIB complex|zinc ion binding|regulation of mRNA stability|regulation of transcription, DNA-templated|transcription initiation from RNA polymerase III promoter
brk	1.44373	0.0880491		3.84352	3.78806e-20	Up	3.39217	3.97145e-13	Up	1.12821	0.999917		1.17749	1.53045	1.27537	2.09686	1.61313	1.71614	3.76747	3.57231	4.64837	4.63556	5.42838	3.4764	FLYBASE:FBgn0024250,GeneID:31665
brm	0.726211	0.000862396		0.288839	1.03738e-41	Down	0.465977	2.80784e-10	Down	1.04071	0.999917		26.4128	22.3685	25.7045	15.5891	19.865	15.8033	6.36386	5.20879	5.25079	4.85434	7.01758	5.71922	FLYBASE:FBgn0000212,GeneID:39744	ATP-dependent helicase brm	GO:0035060,GO:0005634,GO:0070604,GO:0005524,GO:0016887,GO:0008094,GO:0004386,GO:0043044,GO:0007409,GO:0070983,GO:0048813,GO:0035172,GO:0035329,GO:0043974,GO:0007480,GO:0008587,GO:0008586,GO:0007474,GO:0036335,GO:0007517,GO:2000134,GO:0007406,GO:0022008,GO:0048666,GO:0048477,GO:0006909,GO:0045742,GO:2000648,GO:0045893,GO:0045088,GO:0006357,GO:0006351,GO:0007419	brahma complex|nucleus|PBAF complex|ATP binding|ATPase activity|DNA-dependent ATPase activity|helicase activity|ATP-dependent chromatin remodeling|axonogenesis|dendrite guidance|dendrite morphogenesis|hemocyte proliferation|hippo signaling|histone H3-K27 acetylation|imaginal disc-derived leg morphogenesis|imaginal disc-derived wing margin morphogenesis|imaginal disc-derived wing vein morphogenesi…
Brms1	0.894928	0.248969		0.545339	7.71964e-11		0.629527	1.26949e-05		0.918325	0.999917		51.7519	43.8717	46.9822	36.3147	42.4748	42.0686	22.7386	19.2199	18.8317	19.6904	18.3766	17.8441	FLYBASE:FBgn0030434,GeneID:32243	Breast cancer metastasis-suppressor 1-like protein-A	GO:0070822,GO:0042826,GO:0016575,GO:0000122,GO:0006351	Sin3-type complex|histone deacetylase binding|histone deacetylation|negative regulation of transcription from RNA polymerase II promoter|transcription, DNA-templated
brn	0.828116	0.202716		0.382927	1.23317e-12	Down	0.554255	0.000314414		1.06656	0.999917		12.8356	9.98273	10.8738	7.53776	10.1951	8.72363	3.38592	3.59723	3.08579	3.61421	3.07285	4.10479	FLYBASE:FBgn0000221,GeneID:31358	Beta-1,3-galactosyltransferase brn	GO:0005576,GO:0000139,GO:0005795,GO:0016021,GO:0008375,GO:0046981,GO:0047915,GO:0007298,GO:0007293,GO:0006688,GO:0042248,GO:0016333,GO:0007275,GO:0007219,GO:0048477,GO:0001744,GO:0030707,GO:0007299,GO:0006486	extracellular region|Golgi membrane|Golgi stack|integral component of membrane|acetylglucosaminyltransferase activity|beta-1,4-mannosylglycolipid beta-1,3-N-acetylglucosaminyltransferase activity|ganglioside galactosyltransferase activity|border follicle cell migration|germarium-derived egg chamber formation|glycosphingolipid biosynthetic process|maintenance of polarity of follicular epithelium|m…	dme04320	Dorso-ventral axis formation
brp	1.68463	0.00505727		2.27416	1.0306e-07	Up	3.32362	6.0635e-10	Up	2.18131	0.00734734	Up	0.33228	0.252403	0.319494	0.498192	0.497758	0.442172	0.540822	0.551181	0.514168	0.666962	1.306	1.5698	FLYBASE:FBgn0259246,GeneID:35977	ERC protein 2	GO:0030054,GO:0005737,GO:0005856,GO:0030426,GO:0048786,GO:0042734,GO:0045202	cell junction|cytoplasm|cytoskeleton|growth cone|presynaptic active zone|presynaptic membrane|synapse
bru1	0.737627	7.76705e-05		0.105808	1.43941e-89	Down	0.117279	1.3385e-95	Down	0.727042	0.258355		90.8451	83.6485	93.8674	54.4433	68.4619	64.7746	9.32885	6.28243	6.61102	4.95017	6.24734	4.98815	FLYBASE:FBgn0000114,GeneID:34648	CUGBP Elav-like family member 2	GO:0005737,GO:0005634,GO:0000166,GO:0003723,GO:0006397	cytoplasm|nucleus|nucleotide binding|RNA binding|mRNA processing	dme04320	Dorso-ventral axis formation
bru2	1.34211	0.0429493		2.7038	1.45598e-23	Up	2.39028	4.471e-13	Up	1.04952	0.999917		3.76557	4.41496	4.56045	6.31065	4.74811	5.05002	8.67108	8.1834	10.1107	8.28099	10.7748	9.36319	FLYBASE:FBgn0262475,GeneID:250811	CUGBP Elav-like family member 2	GO:0005737,GO:0005634,GO:0000166,GO:0003723,GO:0006397	cytoplasm|nucleus|nucleotide binding|RNA binding|mRNA processing
bru3	1.95206	0.00259618		3.05711	5.70751e-11	Up	2.87947	3.75047e-10	Up	1.63121	0.0719025		0.218192	0.251791	0.194433	0.468108	0.41702	0.339937	0.518247	0.465095	0.606956	0.678819	0.986225	0.940465	FLYBASE:FBgn0264001,GeneID:39527	CUGBP Elav-like family member 3-A	GO:0005737,GO:0005634,GO:0000166,GO:0003723,GO:0006397,GO:0048026	cytoplasm|nucleus|nucleotide binding|RNA binding|mRNA processing|positive regulation of mRNA splicing, via spliceosome
Bruce	0.860492	0.120443		0.666433	3.00078e-07		1.09462	0.494918		1.25263	0.550014		14.2574	11.561	12.9043	10.4589	11.3773	9.66401	6.89106	6.40941	6.8746	6.45473	10.4067	8.58451	FLYBASE:FBgn0266717,GeneID:41260	Baculoviral IAP repeat-containing protein 6			dme04120,dme04214,dme04215	Ubiquitin mediated proteolysis|Apoptosis - fly|Apoptosis - multiple species
brun	0.813739	0.0461861		0.355695	1.06824e-25	Down	0.515196	4.45477e-11		1.04682	0.999917		27.7256	21.0713	25.5001	17.3793	21.1234	18.732	7.54664	6.48304	6.63111	6.42756	7.73191	7.55562	FLYBASE:FBgn0261787,GeneID:35325	Protein brunelleschi	GO:0036063,GO:0005737,GO:0005794,GO:0005802,GO:0030008,GO:0000916,GO:0006891,GO:0007112,GO:0007110,GO:0007111,GO:0000212,GO:0043547,GO:0043087,GO:0048137	acroblast|cytoplasm|Golgi apparatus|trans-Golgi network|TRAPP complex|actomyosin contractile ring contraction|intra-Golgi vesicle-mediated transport|male meiosis cytokinesis|meiosis I cytokinesis|meiosis II cytokinesis|meiotic spindle organization|positive regulation of GTPase activity|regulation of GTPase activity|spermatocyte division
brv3	1.10822	0.908111		0.228216	0.141599		0.548021	0.540487		2.31903	0.999917		0.158935	0.0782182	0.098731	0.153307	0.0793616	0.11582	0	0.0383776	0.0209499	0	0.0798201	0.0618249	FLYBASE:FBgn0040333,GeneID:31246	Polycystic kidney disease 2-like 1 protein	GO:0034704,GO:0009986,GO:0060170,GO:0005783,GO:0016021,GO:0043231,GO:0016020,GO:0097730,GO:0005886,GO:0043235,GO:0051393,GO:0005227,GO:0005262,GO:0005509,GO:0015269,GO:0005261,GO:0008092,GO:0042802,GO:0051371,GO:0005272,GO:0033040,GO:0006812,GO:0071468,GO:0001581,GO:0050982,GO:0071805,GO:0070207,GO:0050915,GO:0007224,GO:0035725	calcium channel complex|cell surface|ciliary membrane|endoplasmic reticulum|integral component of membrane|intracellular membrane-bounded organelle|membrane|non-motile cilium|plasma membrane|receptor complex|alpha-actinin binding|calcium activated cation channel activity|calcium channel activity|calcium ion binding|calcium-activated potassium channel activity|cation channel activity|cytoskeletal …
BRWD3	0.669872	3.00942e-06		0.274456	1.35231e-62	Down	0.560965	4.24079e-07		1.21578	0.622308		19.3959	16.8045	18.6298	10.4396	13.228	11.1432	3.85384	3.79308	4.12014	4.0597	5.53572	4.78483	FLYBASE:FBgn0011785,GeneID:42898	Bromodomain and WD repeat-containing protein 3
bs	0.772876	0.0320239		0.331012	2.76075e-24	Down	0.469434	2.9619e-09	Down	0.973576	0.999917		9.47025	7.36004	8.5225	5.53339	7.24651	5.78891	2.02941	2.22601	2.30296	2.01777	2.25424	2.14013	FLYBASE:FBgn0004101,GeneID:37890	Serum response factor homolog	GO:0005634,GO:0033613,GO:0000987,GO:0000982,GO:0007475,GO:0030154,GO:0045165,GO:0007476,GO:0008586,GO:0002168,GO:0007424,GO:0045944,GO:0035209,GO:0007614,GO:0030431,GO:0007430,GO:0035154,GO:0006366,GO:0035220	nucleus|activating transcription factor binding|core promoter proximal region sequence-specific DNA binding|transcription factor activity, RNA polymerase II core promoter proximal region sequence-specific binding|apposition of dorsal and ventral imaginal disc-derived wing surfaces|cell differentiation|cell fate commitment|imaginal disc-derived wing morphogenesis|imaginal disc-derived wing vein mo…
bsf	0.661551	6.21465e-08		0.567379	4.27136e-13		0.905521	0.342902		0.936045	0.999917		38.7616	35.2135	41.2897	23.6461	25.443	23.0199	17.4627	17.5439	16.1081	15.3883	17.8098	14.8467	FLYBASE:FBgn0284256,GeneID:35100	Leucine-rich PPR motif-containing protein, mitochondrial	GO:0000794,GO:0005856,GO:0005739,GO:0005637,GO:0005640,GO:0005654,GO:0005634,GO:0048471,GO:0048487,GO:0003677,GO:0004519,GO:0003723,GO:0051028,GO:0006355,GO:0009451,GO:0006351	condensed nuclear chromosome|cytoskeleton|mitochondrion|nuclear inner membrane|nuclear outer membrane|nucleoplasm|nucleus|perinuclear region of cytoplasm|beta-tubulin binding|DNA binding|endonuclease activity|RNA binding|mRNA transport|regulation of transcription, DNA-templated|RNA modification|transcription, DNA-templated
Bsg	1.25247	0.0211349		2.2298	2.4517e-28	Up	2.01661	4.52448e-13	Up	1.00342	0.999917		23.0557	22.7951	22.114	28.8545	24.1197	27.329	36.6831	37.9458	43.871	41.6875	40.8777	36.5737	FLYBASE:FBgn0261822,GeneID:318841	Basigin
Bsg25D	0.919599	0.367956		0.411936	1.28245e-23	Down	0.522511	9.68285e-11		1.03672	0.999917		16.2767	14.4207	16.2456	12.395	14.9717	13.526	5.2963	4.44745	5.38944	5.15679	5.36817	5.19047	FLYBASE:FBgn0000228,GeneID:33757	Blastoderm-specific protein 25D	GO:0005813,GO:0005856,GO:0000242,GO:0008017,GO:0000226,GO:0034994,GO:0007275	centrosome|cytoskeleton|pericentriolar material|microtubule binding|microtubule cytoskeleton organization|microtubule organizing center attachment site organization|multicellular organism development
bsk	1.50381	0.000298894		2.24201	3.33463e-18	Up	1.6254	3.6855e-07		0.967703	0.999917		14.8856	18.8848	17.2175	25.0755	23.0741	24.3532	29.6718	28.1782	31.5958	29.726	28.7993	28.2055	FLYBASE:FBgn0000229,GeneID:44801	Stress-activated protein kinase JNK	GO:0030424,GO:0005737,GO:0030425,GO:0005524,GO:0004705,GO:0004672,GO:0004674,GO:0019731,GO:0048675,GO:0007411,GO:0007298,GO:0071243,GO:0071276,GO:0034599,GO:0034614,GO:0048674,GO:0071907,GO:0046843,GO:0007391,GO:0048615,GO:0043652,GO:0001736,GO:0046529,GO:0048803,GO:0007254,GO:0007258,GO:0007616,GO:0000165,GO:0035006,GO:0046844,GO:0016319,GO:0043508,GO:0048666,GO:0048812,GO:0030707,GO:0010508,GO:…	axon|cytoplasm|dendrite|ATP binding|JUN kinase activity|protein kinase activity|protein serine/threonine kinase activity|antibacterial humoral response|axon extension|axon guidance|border follicle cell migration|cellular response to arsenic-containing substance|cellular response to cadmium ion|cellular response to oxidative stress|cellular response to reactive oxygen species|collateral sprouting …	dme04141,dme04013,dme04310,dme04391,dme04068,dme04140,dme04137,dme04214,dme04215,dme04624,dme04933	Protein processing in endoplasmic reticulum|MAPK signaling pathway - fly|Wnt signaling pathway|Hippo signaling pathway -fly|FoxO signaling pathway|Autophagy - animal|Mitophagy - animal|Apoptosis - fly|Apoptosis - multiple species|Toll and Imd signaling pathway|AGE-RAGE signaling pathway in diabetic complications
bt	1.62665	2.32293e-07		3.97028	8.71209e-67	Up	3.05882	7.19069e-23	Up	1.11343	0.978396		2.01685	2.41029	2.05763	3.02937	3.41652	3.55812	6.56916	6.94771	6.60724	5.71645	8.19309	8.68088	FLYBASE:FBgn0005666,GeneID:43814	Twitchin {ECO:0000303|PubMed:7190524}	GO:0031672,GO:0005524,GO:0046872,GO:0004674,GO:0051782,GO:0018105,GO:0018107	A band|ATP binding|metal ion binding|protein serine/threonine kinase activity|negative regulation of cell division|peptidyl-serine phosphorylation|peptidyl-threonine phosphorylation
BTBD9	0.825317	0.0581355		0.282081	5.25512e-42	Down	0.347371	4.49643e-20	Down	0.904349	0.99415		22.7819	20.4343	21.5414	14.8397	19.8078	16.0528	5.22669	4.88083	4.15941	4.07333	4.27207	4.61577	FLYBASE:FBgn0030228,GeneID:32000	BTB/POZ domain-containing protein 9 {ECO:0000303|PubMed:22658601}	GO:0031463,GO:0005737,GO:0019005,GO:0030674,GO:0031625,GO:0008344,GO:0045938,GO:0043161,GO:0042787,GO:0030162,GO:0032225	Cul3-RING ubiquitin ligase complex|cytoplasm|SCF ubiquitin ligase complex|protein binding, bridging|ubiquitin protein ligase binding|adult locomotory behavior|positive regulation of circadian sleep/wake cycle, sleep|proteasome-mediated ubiquitin-dependent protein catabolic process|protein ubiquitination involved in ubiquitin-dependent protein catabolic process|regulation of proteolysis|regulation…
BtbVII	0.819864	0.0389458		0.340774	3.72238e-56	Down	0.485585	5.17668e-10	Down	1.03813	0.999917		25.8304	23.2992	24.7256	16.2911	22.3566	18.8233	6.36707	6.5187	6.78871	5.96857	8.01637	6.54747	FLYBASE:FBgn0263108,GeneID:38376	Protein tramtrack, beta isoform	GO:0005634,GO:0005700,GO:0017053,GO:0003682,GO:0003677,GO:0046872,GO:0031208,GO:1990841,GO:0042803,GO:0000978,GO:0000980,GO:0001078,GO:0007298,GO:0048854,GO:0035147,GO:0060446,GO:0001709,GO:0040003,GO:0042675,GO:0048750,GO:0048813,GO:0046843,GO:0035001,GO:0007476,GO:0002121,GO:0031987,GO:0048626,GO:0045892,GO:0048666,GO:0030707,GO:0007422,GO:0043388,GO:0045944,GO:0048053,GO:0045467,GO:0008360,GO:…	nucleus|polytene chromosome|transcriptional repressor complex|chromatin binding|DNA binding|metal ion binding|POZ domain binding|promoter-specific chromatin binding|protein homodimerization activity|RNA polymerase II core promoter proximal region sequence-specific DNA binding|RNA polymerase II distal enhancer sequence-specific DNA binding|transcriptional repressor activity, RNA polymerase II core…
btd	2.43056	0.62997		13.1662	0.00616225	Up	4.30756	0.0855685		0.70804	0.999917		0.0164338	0.032351	0	0.0475558	0	0.0638707	0.180458	0.0317459	0.294606	0.104048	0.115547	0.136377	FLYBASE:FBgn0000233,GeneID:31912	Transcription factor btd	GO:0005634,GO:0046872,GO:0043565,GO:0003705,GO:0003700,GO:0008134,GO:0035288,GO:0007376,GO:0007480,GO:0000122,GO:0045944,GO:0035289,GO:0006351	nucleus|metal ion binding|sequence-specific DNA binding|transcription factor activity, RNA polymerase II distal enhancer sequence-specific binding|transcription factor activity, sequence-specific DNA binding|transcription factor binding|anterior head segmentation|cephalic furrow formation|imaginal disc-derived leg morphogenesis|negative regulation of transcription from RNA polymerase II promoter|…
BthD	0.738053	0.00892128		0.0849601	1.43617e-93	Down	0.0881947	9.28766e-51	Down	0.681584	0.71802		65.0457	62.0317	64.1603	34.5609	49.1876	50.3496	5.27149	3.28907	4.1634	2.60387	3.71782	2.35491	FLYBASE:FBgn0030501,GeneID:32317	Selenoprotein BthD	GO:0005737,GO:0005576,GO:0005794,GO:0045454,GO:0008340,GO:0009790,GO:0007436,GO:0051775,GO:0007432	cytoplasm|extracellular region|Golgi apparatus|cell redox homeostasis|determination of adult lifespan|embryo development|larval salivary gland morphogenesis|response to redox state|salivary gland boundary specification
Btk29A	0.755299	0.00250042		0.194437	7.70442e-73	Down	0.272451	2.22281e-35	Down	0.94168	0.999917		18.7587	15.9283	17.6621	10.7845	14.2931	12.4211	3.01433	2.42612	2.51917	2.33476	2.56594	2.61668	FLYBASE:FBgn0003502,GeneID:34132	Tyrosine-protein kinase Btk29A	GO:0045177,GO:0071944,GO:0005737,GO:0031234,GO:0045172,GO:0005886,GO:0005524,GO:0046872,GO:0004715,GO:0004713,GO:0030036,GO:0007349,GO:0007619,GO:0008340,GO:0042023,GO:0007391,GO:0007301,GO:0008258,GO:0007485,GO:0007476,GO:0045087,GO:0007254,GO:0030717,GO:0048477,GO:0007424,GO:0030723,GO:0007300,GO:0038083,GO:0018108,GO:0006468,GO:0030833,GO:0042127,GO:0044719,GO:0007435,GO:0046960,GO:0035277,GO:…	apical part of cell|cell periphery|cytoplasm|extrinsic component of cytoplasmic side of plasma membrane|germline ring canal|plasma membrane|ATP binding|metal ion binding|non-membrane spanning protein tyrosine kinase activity|protein tyrosine kinase activity|actin cytoskeleton organization|cellularization|courtship behavior|determination of adult lifespan|DNA endoreduplication|dorsal closure|femal…	dme04013	MAPK signaling pathway - fly
btl	1.19225	0.558389		2.96396	3.11017e-09	Up	2.96725	4.25691e-08	Up	1.05949	0.999917		0.60757	0.609981	0.652192	0.80876	0.76452	0.531303	1.57694	1.1502	1.61455	1.51305	1.53787	1.55041	FLYBASE:FBgn0285896,GeneID:39564	Fibroblast growth factor receptor homolog 2	GO:0016021,GO:0005886,GO:0005524,GO:0005007,GO:0004713,GO:0000187,GO:0007298,GO:0060446,GO:0007427,GO:0035153,GO:0008543,GO:0046847,GO:0035215,GO:0008347,GO:0001763,GO:0030517,GO:0007424,GO:0040018,GO:0007428,GO:0006468,GO:0007435,GO:0007429,GO:0007430,GO:0060438,GO:0060439,GO:0007426	integral component of membrane|plasma membrane|ATP binding|fibroblast growth factor-activated receptor activity|protein tyrosine kinase activity|activation of MAPK activity|border follicle cell migration|branching involved in open tracheal system development|epithelial cell migration, open tracheal system|epithelial cell type specification, open tracheal system|fibroblast growth factor receptor s…	dme04144	Endocytosis
Btnd	0.309325	0.0202289	Down	6.79876	3.8075e-09	Up	23.9491	7.04782e-29	Up	0.96132	0.999917		1.2642	0.59728	0.603134	0.292666	0.328256	0.0982677	2.85215	7.39963	2.74624	5.14933	4.24119	3.22601	FLYBASE:FBgn0029848,GeneID:31552	Vanin-like protein 1	GO:0019898,GO:0016787,GO:0016810,GO:0016811,GO:0006807	extrinsic component of membrane|hydrolase activity|hydrolase activity, acting on carbon-nitrogen (but not peptide) bonds|hydrolase activity, acting on carbon-nitrogen (but not peptide) bonds, in linear amides|nitrogen compound metabolic process
btsz	1.11586	0.264226		1.08707	0.370927		1.29547	0.00971427		1.17953	0.645784		4.94831	4.01119	4.81846	4.7489	5.05037	4.73207	4.03477	3.59132	4.08858	3.93238	4.98709	4.96228	FLYBASE:FBgn0266756,GeneID:3346167	Synaptotagmin-like protein 4	GO:0005813,GO:0005737,GO:0005768,GO:0070382,GO:0019898,GO:0005654,GO:0005886,GO:0098793,GO:0030141,GO:0030658,GO:0005509,GO:0005544,GO:0030276,GO:0042043,GO:0005543,GO:0019905,GO:0048791,GO:0006886,GO:0071985,GO:0046676,GO:0045921,GO:0050714,GO:0017158,GO:0006906	centrosome|cytoplasm|endosome|exocytic vesicle|extrinsic component of membrane|nucleoplasm|plasma membrane|presynapse|secretory granule|transport vesicle membrane|calcium ion binding|calcium-dependent phospholipid binding|clathrin binding|neurexin family protein binding|phospholipid binding|syntaxin binding|calcium ion-regulated exocytosis of neurotransmitter|intracellular protein transport|multi…
btv	6.8551	0.363374		11.9459	0.0760011		4.81684	0.0749425		2.40874	0.957059		0	0	0.00374875	0.0145524	0.0112999	0	0.00376511	0.0255005	0.00795455	0.0119398	0.0606143	0.0195621	FLYBASE:FBgn0023096,GeneID:35073	Cytoplasmic dynein 2 heavy chain 1	GO:0005929,GO:0005737,GO:0030286,GO:0005874,GO:0005886,GO:0005524,GO:0016887,GO:0003777,GO:0030030,GO:0007018,GO:0007275	cilium|cytoplasm|dynein complex|microtubule|plasma membrane|ATP binding|ATPase activity|microtubule motor activity|cell projection organization|microtubule-based movement|multicellular organism development	dme04145	Phagosome
btz	0.829386	0.0568781		0.324458	4.26176e-43	Down	0.42156	1.06982e-14	Down	0.95692	0.999917		42.3245	35.3211	41.0112	27.2726	35.5096	30.5089	10.0323	10.054	10.0043	8.84003	11.052	9.0305	FLYBASE:FBgn0045862,GeneID:43331	Protein CASC3	GO:0035145,GO:0016607,GO:0048471,GO:0003723,GO:0006397,GO:0051028,GO:0000184,GO:0006417,GO:0016070,GO:0008380	exon-exon junction complex|nuclear speck|perinuclear region of cytoplasm|RNA binding|mRNA processing|mRNA transport|nuclear-transcribed mRNA catabolic process, nonsense-mediated decay|regulation of translation|RNA metabolic process|RNA splicing	dme03013,dme03015	RNA transport|mRNA surveillance pathway
Bub1	0.813508	0.0159577		0.270358	6.56551e-36	Down	0.369305	2.76007e-18	Down	0.987152	0.999917		16.6206	14.5294	16.0605	11.0975	13.1663	12.1092	3.94829	3.02566	3.00629	2.92507	3.7803	3.17935	FLYBASE:FBgn0031696,GeneID:33758	Mitotic checkpoint serine/threonine-protein kinase BUB1	GO:0000775,GO:0000777,GO:0000942,GO:0000780,GO:0005737,GO:0000776,GO:0016020,GO:0005654,GO:0005524,GO:0004674,GO:0006915,GO:0051301,GO:0007059,GO:0009790,GO:0007067,GO:0007094,GO:2001244,GO:0051983,GO:0007063,GO:0071173	chromosome, centromeric region|condensed chromosome kinetochore|condensed nuclear chromosome outer kinetochore|condensed nuclear chromosome, centromeric region|cytoplasm|kinetochore|membrane|nucleoplasm|ATP binding|protein serine/threonine kinase activity|apoptotic process|cell division|chromosome segregation|embryo development|mitotic nuclear division|mitotic spindle assembly checkpoint|positive…
Bub3	0.737234	0.00451939		0.205505	6.7568e-46	Down	0.283456	2.28718e-27	Down	0.905464	0.999917		83.9722	70.2824	83.7087	45.8266	64.8399	55.8268	14.6661	10.2238	13.402	10.684	11.7699	12.2654	FLYBASE:FBgn0025457,GeneID:43490	Mitotic checkpoint protein BUB3	GO:0000777,GO:0005634,GO:0051301,GO:0007059,GO:0051321,GO:0007067	condensed chromosome kinetochore|nucleus|cell division|chromosome segregation|meiotic cell cycle|mitotic nuclear division
BubR1	0.666553	0.000512317		0.0857368	2.95469e-39	Down	0.0804973	6.21724e-73	Down	0.557682	0.296603		24.6504	18.723	21.1235	11.733	16.3319	12.7098	2.09139	0.81545	1.42886	0.670916	0.900357	0.843337	FLYBASE:FBgn0263855,GeneID:35522	Mitotic checkpoint serine/threonine-protein kinase BUB1	GO:0000775,GO:0000777,GO:0000942,GO:0000780,GO:0005737,GO:0000776,GO:0016020,GO:0005654,GO:0005524,GO:0004674,GO:0006915,GO:0051301,GO:0007059,GO:0009790,GO:0007067,GO:0007094,GO:2001244,GO:0051983,GO:0007063,GO:0071173	chromosome, centromeric region|condensed chromosome kinetochore|condensed nuclear chromosome outer kinetochore|condensed nuclear chromosome, centromeric region|cytoplasm|kinetochore|membrane|nucleoplasm|ATP binding|protein serine/threonine kinase activity|apoptotic process|cell division|chromosome segregation|embryo development|mitotic nuclear division|mitotic spindle assembly checkpoint|positive…
Buffy	1.21203	0.301002		2.48987	6.32812e-12	Up	2.55741	3.01688e-13	Up	1.10513	0.99157		9.80962	15.165	13.4408	15.5032	14.003	14.5394	25.1731	25.0521	24.6045	22.9251	27.2215	33.0568	FLYBASE:FBgn0040491,GeneID:36251	Bcl-2-related ovarian killer protein homolog A {ECO:0000305}	GO:0016021,GO:0005741,GO:0046982,GO:0042803,GO:0097192,GO:0008630,GO:0042981	integral component of membrane|mitochondrial outer membrane|protein heterodimerization activity|protein homodimerization activity|extrinsic apoptotic signaling pathway in absence of ligand|intrinsic apoptotic signaling pathway in response to DNA damage|regulation of apoptotic process	dme04214,dme04215	Apoptosis - fly|Apoptosis - multiple species
bug	1.14083	0.286305		1.21716	0.0426434		1.17543	0.19575		0.976398	0.999917		17.8361	18.0047	19.7228	20.2407	18.6779	20.9647	18.2606	17.5358	17.0768	15.9811	19.0608	16.7983	FLYBASE:FBgn0034050,GeneID:36749	Thioredoxin domain-containing protein 15	GO:0005623,GO:0016021,GO:0045454	cell|integral component of membrane|cell redox homeostasis
Bug22	0.855879	0.1581		0.308125	1.79253e-34	Down	0.427606	3.8492e-11	Down	1.05699	0.999917		46.4783	49.5726	53.5143	34.3273	45.1399	42.0301	12.3523	12.4453	11.2151	11.5464	11.5043	15.2224	FLYBASE:FBgn0032248,GeneID:34429	Cilia- and flagella-associated protein 20	GO:0071013,GO:0005814,GO:0005929,GO:0005874,GO:0005730,GO:0005634,GO:0071011,GO:0036126,GO:0060271,GO:0044782,GO:0048813,GO:0040011,GO:0000398,GO:0007517,GO:0048666,GO:1902093,GO:0018094,GO:0007288,GO:0007291	catalytic step 2 spliceosome|centriole|cilium|microtubule|nucleolus|nucleus|precatalytic spliceosome|sperm flagellum|cilium assembly|cilium organization|dendrite morphogenesis|locomotion|mRNA splicing, via spliceosome|muscle organ development|neuron development|positive regulation of flagellated sperm motility|protein polyglycylation|sperm axoneme assembly|sperm individualization
BuGZ	0.939591	0.538883		0.565172	6.99057e-12		0.810664	0.0379816		1.19682	0.505603		9.44139	8.21216	9.73508	7.48901	8.91083	7.96725	4.14238	3.82675	4.13723	4.75723	5.06035	4.71085	FLYBASE:FBgn0032600,GeneID:35004	BUB3-interacting and GLEBS motif-containing protein ZNF207 {ECO:0000250|UniProtKB:O43670}	GO:0000777,GO:0005737,GO:0000776,GO:0005874,GO:0005634,GO:0005819,GO:1990047,GO:0046872,GO:0008017,GO:0008608,GO:0051301,GO:0001578,GO:0046785,GO:0000070,GO:0090307,GO:0007094,GO:0050821,GO:0051983	condensed chromosome kinetochore|cytoplasm|kinetochore|microtubule|nucleus|spindle|spindle matrix|metal ion binding|microtubule binding|attachment of spindle microtubules to kinetochore|cell division|microtubule bundle formation|microtubule polymerization|mitotic sister chromatid segregation|mitotic spindle assembly|mitotic spindle assembly checkpoint|protein stabilization|regulation of chromosom…
bun	0.954947	0.600688		0.995743	0.949276		1.37186	0.000233645		1.16783	0.441681		25.6058	23.688	23.3834	20.7538	21.4641	23.4432	18.9168	18.2253	19.4336	20.2185	23.0498	23.0854	FLYBASE:FBgn0259176,GeneID:34665	Protein bunched, class 2/F/G isoform	GO:0005737,GO:0005829,GO:0005634,GO:0042803,GO:0003700,GO:0048102,GO:0007304,GO:0001751,GO:0008101,GO:0008340,GO:0046843,GO:0007476,GO:0036335,GO:0016319,GO:0043066,GO:0009996,GO:0045746,GO:0030707,GO:0007297,GO:0007422,GO:0030307,GO:0008284,GO:0002052,GO:0035071,GO:0035282,GO:0030431,GO:0042246,GO:0006351	cytoplasm|cytosol|nucleus|protein homodimerization activity|transcription factor activity, sequence-specific DNA binding|autophagic cell death|chorion-containing eggshell formation|compound eye photoreceptor cell differentiation|decapentaplegic signaling pathway|determination of adult lifespan|dorsal appendage formation|imaginal disc-derived wing morphogenesis|intestinal stem cell homeostasis|mus…
bur	0.821494	0.00429094		0.419794	4.36859e-36	Down	0.601898	5.1308e-09		1.04568	0.999917		82.9248	76.7932	82.5751	60.7938	67.083	60.4709	28.191	26.3495	24.9658	26.4522	29.3289	27.6727	FLYBASE:FBgn0000239,GeneID:45830	GMP synthase [glutamine-hydrolyzing]	GO:0005829,GO:0005524,GO:0019899,GO:0003922,GO:0003921,GO:0016462,GO:0006541,GO:0006177,GO:0042493,GO:1901367	cytosol|ATP binding|enzyme binding|GMP synthase (glutamine-hydrolyzing) activity|GMP synthase activity|pyrophosphatase activity|glutamine metabolic process|GMP biosynthetic process|response to drug|response to L-cysteine	dme00230,dme00983	Purine metabolism|Drug metabolism - other enzymes
Burs	5.14301	0.000108789	Up	7.6045	6.9616e-07	Up	2.2066	0.00238829	Up	1.31881	0.980447		0.527371	0.593236	1.12322	5.15966	3.23525	2.41566	3.45957	2.2558	7.70627	6.59845	5.44847	5.54869	FLYBASE:FBgn0038901,GeneID:42560	Bursicon	GO:0031395,GO:0005576,GO:0043195,GO:0005179,GO:0046982,GO:0030709,GO:0007298,GO:0007593,GO:0048067,GO:0036335	bursicon neuropeptide hormone complex|extracellular region|terminal bouton|hormone activity|protein heterodimerization activity|border follicle cell delamination|border follicle cell migration|chitin-based cuticle sclerotization|cuticle pigmentation|intestinal stem cell homeostasis
bves	1.04401	0.688153		0.87967	0.114006		0.941632	0.59273		0.991073	0.999917		7.89743	7.18354	7.31185	7.55359	7.247	7.28531	5.25029	4.88701	5.26532	4.64538	5.54188	5.1363	FLYBASE:FBgn0031150,GeneID:33083	Blood vessel epicardial substance	GO:0005923,GO:0005901,GO:0016021,GO:0016328,GO:0005886,GO:0042383,GO:0030552,GO:0005198,GO:0090136,GO:0007507,GO:0040017,GO:0001921,GO:0008360,GO:0043087,GO:0002931,GO:0007519,GO:0034446,GO:0016192	bicellular tight junction|caveola|integral component of membrane|lateral plasma membrane|plasma membrane|sarcolemma|cAMP binding|structural molecule activity|epithelial cell-cell adhesion|heart development|positive regulation of locomotion|positive regulation of receptor recycling|regulation of cell shape|regulation of GTPase activity|response to ischemia|skeletal muscle tissue development|substr…
bw	1.41195	0.287648		6.44078	5.06097e-14	Up	5.64329	3.27883e-19	Up	1.10059	0.999917		0.581137	0.554669	0.525099	0.628508	0.949687	0.650207	3.53352	3.21474	1.59705	2.65734	3.34311	3.25161	FLYBASE:FBgn0000241,GeneID:37724	Protein brown	GO:0016021,GO:0005524,GO:0016887,GO:0031409,GO:0006810	integral component of membrane|ATP binding|ATPase activity|pigment binding|transport
bwa	1.45197	0.000328007		1.73066	1.00992e-09		1.18528	0.144436		0.881703	0.935622		14.1952	15.5198	14.2146	19.4319	18.6329	22.2786	18.1799	19.2319	22.0502	16.3694	19.9572	16.3121	FLYBASE:FBgn0045064,GeneID:250736	Alkaline ceramidase	GO:0005783,GO:0016021,GO:0017040,GO:0007420,GO:0046514,GO:0019216,GO:0006665	endoplasmic reticulum|integral component of membrane|ceramidase activity|brain development|ceramide catabolic process|regulation of lipid metabolic process|sphingolipid metabolic process	dme00600	Sphingolipid metabolism
Bx	0.837296	0.122339		0.230853	1.8881e-40	Down	0.321228	3.90461e-16	Down	1.0339	0.999917		8.39724	6.99204	8.26055	5.34449	6.66364	6.75558	1.38815	1.46804	1.40953	1.18298	1.67824	1.57664	FLYBASE:FBgn0265598,GeneID:32846	Rhombotin-1	GO:0005634,GO:0008270,GO:0000122,GO:0045944,GO:0046013	nucleus|zinc ion binding|negative regulation of transcription from RNA polymerase II promoter|positive regulation of transcription from RNA polymerase II promoter|regulation of T cell homeostatic proliferation
Bx42	0.869541	0.168861		0.369416	4.10951e-33	Down	0.456342	8.84467e-15	Down	0.954927	0.999917		58.8112	54.9441	66.0127	43.2193	56.5287	48.4868	18.3479	16.3765	17.2236	16.3247	16.9901	16.4223	FLYBASE:FBgn0004856,GeneID:31840	Puff-specific protein Bx42	GO:0071013,GO:0071011,GO:0000974,GO:0003677,GO:0001700,GO:0035214,GO:0000398	catalytic step 2 spliceosome|precatalytic spliceosome|Prp19 complex|DNA binding|embryonic development via the syncytial blastoderm|eye-antennal disc development|mRNA splicing, via spliceosome	dme03040,dme04330	Spliceosome|Notch signaling pathway
by	1.81197	6.70284e-07		3.05661	2.27511e-31	Up	1.97185	2.09167e-13		1.03687	0.999917		7.8072	10.5177	8.89416	16.7859	14.8271	15.0047	21.2435	21.7638	22.0572	21.0276	23.6575	23.0804	FLYBASE:FBgn0000244,GeneID:41144	Tensin	GO:0005912,GO:0009986,GO:0005737,GO:0005856	adherens junction|cell surface|cytoplasm|cytoskeleton
byn	1.71917	0.0676747		2.94744	1.11636e-06	Up	1.85737	0.013246		0.961066	0.999917		0.491265	0.519361	0.578705	0.947742	0.835857	0.795551	1.23512	1.08959	1.34309	1.45919	1.00517	1.05695	FLYBASE:FBgn0011723,GeneID:39349	T-related protein	GO:0005634,GO:0003677,GO:0042803,GO:0000981,GO:0001709,GO:0007442,GO:0007443,GO:0007509,GO:0007494,GO:0007280,GO:0045944,GO:0006351	nucleus|DNA binding|protein homodimerization activity|RNA polymerase II transcription factor activity, sequence-specific DNA binding|cell fate determination|hindgut morphogenesis|Malpighian tubule morphogenesis|mesoderm migration involved in gastrulation|midgut development|pole cell migration|positive regulation of transcription from RNA polymerase II promoter|transcription, DNA-templated
bys	0.763735	0.00140126		0.357034	7.40574e-36	Down	0.490142	1.20798e-11	Down	0.931182	0.999917		42.5629	42.3628	45.5878	30.9757	33.7513	29.597	12.0174	11.382	13.0631	11.3289	10.8794	11.8286	FLYBASE:FBgn0010292,GeneID:31701	Bystin	GO:0005730,GO:0005634,GO:0022008,GO:0042254	nucleolus|nucleus|neurogenesis|ribosome biogenesis
c(2)M	0.930031	0.57701		0.0272997	2.58637e-75	Down	0.0258991	3.53273e-55	Down	0.778428	0.999917		13.7701	12.5466	12.9026	9.4993	12.581	12.5304	0.21279	0.226474	0.404606	0.179946	0.278338	0.199004	FLYBASE:FBgn0028525,GeneID:34964
c(3)G	0.822656	0.206995		0.116767	3.94423e-72	Down	0.127581	3.94477e-46	Down	0.79757	0.854602		26.3184	20.453	27.7263	15.3735	18.4808	24.1997	2.30688	2.24973	2.24347	1.68373	1.89744	1.86444	FLYBASE:FBgn0000246,GeneID:47765
c11.1	1.1083	0.215664		0.697101	3.11269e-06		0.740033	0.00266758		1.04408	0.999917		18.2717	15.8043	17.8827	16.9426	19.0313	18.5237	9.66698	8.85034	9.81013	8.57835	11.0538	10.0774	FLYBASE:FBgn0040236,GeneID:53436	Maestro heat-like repeat-containing protein family member 1
c12.1	0.940374	0.565255		0.623728	8.65583e-08		0.704724	0.00155974		0.944534	0.999917		39.8582	35.6894	38.3854	29.787	37.3705	34.4037	17.6154	17.567	20.4035	17.3954	16.9469	18.3045	FLYBASE:FBgn0040235,GeneID:53435	Protein CWC15 homolog	GO:0071013,GO:0005634,GO:0071011,GO:0003723,GO:0000398,GO:0019233	catalytic step 2 spliceosome|nucleus|precatalytic spliceosome|RNA binding|mRNA splicing, via spliceosome|sensory perception of pain	dme03040	Spliceosome
c12.2	1.03572	0.757714		1.06908	0.461732		1.32749	0.0162837		1.14231	0.917942		7.4864	7.1231	6.94489	6.81317	7.66065	6.66261	6.43364	5.48082	6.10969	5.85047	7.82478	7.00049	FLYBASE:FBgn0040234,GeneID:53434	von Willebrand factor A domain-containing protein 8	GO:0005576,GO:0005739,GO:0005524,GO:0016887	extracellular region|mitochondrion|ATP binding|ATPase activity
C15	1.31896	0.728644		1.13351	0.848649		0.809247	0.733106		0.830458	0.999917		0.0779366	0.48584	0.23239	0.551299	0.207554	0.227178	0.103735	0.301107	0.301347	0.219309	0.208754	0.161691	FLYBASE:FBgn0004863,GeneID:42544	T-cell leukemia homeobox protein 3
C1GalTA	0.836156	0.0527435		0.917712	0.274501		1.29484	0.0151293		1.04881	0.999917		28.853	28.4993	29.5243	19.9886	26	22.932	19.5731	20.3676	22.4079	20.3904	22.8102	22.4632	FLYBASE:FBgn0032078,GeneID:34215	Glycoprotein-N-acetylgalactosamine 3-beta-galactosyltransferase 1	GO:0016021,GO:0048531,GO:0016263,GO:0046872,GO:0021551,GO:0009247,GO:0055001,GO:1902037,GO:0007528,GO:0016267,GO:0006486,GO:0051489	integral component of membrane|beta-1,3-galactosyltransferase activity|glycoprotein-N-acetylgalactosamine 3-beta-galactosyltransferase activity|metal ion binding|central nervous system morphogenesis|glycolipid biosynthetic process|muscle cell development|negative regulation of hematopoietic stem cell differentiation|neuromuscular junction development|O-glycan processing, core 1|protein glycosylat…	dme00512	Mucin type O-glycan biosynthesis
C3G	0.893325	0.221227		0.748094	0.000389206		1.00164	0.989189		1.06088	0.999917		7.71665	6.72993	7.45811	6.00531	6.62106	5.88466	4.18692	4.0616	4.56682	3.90717	5.22761	4.52634	FLYBASE:FBgn0259228,GeneID:31618	Guanine nucleotide-releasing factor 2	GO:0005622,GO:0017034,GO:0005088,GO:0016203,GO:0043547,GO:0007265,GO:0043087,GO:0045214,GO:0007525	intracellular|Rap guanyl-nucleotide exchange factor activity|Ras guanyl-nucleotide exchange factor activity|muscle attachment|positive regulation of GTPase activity|Ras protein signal transduction|regulation of GTPase activity|sarcomere organization|somatic muscle development
ca	0.767998	0.0161034		0.50081	3.8834e-16		0.785299	0.04013		1.07055	0.999917		12.339	10.274	10.6475	7.46033	9.50579	7.24141	4.56258	4.22893	4.22627	4.23635	5.04574	4.71261	FLYBASE:FBgn0000247,GeneID:43518	X-linked retinitis pigmentosa GTPase regulator homolog	GO:0030424,GO:0045202,GO:0005085,GO:0030517	axon|synapse|guanyl-nucleotide exchange factor activity|negative regulation of axon extension
Ca-alpha1D	1.87331	0.00195006		3.58121	4.04392e-19	Up	2.49354	1.84484e-08	Up	1.15122	0.978202		0.519507	0.438293	0.553236	1.1275	0.773592	0.757158	1.42154	1.6039	1.19838	1.2775	1.7751	1.85246	FLYBASE:FBgn0001991,GeneID:34950	Voltage-dependent calcium channel type D subunit alpha-1	GO:0016324,GO:0016323,GO:0005622,GO:0005891,GO:0008331,GO:0046872,GO:0005245,GO:0070588,GO:0006816,GO:0019722,GO:0042045,GO:0086010,GO:0006936,GO:0016322	apical plasma membrane|basolateral plasma membrane|intracellular|voltage-gated calcium channel complex|high voltage-gated calcium channel activity|metal ion binding|voltage-gated calcium channel activity|calcium ion transmembrane transport|calcium ion transport|calcium-mediated signaling|epithelial fluid transport|membrane depolarization during action potential|muscle contraction|neuron remodeling
Ca-beta	1.3446	0.0668917		2.01545	8.6006e-08	Up	1.82854	1.42113e-05		1.0842	0.999917		1.02159	0.829423	0.826079	1.0745	1.29114	1.04309	1.48652	1.46615	1.25988	1.41299	1.49571	1.68238	FLYBASE:FBgn0259822,GeneID:34557	Voltage-dependent L-type calcium channel subunit beta-2	GO:0005887,GO:1990454,GO:0005886,GO:0005891,GO:0051015,GO:0005262,GO:0005245,GO:0070509,GO:0061337,GO:0007268,GO:0090002,GO:0098912,GO:0086045,GO:0007528,GO:1904879,GO:0051928,GO:1901843,GO:0086091,GO:1901385,GO:0007601	integral component of plasma membrane|L-type voltage-gated calcium channel complex|plasma membrane|voltage-gated calcium channel complex|actin filament binding|calcium channel activity|voltage-gated calcium channel activity|calcium ion import|cardiac conduction|chemical synaptic transmission|establishment of protein localization to plasma membrane|membrane depolarization during atrial cardiac mus…
CaBP1	1.15821	0.0926692		1.11198	0.112923		0.978124	0.828455		0.904766	0.936026		91.2355	87.9628	81.6404	98.3204	93.7097	93.4352	77.0779	72.4326	77.2531	71.4772	62.7888	71.2754	FLYBASE:FBgn0025678,GeneID:34976	Protein disulfide-isomerase A6 homolog {ECO:0000305}	GO:0009986,GO:0012505,GO:0005783,GO:0005788,GO:0005811,GO:0003756,GO:0045454,GO:0006909,GO:2000427,GO:0006457,GO:0034976,GO:0030431	cell surface|endomembrane system|endoplasmic reticulum|endoplasmic reticulum lumen|lipid particle|protein disulfide isomerase activity|cell redox homeostasis|phagocytosis|positive regulation of apoptotic cell clearance|protein folding|response to endoplasmic reticulum stress|sleep	dme04141	Protein processing in endoplasmic reticulum
cac	1.61769	0.0144569		1.64951	0.00697788		2.55198	9.54706e-09	Up	2.2211	0.00120234	Up	0.380137	0.306495	0.29744	0.534414	0.529061	0.440082	0.480403	0.44919	0.336894	0.751054	0.926129	1.15781	FLYBASE:FBgn0263111,GeneID:32158	Voltage-dependent calcium channel type A subunit alpha-1	GO:0016324,GO:0016323,GO:0005622,GO:0031594,GO:0048786,GO:0005891,GO:0005509,GO:0008331,GO:0008332,GO:0005245,GO:0008344,GO:0097352,GO:0006914,GO:0070588,GO:0006816,GO:0019722,GO:0007268,GO:0007619,GO:0050908,GO:0042045,GO:0006887,GO:0045433,GO:0086010,GO:0070050,GO:0016322,GO:0007269,GO:0007602,GO:0010524,GO:0045887,GO:0002027,GO:0016057,GO:0046928,GO:0007632	apical plasma membrane|basolateral plasma membrane|intracellular|neuromuscular junction|presynaptic active zone|voltage-gated calcium channel complex|calcium ion binding|high voltage-gated calcium channel activity|low voltage-gated calcium channel activity|voltage-gated calcium channel activity|adult locomotory behavior|autophagosome maturation|autophagy|calcium ion transmembrane transport|calciu…
cact	1.13042	0.124032		0.392354	2.78915e-50	Down	0.34859	1.5512e-30	Down	0.891448	0.859544		104.31	97.7162	95.9057	105.43	113.703	99.5051	31.6833	30.2629	29.4151	25.8072	30.0871	25.8659	FLYBASE:FBgn0000250,GeneID:34969	NF-kappa-B inhibitor cactus	GO:0005737,GO:0031594,GO:0008134,GO:0019732,GO:0019730,GO:0006974,GO:0042994,GO:0006952,GO:0046843,GO:0009950,GO:0030097,GO:0006955,GO:0045087,GO:0007399,GO:0048477,GO:0006909,GO:0006967,GO:0009620,GO:0008063	cytoplasm|neuromuscular junction|transcription factor binding|antifungal humoral response|antimicrobial humoral response|cellular response to DNA damage stimulus|cytoplasmic sequestering of transcription factor|defense response|dorsal appendage formation|dorsal/ventral axis specification|hemopoiesis|immune response|innate immune response|nervous system development|oogenesis|phagocytosis|positive …	dme04624	Toll and Imd signaling pathway
cactin	0.859528	0.193264		0.618802	1.96649e-07		0.70313	0.00618391		0.865559	0.936026		16.6507	15.1079	17.7405	14.1482	14.029	12.0033	7.65099	8.06118	8.23461	7.60797	7.1173	6.04311	FLYBASE:FBgn0031114,GeneID:33043	Cactin	GO:0071013,GO:0044822,GO:0009950,GO:0000398,GO:0022008,GO:0048812	catalytic step 2 spliceosome|poly(A) RNA binding|dorsal/ventral axis specification|mRNA splicing, via spliceosome|neurogenesis|neuron projection morphogenesis
cad	0.688897	1.00839e-05		0.354125	5.79924e-54	Down	0.612543	2.15227e-06		1.06002	0.999917		75.796	69.8033	73.6762	41.0443	54.598	47.6877	19.478	20.0601	21.1691	22.1138	20.5972	21.8165	FLYBASE:FBgn0000251,GeneID:35341	Homeotic protein caudal	GO:0005737,GO:0005634,GO:0000977,GO:0003700,GO:0007487,GO:0009887,GO:0009948,GO:0007350,GO:0030154,GO:0010004,GO:0035224,GO:0035215,GO:0007377,GO:0007442,GO:0007443,GO:0002807,GO:0008284,GO:0045944,GO:0045893,GO:0007379,GO:0006351	cytoplasm|nucleus|RNA polymerase II regulatory region sequence-specific DNA binding|transcription factor activity, sequence-specific DNA binding|analia development|animal organ morphogenesis|anterior/posterior axis specification|blastoderm segmentation|cell differentiation|gastrulation involving germ band extension|genital disc anterior/posterior pattern formation|genital disc development|germ-ba…
Cad74A	0.638441	0.525836		0.0308852	1.22365e-36	Down	0.0597715	7.2801e-07	Down	1.11606	0.999917		6.81393	4.22152	2.83486	1.16634	5.91697	1.4582	0.156207	0.123659	0.0525031	0.120088	0.157173	0.0959157	FLYBASE:FBgn0036715,GeneID:39936	Cadherin-23
Cad86C	0.851352	0.48319		1.53798	0.00745166		2.35038	7.71691e-05	Up	1.15215	0.999917		0.783745	0.602879	0.615334	0.533644	0.598537	0.479946	0.749513	0.788804	0.868144	0.701932	1.32968	0.758341	FLYBASE:FBgn0261053,GeneID:41302	Cadherin-86C	GO:0005887,GO:0035003,GO:0005509,GO:0016339,GO:0044331,GO:0007156,GO:0008360	integral component of plasma membrane|subapical complex|calcium ion binding|calcium-dependent cell-cell adhesion via plasma membrane cell adhesion molecules|cell-cell adhesion mediated by cadherin|homophilic cell adhesion via plasma membrane adhesion molecules|regulation of cell shape
Cad87A	0.748371	0.0406864		0.265948	5.09982e-30	Down	0.516069	5.63721e-06		1.29415	0.622308		10.6801	8.46476	8.69965	5.68628	8.45575	5.64385	2.18274	1.56628	2.04643	1.96365	2.69023	2.87482	FLYBASE:FBgn0037963,GeneID:41441	Cadherin-87A	GO:0005887,GO:0005509,GO:0016339,GO:0044331,GO:0007156	integral component of plasma membrane|calcium ion binding|calcium-dependent cell-cell adhesion via plasma membrane cell adhesion molecules|cell-cell adhesion mediated by cadherin|homophilic cell adhesion via plasma membrane adhesion molecules
Cad88C	0.362961	0.0157735	Down	0.0823764	1.26491e-08	Down	0.31525	0.0095921	Down	1.23274	0.999917		1.13661	0.724724	0.269995	0.337875	0.242726	0.145861	0.0642251	0.0207137	0.0527677	0.0452599	0.0646223	0.0593226	FLYBASE:FBgn0038247,GeneID:41774	Cadherin-23	GO:0045177,GO:0016021,GO:0005886,GO:0032420,GO:0005509,GO:0047485,GO:0007156,GO:0060122,GO:0007626,GO:0007605	apical part of cell|integral component of membrane|plasma membrane|stereocilium|calcium ion binding|protein N-terminus binding|homophilic cell adhesion via plasma membrane adhesion molecules|inner ear receptor stereocilium organization|locomotory behavior|sensory perception of sound
Cad96Ca	1.92485	0.0416175		4.52561	6.38194e-13	Up	2.39529	8.57104e-05	Up	0.901731	0.999917		0.377334	0.758955	0.635943	1.28182	0.819201	1.11584	2.07993	2.15505	2.04143	1.3157	2.15871	2.22938	FLYBASE:FBgn0022800,GeneID:43026	Tyrosine kinase receptor Cad96Ca	GO:0045177,GO:0005887,GO:0005524,GO:0005509,GO:0004672,GO:0004713,GO:0004714,GO:0016339,GO:0007030,GO:0007156,GO:0045792,GO:0090303,GO:0006468,GO:0042060	apical part of cell|integral component of plasma membrane|ATP binding|calcium ion binding|protein kinase activity|protein tyrosine kinase activity|transmembrane receptor protein tyrosine kinase activity|calcium-dependent cell-cell adhesion via plasma membrane cell adhesion molecules|Golgi organization|homophilic cell adhesion via plasma membrane adhesion molecules|negative regulation of cell size…
Cad96Cb	1.61857	0.646152		131.84	5.00814e-40	Up	56.7616	6.75133e-35	Up	0.619572	0.0703127		0.0159236	0.0783667	0.0474809	0.0767992	0.0636098	0.0773599	5.83384	4.33722	4.50019	3.39422	3.23086	2.46117	FLYBASE:FBgn0039294,GeneID:43033	Protocadherin Fat 1, nuclear form
Cad99C	0.530549	1.90628e-08		0.438789	2.83279e-14	Down	0.797265	0.133283		0.856156	0.94596		6.63396	5.26957	6.29623	2.5901	3.45371	3.10981	2.0913	1.89497	2.26175	1.73693	2.06249	1.56085	FLYBASE:FBgn0039709,GeneID:43528	Cadherin-99C {ECO:0000303|PubMed:15708564}	GO:0016324,GO:0005887,GO:0005622,GO:0005902,GO:0005509,GO:0017022,GO:0045176,GO:0016339,GO:0019722,GO:0044331,GO:0007304,GO:0032529,GO:0007156,GO:0002385,GO:2000370,GO:0032533,GO:0007224,GO:0035239,GO:0007305	apical plasma membrane|integral component of plasma membrane|intracellular|microvillus|calcium ion binding|myosin binding|apical protein localization|calcium-dependent cell-cell adhesion via plasma membrane cell adhesion molecules|calcium-mediated signaling|cell-cell adhesion mediated by cadherin|chorion-containing eggshell formation|follicle cell microvillus organization|homophilic cell adhesion…
CadN	0.985789	0.964386		1.18286	0.434241		1.88026	0.00167723		1.38455	0.696208		0.542589	0.313184	0.525979	0.503994	0.48166	0.296143	0.431313	0.511132	0.332	0.434718	0.622375	0.726133	FLYBASE:FBgn0015609,GeneID:35070	Neural-cadherin	GO:0030424,GO:0005911,GO:0030425,GO:0016021,GO:0005887,GO:0005886,GO:0008013,GO:0045296,GO:0005509,GO:0050839,GO:0042803,GO:0004872,GO:0048675,GO:0048846,GO:0007411,GO:0007412,GO:0007413,GO:0016339,GO:0044331,GO:0007156,GO:0050774,GO:0016318,GO:0045467,GO:0045463,GO:0048841,GO:0048814,GO:0031290,GO:0019233	axon|cell-cell junction|dendrite|integral component of membrane|integral component of plasma membrane|plasma membrane|beta-catenin binding|cadherin binding|calcium ion binding|cell adhesion molecule binding|protein homodimerization activity|receptor activity|axon extension|axon extension involved in axon guidance|axon guidance|axon target recognition|axonal fasciculation|calcium-dependent cell-ce…
CadN2	1.2735	0.693144		3.02278	0.00190226	Up	4.56732	7.328e-06	Up	1.71397	0.574538		0.0905309	0.0831674	0.0419913	0.0931472	0.11452	0.0527778	0.162673	0.180712	0.165475	0.235642	0.24855	0.394421	FLYBASE:FBgn0262018,GeneID:35071	Putative neural-cadherin 2	GO:0005887,GO:0005509,GO:0050839,GO:0004872,GO:0048846,GO:0016339,GO:0044331,GO:0007156,GO:0016318,GO:0045467,GO:0045463	integral component of plasma membrane|calcium ion binding|cell adhesion molecule binding|receptor activity|axon extension involved in axon guidance|calcium-dependent cell-cell adhesion via plasma membrane cell adhesion molecules|cell-cell adhesion mediated by cadherin|homophilic cell adhesion via plasma membrane adhesion molecules|ommatidial rotation|R7 cell development|R8 cell development
Cadps	1.74514	0.000241532		3.87057	9.08219e-38	Up	3.16458	4.98425e-17	Up	1.26562	0.594522		1.7273	1.60617	1.3976	2.92202	2.58317	2.28553	5.04294	4.77031	4.49417	4.67122	6.17264	7.39215	FLYBASE:FBgn0053653,GeneID:49968	Calcium-dependent secretion activator	GO:0030054,GO:0030659,GO:0045202,GO:0008021,GO:0005509,GO:0008289,GO:1990504,GO:0007269,GO:0045956,GO:0015031,GO:0019233,GO:0035249,GO:0016079,GO:0016192	cell junction|cytoplasmic vesicle membrane|synapse|synaptic vesicle|calcium ion binding|lipid binding|dense core granule exocytosis|neurotransmitter secretion|positive regulation of calcium ion-dependent exocytosis|protein transport|sensory perception of pain|synaptic transmission, glutamatergic|synaptic vesicle exocytosis|vesicle-mediated transport
Caf1-105	0.702789	0.000102847		0.0412961	5.81261e-77	Down	0.0464189	3.06012e-121	Down	0.705114	0.855153		57.8174	49.2379	55.2256	30.6315	39.8264	37.6908	2.6773	1.29521	1.27062	1.25097	1.1322	1.31038	FLYBASE:FBgn0033526,GeneID:36107	Chromatin assembly factor 1 subunit B	GO:0033186,GO:0005737,GO:0000790,GO:0005654,GO:0005634,GO:0043234,GO:0003682,GO:0042393,GO:0051082,GO:0007049,GO:0031497,GO:0006281,GO:0006260,GO:0006335,GO:0006461,GO:0006355,GO:0006351	CAF-1 complex|cytoplasm|nuclear chromatin|nucleoplasm|nucleus|protein complex|chromatin binding|histone binding|unfolded protein binding|cell cycle|chromatin assembly|DNA repair|DNA replication|DNA replication-dependent nucleosome assembly|protein complex assembly|regulation of transcription, DNA-templated|transcription, DNA-templated
Caf1-180	0.648296	7.25605e-05		0.0457202	1.01536e-108	Down	0.0638811	4.952e-76	Down	0.805218	0.971881		50.3992	40.4979	47.5092	23.7897	34.2654	27.1037	2.09533	1.12886	1.73551	0.931262	1.7609	1.31134	FLYBASE:FBgn0030054,GeneID:31801	Chromatin assembly factor 1 subunit A-A	GO:0033186,GO:0005634,GO:0007049,GO:0031497,GO:0006281,GO:0006260,GO:0006335	CAF-1 complex|nucleus|cell cycle|chromatin assembly|DNA repair|DNA replication|DNA replication-dependent nucleosome assembly
Caf1-55	0.682591	2.38215e-05		0.154419	9.10418e-121	Down	0.220988	5.73275e-46	Down	0.869874	0.878784		126.371	123.139	118.342	68.7467	93.3023	76.3477	16.5886	14.3179	13.4902	12.5251	13.2734	12.9419	FLYBASE:FBgn0263979,GeneID:41836	Probable histone-binding protein Caf1	GO:0033186,GO:0035098,GO:0035097,GO:0031523,GO:0005634,GO:0016581,GO:0016589,GO:0005700,GO:0070822,GO:0005667,GO:0035035,GO:0042393,GO:0042826,GO:0042803,GO:0031497,GO:0006342,GO:0048813,GO:0006281,GO:0007307,GO:0016573,GO:0070734,GO:0051567,GO:0016571,GO:0000281,GO:0007517,GO:0000122,GO:0048666,GO:0048812,GO:0006334,GO:0042766,GO:0016584,GO:0008284,GO:0007346,GO:0007379,GO:0006351	CAF-1 complex|ESC/E(Z) complex|histone methyltransferase complex|Myb complex|nucleus|NuRD complex|NURF complex|polytene chromosome|Sin3-type complex|transcription factor complex|histone acetyltransferase binding|histone binding|histone deacetylase binding|protein homodimerization activity|chromatin assembly|chromatin silencing|dendrite morphogenesis|DNA repair|eggshell chorion gene amplification|…
cag	1.05061	0.695433		0.566814	4.93508e-07		0.487151	5.07291e-08	Down	0.802149	0.780368		15.5867	14.4456	16.578	14.0161	16.0388	16.3123	7.52535	6.08522	7.06614	4.95731	5.66977	6.00649	FLYBASE:FBgn0017414,GeneID:36157	Major centromere autoantigen B	GO:0005694,GO:0000775,GO:0000780,GO:0031618,GO:0005634,GO:0019237,GO:0003682,GO:0003696,GO:0043565	chromosome|chromosome, centromeric region|condensed nuclear chromosome, centromeric region|nuclear pericentric heterochromatin|nucleus|centromeric DNA binding|chromatin binding|satellite DNA binding|sequence-specific DNA binding
CAH1	1.06467	0.644304		4.91299	3.5506e-50	Up	4.80646	5.10634e-74	Up	0.924932	0.999545		48.1505	61.9964	48.9444	55.1662	54.4032	50.7747	181.789	193.098	236.487	182.307	201.906	183.267	FLYBASE:FBgn0027844,GeneID:34786	Carbonic anhydrase	GO:0004089,GO:0008270,GO:0015670,GO:0042539,GO:0006730	carbonate dehydratase activity|zinc ion binding|carbon dioxide transport|hypotonic salinity response|one-carbon metabolic process	dme00910	Nitrogen metabolism
CAH2	0.989842	0.936346		2.59372	1.77123e-32	Up	3.06222	1.65692e-21	Up	1.03538	0.999917		54.539	54.8064	58.2457	46.4116	49.3951	61.2813	112.463	123.871	103.271	100.527	143.303	110.305	FLYBASE:FBgn0027843,GeneID:39390	Carbonic anhydrase 2	GO:0045177,GO:0005737,GO:0005829,GO:0070062,GO:0043209,GO:0005886,GO:0004064,GO:0004089,GO:0008270,GO:0038166,GO:0015670,GO:0002009,GO:0006730,GO:0032849,GO:2001150,GO:0032230,GO:0044070,GO:2001225,GO:0051453,GO:0046903	apical part of cell|cytoplasm|cytosol|extracellular exosome|myelin sheath|plasma membrane|arylesterase activity|carbonate dehydratase activity|zinc ion binding|angiotensin-activated signaling pathway|carbon dioxide transport|morphogenesis of an epithelium|one-carbon metabolic process|positive regulation of cellular pH reduction|positive regulation of dipeptide transmembrane transport|positive reg…	dme00910	Nitrogen metabolism
CAHbeta	1.09101	0.447469		1.06757	0.476236		1.21436	0.0895724		1.10119	0.979688		21.364	20.9451	21.3182	22.3181	22.8535	20.4709	17.5758	18.2289	17.275	18.2222	20.229	20.2781	FLYBASE:FBgn0037646,GeneID:41070	Beta carbonic anhydrase 1	GO:0004089,GO:0008270	carbonate dehydratase activity|zinc ion binding	dme00910	Nitrogen metabolism
caix	2.98825	2.38713e-16	Up	6.104	3.62115e-69	Up	2.2012	1.39736e-13	Up	0.955079	0.999917		10.5394	13.9437	13.6562	40.8708	34.6017	32.0896	63.7232	60.9548	57.4149	59.1645	58.4599	56.7885	FLYBASE:FBgn0039486,GeneID:43264	Carbonic anhydrase 2	GO:0045177,GO:0030424,GO:0016323,GO:0005737,GO:0005829,GO:0070062,GO:0005615,GO:0005902,GO:0043209,GO:0005886,GO:0004064,GO:0004089,GO:0008270,GO:0038166,GO:0015670,GO:0071498,GO:0001822,GO:0002009,GO:0042475,GO:0006730,GO:0030316,GO:0045780,GO:0032849,GO:2001150,GO:0045672,GO:0032230,GO:0044070,GO:0045124,GO:0030641,GO:2001225,GO:0051453,GO:0043627,GO:0010033,GO:0009268,GO:0048545,GO:0010043,GO:…	apical part of cell|axon|basolateral plasma membrane|cytoplasm|cytosol|extracellular exosome|extracellular space|microvillus|myelin sheath|plasma membrane|arylesterase activity|carbonate dehydratase activity|zinc ion binding|angiotensin-activated signaling pathway|carbon dioxide transport|cellular response to fluid shear stress|kidney development|morphogenesis of an epithelium|odontogenesis of de…	dme00910	Nitrogen metabolism
cal1	0.659703	0.000728581		0.0958727	5.73871e-107	Down	0.131348	8.88156e-51	Down	0.806197	0.823249		45.2584	38.8815	39.1828	21.2018	32.7791	23.3465	3.71489	2.61171	2.92199	2.11881	2.54121	2.8188	FLYBASE:FBgn0038478,GeneID:42065
CalpA	1.31759	0.00526256		1.41902	0.000126155		1.21019	0.0532523		0.996396	0.999917		10.8348	10.2506	12.6776	13.4797	13.9699	14.6131	12.621	12.1843	12.667	11.655	13.1495	12.6786	FLYBASE:FBgn0012051,GeneID:37232	Calpain-A catalytic subunit	GO:0015629,GO:0005737,GO:0005622,GO:0043025,GO:0005509,GO:0004198,GO:0021919,GO:0042335,GO:0050832,GO:0008340,GO:0009953,GO:0008345,GO:0007520,GO:0016322,GO:0006909,GO:0016540,GO:0006508	actin cytoskeleton|cytoplasm|intracellular|neuronal cell body|calcium ion binding|calcium-dependent cysteine-type endopeptidase activity|BMP signaling pathway involved in spinal cord dorsal/ventral patterning|cuticle development|defense response to fungus|determination of adult lifespan|dorsal/ventral pattern formation|larval locomotory behavior|myoblast fusion|neuron remodeling|phagocytosis|prot…
CalpB	1.1447	0.11387		0.5572	9.5747e-11		0.560859	5.26929e-10		1.02175	0.999917		24.1874	20.6092	24.2648	24.0056	26.0029	24.7509	9.41491	9.51257	11.1708	9.76165	11.2069	9.88858	FLYBASE:FBgn0025866,GeneID:39165	Calpain-B catalytic subunit 2	GO:0005737,GO:0016020,GO:0005509,GO:0004198,GO:0007298,GO:0016322,GO:0016540,GO:0006508,GO:0019233	cytoplasm|membrane|calcium ion binding|calcium-dependent cysteine-type endopeptidase activity|border follicle cell migration|neuron remodeling|protein autoprocessing|proteolysis|sensory perception of pain
CalpC	0.920632	0.61708		0.42955	5.21349e-10	Down	0.520826	1.97786e-05		0.992845	0.999917		8.07501	6.05821	7.91897	5.64277	7.67001	5.92806	2.63326	2.13184	2.64919	2.72671	2.30709	2.32677	FLYBASE:FBgn0260450,GeneID:32597	Calpain-C	GO:0005737,GO:0005509	cytoplasm|calcium ion binding
Calr	1.21086	0.0030723		1.18582	0.00642065		1.05162	0.568825		0.952718	0.999917		400.771	399	410.398	462.239	466.624	456.674	354.555	373.875	393.484	365.593	357.47	348.892	FLYBASE:FBgn0005585,GeneID:41166	Calreticulin	GO:0012505,GO:0005788,GO:0005615,GO:0045169,GO:0005811,GO:0005509,GO:0030246,GO:0048854,GO:0007417,GO:0007476,GO:0031987,GO:0022008,GO:0042048,GO:0007422,GO:0006457,GO:0030431,GO:0001964	endomembrane system|endoplasmic reticulum lumen|extracellular space|fusome|lipid particle|calcium ion binding|carbohydrate binding|brain morphogenesis|central nervous system development|imaginal disc-derived wing morphogenesis|locomotion involved in locomotory behavior|neurogenesis|olfactory behavior|peripheral nervous system development|protein folding|sleep|startle response	dme04141,dme04145	Protein processing in endoplasmic reticulum|Phagosome
Cals	1.4441	3.18567e-05		2.18573	1.55184e-32	Up	1.88629	9.17584e-14		1.10509	0.824075		22.0331	23.5576	24.0121	33.1142	29.3797	32.4213	41.6276	37.5418	39.8337	41.8335	44.932	45.1636	FLYBASE:FBgn0039928,GeneID:43824	Calsyntenin-1	GO:0005576,GO:0005887,GO:0045211,GO:0005509,GO:0016339,GO:0044331,GO:0007156	extracellular region|integral component of plasma membrane|postsynaptic membrane|calcium ion binding|calcium-dependent cell-cell adhesion via plasma membrane cell adhesion molecules|cell-cell adhesion mediated by cadherin|homophilic cell adhesion via plasma membrane adhesion molecules
Calx	0.947273	0.581327		0.783925	0.00205042		1.15028	0.245616		1.23384	0.54348		11.1298	9.92722	9.8159	8.26468	9.89497	9.5539	6.09791	6.0092	6.8161	6.5424	9.34128	7.59261	FLYBASE:FBgn0013995,GeneID:42481	Sodium/calcium exchanger 3	GO:0030054,GO:0043197,GO:0005789,GO:0005887,GO:0031226,GO:0005874,GO:0005741,GO:0031594,GO:0043204,GO:0048471,GO:0005886,GO:0042383,GO:0016528,GO:0005432,GO:0046872,GO:1990034,GO:1990035,GO:0070588,GO:0060402,GO:0007154,GO:0006874,GO:0071320,GO:0071456,GO:0002244,GO:0006811,GO:0007612,GO:0060291,GO:0007613,GO:0051560,GO:0006851,GO:0042552,GO:0048709,GO:1903779,GO:0014819,GO:0035725,GO:0021537	cell junction|dendritic spine|endoplasmic reticulum membrane|integral component of plasma membrane|intrinsic component of plasma membrane|microtubule|mitochondrial outer membrane|neuromuscular junction|perikaryon|perinuclear region of cytoplasm|plasma membrane|sarcolemma|sarcoplasm|calcium:sodium antiporter activity|metal ion binding|calcium ion export from cell|calcium ion import into cell|calci…
calypso	0.726973	0.0103459		0.233057	3.67738e-36	Down	0.361615	4.53217e-12	Down	1.00285	0.999917		15.9225	12.7986	14.4196	8.27511	11.6849	9.79751	2.46607	2.66803	2.72344	2.3461	2.68434	2.88869	FLYBASE:FBgn0262166,GeneID:36794	Ubiquitin carboxyl-terminal hydrolase calypso	GO:0000790,GO:0035517,GO:0003682,GO:0004843,GO:0006342,GO:0035522,GO:0007385,GO:0006511	nuclear chromatin|PR-DUB complex|chromatin binding|thiol-dependent ubiquitin-specific protease activity|chromatin silencing|monoubiquitinated histone H2A deubiquitination|specification of segmental identity, abdomen|ubiquitin-dependent protein catabolic process
Cam	1.03238	0.765329		0.996168	0.962672		1.18681	0.0700304		1.09072	0.971881		133.675	129.508	123.117	131.59	115.427	129.464	96.2498	93.1505	111.542	115.101	108.736	104.878	FLYBASE:FBgn0000253,GeneID:36329	Calmodulin	GO:0005509	calcium ion binding	dme04070,dme04745	Phosphatidylinositol signaling system|Phototransduction - fly
CaMKI	1.31171	0.0019695		2.11109	1.57392e-38	Up	1.9474	1.27711e-14		1.07307	0.971881		73.3516	75.314	73.2322	96.2922	84.6017	93.9199	127.791	116.704	121.837	121.558	132.877	140.17	FLYBASE:FBgn0016126,GeneID:43792	Calcium/calmodulin-dependent protein kinase type 1 {ECO:0000303|PubMed:10428833}	GO:0005737,GO:0005634,GO:0005524,GO:0005516,GO:0004683,GO:0046872,GO:0035556,GO:0048812,GO:0018105,GO:0018107,GO:0032793,GO:0045944,GO:0046777,GO:0006468,GO:0045664,GO:0040040	cytoplasm|nucleus|ATP binding|calmodulin binding|calmodulin-dependent protein kinase activity|metal ion binding|intracellular signal transduction|neuron projection morphogenesis|peptidyl-serine phosphorylation|peptidyl-threonine phosphorylation|positive regulation of CREB transcription factor activity|positive regulation of transcription from RNA polymerase II promoter|protein autophosphorylation…
CaMKII	0.941096	0.489639		0.708242	4.37895e-07		0.959129	0.681849		1.133	0.777373		42.1319	38.294	40.6017	32.0032	37.3739	38.527	23.8148	21.4382	21.7656	24.1091	24.5532	27.5264	FLYBASE:FBgn0264607,GeneID:43828	Calcium/calmodulin-dependent protein kinase type II alpha chain			dme04310,dme04745	Wnt signaling pathway|Phototransduction - fly
Camta	1.01045	0.933239		0.589477	1.15044e-06		0.808224	0.0783204		1.23055	0.717993		4.92876	4.19724	4.62325	4.31618	4.83627	3.99003	2.31933	1.72691	2.29878	2.16917	2.87147	2.79191	FLYBASE:FBgn0259234,GeneID:35974	Calmodulin-binding transcription activator 1
can	1.13693	0.932807		0.427991	0.498878		0.584508	0.712786					0.0326561	0.0964285	0.0162289	0	0.130451	0.0317299	0.0162998	0.0315417	0	0.0516894	0	0.0169375	FLYBASE:FBgn0011569,GeneID:45432	Transcription initiation factor TFIID subunit 5	GO:0005634,GO:0005669,GO:0022008,GO:0045944,GO:0007221,GO:0051123,GO:0006367	nucleus|transcription factor TFIID complex|neurogenesis|positive regulation of transcription from RNA polymerase II promoter|positive regulation of transcription of Notch receptor target|RNA polymerase II transcriptional preinitiation complex assembly|transcription initiation from RNA polymerase II promoter	dme03022	Basal transcription factors
cana	0.650826	4.18088e-07		0.277571	6.36128e-55	Down	0.473356	9.69697e-13	Down	0.987148	0.999917		26.7025	23.566	24.3746	13.2789	17.3957	15.4058	5.5108	4.79076	5.90887	5.22666	5.73944	5.06622	FLYBASE:FBgn0040233,GeneID:3771934	Kinesin-like protein KIN-7N {ECO:0000305}	GO:0005871,GO:0005874,GO:0005524,GO:0016887,GO:0003777,GO:0007018	kinesin complex|microtubule|ATP binding|ATPase activity|microtubule motor activity|microtubule-based movement
CanA-14F	0.810467	0.0235936		0.453015	3.26427e-16	Down	0.688076	0.000472919		1.09466	0.989857		15.1517	12.8273	13.8004	9.6252	12.1519	10.3138	5.7121	4.29732	4.79639	4.97213	6.0172	5.25723	FLYBASE:FBgn0267912,GeneID:8674098	Serine/threonine-protein phosphatase 2B catalytic subunit 3	GO:0033192,GO:0046872,GO:0004722,GO:0051533,GO:0006470,GO:0030431	calmodulin-dependent protein phosphatase activity|metal ion binding|protein serine/threonine phosphatase activity|positive regulation of NFAT protein import into nucleus|protein dephosphorylation|sleep	dme04310	Wnt signaling pathway
CanA1	2.28089	0.00102515	Up	6.7699	2.58401e-30	Up	2.676	2.50999e-07	Up	0.796211	0.859544		0.991402	0.697014	0.954101	2.45906	1.46155	1.72779	5.05838	5.15263	3.75035	4.58315	3.00322	3.54228	FLYBASE:FBgn0010015,GeneID:43670	Serine/threonine-protein phosphatase 2B catalytic subunit 1	GO:0005955,GO:0008021,GO:0004723,GO:0046872,GO:0004722,GO:0072375,GO:0007269,GO:0006470,GO:0045088,GO:0071731,GO:0030431,GO:0016192	calcineurin complex|synaptic vesicle|calcium-dependent protein serine/threonine phosphatase activity|metal ion binding|protein serine/threonine phosphatase activity|medium-term memory|neurotransmitter secretion|protein dephosphorylation|regulation of innate immune response|response to nitric oxide|sleep|vesicle-mediated transport	dme04310	Wnt signaling pathway
CanB	1.63225	0.120145		4.90068	1.65111e-22	Up	3.10753	1.66973e-07	Up	0.919859	0.999917		1.52387	1.88451	1.82531	3.16597	3.31683	1.59454	7.17707	6.37807	6.5102	5.81364	5.37684	7.33627	FLYBASE:FBgn0010014,GeneID:44317	Calcineurin subunit B type 1	GO:0005955,GO:0008021,GO:0005509,GO:0008597,GO:0005516,GO:0050965,GO:0007269,GO:0051533,GO:0006470,GO:0030431,GO:0016192	calcineurin complex|synaptic vesicle|calcium ion binding|calcium-dependent protein serine/threonine phosphatase regulator activity|calmodulin binding|detection of temperature stimulus involved in sensory perception of pain|neurotransmitter secretion|positive regulation of NFAT protein import into nucleus|protein dephosphorylation|sleep|vesicle-mediated transport	dme04310	Wnt signaling pathway
Cand1	0.761685	0.00116896		0.399552	3.03767e-35	Down	0.546742	1.15453e-08		0.926199	0.999917		33.4357	29.3738	31.4182	20.2746	25.4554	22.2988	10.2692	9.21252	9.9593	8.16297	10.2034	9.0078	FLYBASE:FBgn0027568,GeneID:34403	Cullin-associated NEDD8-dissociated protein 1	GO:0005634,GO:2000435,GO:0016567,GO:0031647,GO:0010265	nucleus|negative regulation of protein neddylation|protein ubiquitination|regulation of protein stability|SCF complex assembly
CAP	2.30766	4.37312e-11	Up	3.21945	8.00073e-35	Up	1.70765	2.28604e-07		1.08544	0.96829		2.42393	3.04871	2.29234	6.42143	5.11098	5.3803	6.72296	6.2983	6.52689	6.38745	7.56715	7.35746	FLYBASE:FBgn0033504,GeneID:36084	Sorbin and SH3 domain-containing protein 2	GO:0016324,GO:0005856,GO:0005925,GO:0030027,GO:0048471,GO:0005886,GO:0030018,GO:0046872,GO:0044822,GO:0019904,GO:0007015,GO:0007155,GO:0016477,GO:0007219	apical plasma membrane|cytoskeleton|focal adhesion|lamellipodium|perinuclear region of cytoplasm|plasma membrane|Z disc|metal ion binding|poly(A) RNA binding|protein domain specific binding|actin filament organization|cell adhesion|cell migration|Notch signaling pathway
Cap-D2	0.578128	2.47932e-07		0.077297	2.9204e-82	Down	0.0911824	4.33897e-54	Down	0.608438	0.400218		24.3943	20.204	20.714	9.78637	13.9162	12.1453	1.68986	0.974521	1.28857	0.970037	0.833267	0.593079	FLYBASE:FBgn0039680,GeneID:43491	Condensin complex subunit 1	GO:0005694,GO:0005829,GO:0005634,GO:0051301,GO:0007076	chromosome|cytosol|nucleus|cell division|mitotic chromosome condensation
Cap-D3	0.738891	0.0122472		0.36896	9.89053e-14	Down	0.538641	7.58126e-05		0.958146	0.999917		4.31081	4.18445	4.85277	2.94059	3.41314	2.9852	1.53351	1.13869	1.18041	1.06811	1.3875	1.24763	FLYBASE:FBgn0051989,GeneID:33778
Cap-G	0.682153	0.000260923		0.116187	8.39935e-84	Down	0.180936	7.8492e-39	Down	0.944317	0.999917		32.401	26.2338	29.1892	16.7295	22.5012	17.5778	3.21473	2.42039	2.34119	2.1224	3.11317	2.32581	FLYBASE:FBgn0259876,GeneID:36440	Condensin complex subunit 3	GO:0015629,GO:0005813,GO:0000779,GO:0000796,GO:0005737,GO:0005829,GO:0016020,GO:0005634,GO:0051301,GO:0007076	actin cytoskeleton|centrosome|condensed chromosome, centromeric region|condensin complex|cytoplasm|cytosol|membrane|nucleus|cell division|mitotic chromosome condensation
Cap-H2	1.05331	0.768536		0.598607	5.81226e-05		0.712533	0.0665484		1.10967	0.999917		3.49209	3.62299	3.67023	4.11952	3.60526	2.99183	1.81368	1.39019	1.85368	1.4441	2.52404	1.66436	FLYBASE:FBgn0037831,GeneID:41289	Condensin-2 complex subunit H2	GO:0005634,GO:0030261	nucleus|chromosome condensation
Capa	1.79213	0.103754		9.22343	1.23558e-20	Up	4.48901	5.08765e-12	Up	0.778525	0.890566		3.74634	11.6769	7.37823	9.30192	9.14554	20.4923	40.6535	54.7464	69.2815	53.9544	27.3861	46.7779	FLYBASE:FBgn0039722,GeneID:43541	CAP-3	GO:0005576,GO:0005615,GO:0005622,GO:0008613,GO:0016084,GO:0005184,GO:0071855,GO:0005102,GO:0006812,GO:0042045,GO:0007218,GO:0038060,GO:0007204	extracellular region|extracellular space|intracellular|diuretic hormone activity|myostimulatory hormone activity|neuropeptide hormone activity|neuropeptide receptor binding|receptor binding|cation transport|epithelial fluid transport|neuropeptide signaling pathway|nitric oxide-cGMP-mediated signaling pathway|positive regulation of cytosolic calcium ion concentration
CapaR	2.68419	1.7155e-05	Up	5.84892	8.65302e-29	Up	2.70313	1.88335e-09	Up	1.09695	0.999917		1.10843	1.29882	1.49517	3.76761	2.53019	3.56433	5.74331	6.52559	5.56601	5.56975	6.46805	7.66534	FLYBASE:FBgn0037100,GeneID:40393	Neuropeptides capa receptor	GO:0016323,GO:0016021,GO:0001607,GO:0008188,GO:0007589,GO:0071465,GO:0007186,GO:0007218,GO:0051928	basolateral plasma membrane|integral component of membrane|neuromedin U receptor activity|neuropeptide receptor activity|body fluid secretion|cellular response to desiccation|G-protein coupled receptor signaling pathway|neuropeptide signaling pathway|positive regulation of calcium ion transport
Caper	1.13203	0.144503		0.939949	0.406189		0.994637	0.957554		1.06235	0.999917		36.5442	33.3774	38.018	38.7002	40.2318	36.5691	26.6211	26.4511	26.2433	25.9451	29.7018	28.9977	FLYBASE:FBgn0031883,GeneID:33989	RNA-binding protein 39	GO:0016607,GO:0000166,GO:0003723,GO:0006397,GO:0006355,GO:0008380,GO:0006351	nuclear speck|nucleotide binding|RNA binding|mRNA processing|regulation of transcription, DNA-templated|RNA splicing|transcription, DNA-templated
Capr	0.699227	1.227e-05		0.18763	9.14685e-100	Down	0.306307	1.32579e-34	Down	1.01511	0.999917		151.918	132.35	146.345	82.9421	107.623	94.9499	22.5919	18.6856	21.9333	20.3519	23.1115	20.8524	FLYBASE:FBgn0042134,GeneID:59172	Caprin homolog	GO:0005737,GO:0005829,GO:0030529,GO:0005811,GO:0003723,GO:0007349,GO:0045571,GO:0009794	cytoplasm|cytosol|intracellular ribonucleoprotein complex|lipid particle|RNA binding|cellularization|negative regulation of imaginal disc growth|regulation of mitotic cell cycle, embryonic
caps	2.18437	4.0669e-11	Up	2.77863	1.63098e-35	Up	1.47413	0.000357863		1.02607	0.999917		8.75491	10.3133	8.96905	21.9146	16.7604	19.0745	19.4382	19.7887	21.6994	20.0323	22.7298	19.9817	FLYBASE:FBgn0023095,GeneID:39493	Leucine-rich repeat neuronal protein 2	GO:0016021,GO:0004872,GO:0007155,GO:0007165	integral component of membrane|receptor activity|cell adhesion|signal transduction
capt	1.34742	1.25297e-05		1.10093	0.276374		0.871871	0.143571		0.947891	0.999917		77.0454	76.8913	73.7464	95.9539	101.459	92.8723	60.0436	60.5873	75.4268	66.0822	60.2202	59.7783	FLYBASE:FBgn0261458,GeneID:45233	Adenylyl cyclase-associated protein 1	GO:0030864,GO:0070062,GO:0005615,GO:0005925,GO:0005886,GO:0003779,GO:0008179,GO:0008154,GO:0007190,GO:0001667,GO:0000902,GO:0007163,GO:0006898,GO:0007165	cortical actin cytoskeleton|extracellular exosome|extracellular space|focal adhesion|plasma membrane|actin binding|adenylate cyclase binding|actin polymerization or depolymerization|activation of adenylate cyclase activity|ameboidal-type cell migration|cell morphogenesis|establishment or maintenance of cell polarity|receptor-mediated endocytosis|signal transduction
capu	1.29821	0.00406381		1.64743	2.26765e-07		1.63234	1.67216e-06		1.14044	0.919192		9.04064	7.94784	8.69391	10.6212	11.2202	9.67765	9.8349	10.5009	12.7521	12.4101	13.9316	11.5102	FLYBASE:FBgn0000256,GeneID:33611	Protein cappuccino	GO:0005884,GO:0005938,GO:0005737,GO:0030659,GO:0005829,GO:0003779,GO:0008017,GO:0007015,GO:0030029,GO:0045010,GO:0007304,GO:0048477,GO:0007315,GO:0045451,GO:0007316,GO:0015031	actin filament|cell cortex|cytoplasm|cytoplasmic vesicle membrane|cytosol|actin binding|microtubule binding|actin filament organization|actin filament-based process|actin nucleation|chorion-containing eggshell formation|oogenesis|pole plasm assembly|pole plasm oskar mRNA localization|pole plasm RNA localization|protein transport	dme04320	Dorso-ventral axis formation
[truncated: 13,032 more rows]
