# Supplementary material for: Reproductive‐Triggered Sterol Competition Exacerbates Age‐Related Intestinal Barrier Damage in Drosophila Females
Source: Aging Cell. 2025 Feb 7;24(6):e70011. doi: 10.1111/acel.70011 (PMC12151907; doi:10.1111/acel.70011)
Supplement: Supplementary file 1 — Appendix S1. [file ACEL-24-e70011-s001.zip › acel70011-sup-0001-AppendixS1/Raw data of lifespan experiments related to Figure 2 Figure 4 Figure S1 and S3.xlsx]

## Sheet: Figure 2a-g
	Number of deaths
Genotype	+/+ ♀	+/+ ♀	+/+ ♀	+/+ ♀	+/+ ♀	+/+ ♀	+/+ ♀	+/+ ♀	+/+ ♀	+/+ ♀	+/+ ♀	+/+ ♀	+/+ ♀	+/+ ♀	+/+ ♀	+/+ ♀	+/+ ♀	+/+ ♀	+/+ ♀	+/+ ♀	+/+ ♀	+/+ ♀	+/+ ♀	+/+ ♀
Lipid or Sterol	Cholesterol			Linoleic acid			Linolenic acid			Oleic acid			Palmitoleic acid			β-Sitosterol			Stigmasterol			Ecdysone
Concentration (g/L)	0	0.06	0.3	0.06	0.3	1.5	0.06	0.3	1.5	0.06	0.3	1.5	0.06	0.3	1.5	0.06	0.3	1.5	0.06	0.3	1.5	0.06	0.3	1.5
Day
0	0	0	0	0	0	0	0	0	0	0	0	0	0	0	0	0	0	0	0	0	0	0	0	0
1	0	0	0	0	0	0	0	0	0	0	0	0	0	0	0	0	0	0	0	0	0	0	0	0
3	0	0	0	0	0	4	0	0	0	0	0	1	0	0	64	0	0	1	0	0	0	0	0	0
5	0	0	0	0	0	9	0	0	1	0	0	0	0	0	9	0	0	0	0	0	0	0	0	0
7	0	0	0	0	0	8	0	0	0	0	0	1	0	0	7	0	0	0	0	0	0	0	0	1
10	0	0	0	0	1	4	0	0	0	1	0	28	1	0	4	0	0	0	0	0	0	0	0	30
12	3	0	0	1	4	2	3	5	1	5	7	20	9	1	4	0	0	1	0	1	0	8	12	39
14	9	1	0	5	5	1	5	6	1	9	6	14	14	10	1	0	0	0	0	0	0	9	15	24
17	28	0	0	20	26	2	31	29	1	22	22	8	15	25	2	0	0	0	0	0	0	9	44	3
19	14	1	0	28	19	5	17	12	4	20	29	12	9	16	4	0	0	0	0	0	0	37	15	1
21	14	2	0	17	12	9	6	12	22	9	5	6	13	22	4	1	0	0	0	0	0	11	6	1
24	17	1	0	6	10	21	17	14	23	11	15	5	19	9	0	0	0	0	0	1	1	8	1	0
26	12	1	1	7	6	17	5	4	19	16	7	1	4	7	0	1	0	0	3	0	1	9	2	0
28	1	10	0	5	7	12	8	10	9	1	6	0	8	3	0	5	0	1	8	0	0	0	2	0
31	2	6	0	3	2	3	2	6	10	2	1	0	4	4	0	4	0	0	10	0	1	3	1	0
33	0	11	1	3	1	2	1	0	4	2	0	0	0	2	0	9	0	0	9	1	2	0	0	0
35	0	12	0	3	3	0	0	1	2	0	1	0	1	1	0	9	1	0	16	1	0	0	0	0
38	0	8	1	0	0	0	0	0	0	1	0	0	0	0	0	8	1	2	18	2	1	0	0	0
40	0	5	3	0	0	0	0	0	0	0	0	0	0	0	0	9	1	2	7	0	0	0	0	0
42	0	12	1	0	0	0	0	0	0	0	0	0	0	0	0	15	0	2	5	0	1	2	1	0
45	0	4	0	0	0	0	0	0	0	0	0	0	0	0	0	5	0	2	3	1	0	1	0	0
47	0	5	0	0	0	0	0	0	0	0	0	0	0	0	0	4	0	3	6	0	1	0	0	0
49	0	1	8	0	0	0	0	0	0	0	0	0	0	0	0	8	2	5	2	1	2	0	0	0
52	0	5	4	0	0	0	0	0	0	0	0	0	0	0	0	5	7	4	5	2	5	0	0	0
54	0	1	16	0	0	0	0	0	0	0	0	0	0	0	0	1	15	7	2	13	13	0	0	0
56	0	2	13	0	0	0	0	0	0	0	0	0	0	0	0	0	16	18	3	6	5	0	0	0
59	0	2	11	0	0	0	0	0	0	0	0	0	0	0	0	1	21	12	0	13	20	0	0	0
61	0	1	15	0	0	0	0	0	0	0	0	0	0	0	0	3	14	5	0	10	9	0	0	0
63	0	3	12	0	0	0	0	0	0	0	0	0	0	0	0	5	9	10	0	11	14	0	0	0
66	0	1	6	0	0	0	0	0	0	0	0	0	0	0	0	1	7	9	0	16	7	0	0	0
68	0	1	3	0	0	0	0	0	0	0	0	0	0	0	0	1	5	12	0	10	9	0	0	0
70	0	0	1	0	0	0	0	0	0	0	0	0	0	0	0	0	1	3	0	6	6	0	0	0
73	0	0	2	0	0	0	0	0	0	0	0	0	0	0	0	0	0	2	0	2	2	0	0	0
	Number of censors
Genotype	+/+ ♀	+/+ ♀	+/+ ♀	+/+ ♀	+/+ ♀	+/+ ♀	+/+ ♀	+/+ ♀	+/+ ♀	+/+ ♀	+/+ ♀	+/+ ♀	+/+ ♀	+/+ ♀	+/+ ♀	+/+ ♀	+/+ ♀	+/+ ♀	+/+ ♀	+/+ ♀	+/+ ♀	+/+ ♀	+/+ ♀	+/+ ♀
Lipid or Sterol	Cholesterol			Linoleic acid			Linolenic acid			Oleic acid			Palmitoleic acid			β-Sitosterol			Stigmasterol			Ecdysone
Concentration (g/L)	0	0.06	0.3	0.06	0.3	1.5	0.06	0.3	1.5	0.06	0.3	1.5	0.06	0.3	1.5	0.06	0.3	1.5	0.06	0.3	1.5	0.06	0.3	1.5
Day
0	0	0	0	0	0	0	0	0	0	0	0	0	0	0	0	0	0	0	0	0	0	0	0	0
1	0	0	0	0	0	0	0	0	0	0	0	0	0	0	0	0	0	0	0	0	0	0	0	0
3	0	0	0	0	0	0	0	0	0	0	0	0	0	0	0	0	0	0	0	0	0	0	0	0
5	0	0	0	0	1	0	1	0	0	0	0	0	0	0	0	0	0	0	0	0	0	0	1	0
7	0	0	0	0	0	0	0	0	0	0	0	0	0	0	0	0	0	0	0	1	0	0	0	0
10	0	0	0	0	0	1	0	0	0	0	0	0	0	0	0	1	0	0	0	0	0	0	0	0
12	0	0	0	0	0	0	0	0	0	0	0	0	0	0	0	0	0	0	0	0	0	0	0	0
14	0	0	1	0	0	0	0	0	0	0	0	0	0	0	0	0	0	0	0	0	0	0	0	0
17	0	0	0	0	0	0	0	0	0	0	0	0	0	0	0	0	0	0	0	0	0	0	0	0
19	0	0	0	0	0	0	0	0	0	0	0	0	0	0	0	0	0	0	0	0	0	0	0	0
21	0	0	0	0	0	0	0	0	0	0	0	0	0	0	0	0	0	0	0	0	0	0	0	0
24	0	0	0	0	0	0	0	0	0	0	0	0	0	0	0	0	0	0	0	1	0	0	0	0
26	0	0	0	0	0	0	0	0	0	0	0	0	0	0	0	0	0	0	0	0	0	0	0	0
28	0	0	0	0	0	0	0	0	0	0	0	0	1	0	0	0	0	0	0	0	0	0	0	0
31	0	0	0	0	0	0	0	0	0	0	0	0	0	0	0	0	0	0	0	0	0	0	0	0
33	0	0	0	0	0	0	0	0	0	0	0	0	0	0	0	0	0	0	0	0	0	0	0	0
35	0	0	0	0	0	0	0	0	0	0	0	0	0	0	0	0	0	0	0	0	0	0	0	0
38	0	0	0	0	0	0	0	0	0	0	0	0	0	0	0	0	0	0	0	0	0	0	0	0
40	0	0	0	0	0	0	0	0	0	0	0	0	0	0	0	0	0	0	0	0	0	0	0	0
42	0	0	0	0	0	0	0	0	0	0	0	0	0	0	0	0	0	0	0	0	0	0	0	0
45	0	0	0	0	0	0	0	0	0	0	0	0	0	0	0	0	0	0	0	0	0	0	0	0
47	0	0	0	0	0	0	0	0	0	0	0	0	0	0	0	0	0	0	0	0	0	0	0	0
49	0	0	0	0	0	0	0	0	0	0	0	0	0	0	0	0	0	0	0	0	0	0	0	0
52	0	0	0	0	0	0	0	0	0	0	0	0	0	0	0	0	0	0	0	0	0	0	0	0
54	0	0	0	0	0	0	0	0	0	0	0	0	0	0	0	0	0	0	0	0	0	0	0	0
56	0	0	0	0	0	0	0	0	0	0	0	0	0	0	0	0	0	0	0	0	0	0	0	0
59	0	0	0	0	0	0	0	0	0	0	0	0	0	0	0	0	0	0	0	0	0	0	0	0
61	0	0	0	0	0	0	0	0	0	0	0	0	0	0	0	0	0	0	0	0	0	0	0	0
63	0	0	0	0	0	0	0	0	0	0	0	0	0	0	0	0	0	0	0	0	0	0	0	0
66	0	0	0	0	0	0	0	0	0	0	0	0	0	0	0	0	0	0	0	0	0	0	0	0
68	0	0	0	0	0	0	0	0	0	0	0	0	0	0	0	0	0	0	0	0	0	0	0	0
70	0	0	0	0	0	0	0	0	0	0	0	0	0	0	0	0	0	0	0	0	0	0	0	0
73	0	0	0	0	0	0	0	0	0	0	0	0	0	0	0	0	0	0	0	0	0	0	0	0
	Number of survivors
Genotype	+/+ ♀	+/+ ♀	+/+ ♀	+/+ ♀	+/+ ♀	+/+ ♀	+/+ ♀	+/+ ♀	+/+ ♀	+/+ ♀	+/+ ♀	+/+ ♀	+/+ ♀	+/+ ♀	+/+ ♀	+/+ ♀	+/+ ♀	+/+ ♀	+/+ ♀	+/+ ♀	+/+ ♀	+/+ ♀	+/+ ♀	+/+ ♀
Lipid or Sterol	Cholesterol			Linoleic acid			Linolenic acid			Oleic acid			Palmitoleic acid			β-Sitosterol			Stigmasterol			Ecdysone
Concentration (g/L)	0	0.06	0.3	0.06	0.3	1.5	0.06	0.3	1.5	0.06	0.3	1.5	0.06	0.3	1.5	0.06	0.3	1.5	0.06	0.3	1.5	0.06	0.3	1.5
Day
0	100	96	99	98	97	100	96	99	97	99	99	96	98	100	99	96	100	101	97	99	100	97	100	99
1	100	96	99	98	97	100	96	99	97	99	99	96	98	100	99	96	100	101	97	99	100	97	100	99
3	100	96	99	98	97	96	96	99	97	99	99	95	98	100	35	96	100	100	97	99	100	97	100	99
5	100	96	99	98	96	87	95	99	96	99	99	95	98	100	26	96	100	100	97	99	100	97	99	99
7	100	96	99	98	96	79	95	99	96	99	99	94	98	100	19	96	100	100	97	98	100	97	99	98
10	100	96	99	98	95	74	95	99	96	98	99	66	97	100	15	95	100	100	97	98	100	97	99	68
12	97	96	99	97	91	72	92	94	95	93	92	46	88	99	11	95	100	99	97	97	100	89	87	29
14	88	95	98	92	86	71	87	88	94	84	86	32	74	89	10	95	100	99	97	97	100	80	72	5
17	60	95	98	72	60	69	56	59	93	62	64	24	59	64	8	95	100	99	97	97	100	71	28	2
19	46	94	98	44	41	64	39	47	89	42	35	12	50	48	4	95	100	99	97	97	100	34	13	1
21	32	92	98	27	29	55	33	35	67	33	30	6	37	26	0	94	100	99	97	97	100	23	7	0
24	15	91	98	21	19	34	16	21	44	22	15	1	18	17	0	94	100	99	97	95	99	15	6	0
26	3	90	97	14	13	17	11	17	25	6	8	0	14	10	0	93	100	99	94	95	98	6	4	0
28	2	80	97	9	6	5	3	7	16	5	2	0	5	7	0	88	100	98	86	95	98	6	2	0
31	0	74	97	6	4	2	1	1	6	3	1	0	1	3	0	84	100	98	76	95	97	3	1	0
33	0	63	96	3	3	0	0	1	2	1	1	0	1	1	0	75	100	98	67	94	95	3	1	0
35	0	51	96	0	0	0	0	0	0	1	0	0	0	0	0	66	99	98	51	93	95	3	1	0
38	0	43	95	0	0	0	0	0	0	0	0	0	0	0	0	58	98	96	33	91	94	3	1	0
40	0	38	92	0	0	0	0	0	0	0	0	0	0	0	0	49	97	94	26	91	94	3	1	0
42	0	26	91	0	0	0	0	0	0	0	0	0	0	0	0	34	97	92	21	91	93	1	0	0
45	0	22	91	0	0	0	0	0	0	0	0	0	0	0	0	29	97	90	18	90	93	0	0	0
47	0	17	91	0	0	0	0	0	0	0	0	0	0	0	0	25	97	87	12	90	92	0	0	0
49	0	16	83	0	0	0	0	0	0	0	0	0	0	0	0	17	95	82	10	89	90	0	0	0
52	0	11	79	0	0	0	0	0	0	0	0	0	0	0	0	12	88	78	5	87	85	0	0	0
54	0	10	63	0	0	0	0	0	0	0	0	0	0	0	0	11	73	71	3	74	72	0	0	0
56	0	8	50	0	0	0	0	0	0	0	0	0	0	0	0	11	57	53	0	68	67	0	0	0
59	0	6	39	0	0	0	0	0	0	0	0	0	0	0	0	10	36	41	0	55	47	0	0	0
61	0	5	24	0	0	0	0	0	0	0	0	0	0	0	0	7	22	36	0	45	38	0	0	0
63	0	2	12	0	0	0	0	0	0	0	0	0	0	0	0	2	13	26	0	34	24	0	0	0
66	0	1	6	0	0	0	0	0	0	0	0	0	0	0	0	1	6	17	0	18	17	0	0	0
68	0	0	3	0	0	0	0	0	0	0	0	0	0	0	0	0	1	5	0	8	8	0	0	0
70	0	0	2	0	0	0	0	0	0	0	0	0	0	0	0	0	0	2	0	2	2	0	0	0
73	0	0	0	0	0	0	0	0	0	0	0	0	0	0	0	0	0	0	0	0	0	0	0	0

## Sheet: Figure 4a
	Number of deaths										Number of censors										Number of survivors
Genotype	+/+ ♀	+/+ ♀	+/+ ♀	+/+ ♀	+/ovoD1 ♀	+/ovoD1 ♀	+/ovoD1 ♀	+/ovoD1 ♀		Genotype	+/+ ♀	+/+ ♀	+/+ ♀	+/+ ♀	+/ovoD1 ♀	+/ovoD1 ♀	+/ovoD1 ♀	+/ovoD1 ♀		Genotype	+/+ ♀	+/+ ♀	+/+ ♀	+/+ ♀	+/ovoD1 ♀	+/ovoD1 ♀	+/ovoD1 ♀	+/ovoD1 ♀
Cholesterol (g/L)	0.3	0.3	0	0	0.3	0.3	0	0		Cholesterol (g/L)	0.3	0.3	0	0	0.3	0.3	0	0		Cholesterol (g/L)	0.3	0.3	0	0	0.3	0.3	0	0
Rapamycin (μM)	0	5	0	5	0	5	0	5		Rapamycin (μM)	0	5	0	5	0	5	0	5		Rapamycin (μM)	0	5	0	5	0	5	0	5
Day										Day										Day
0	0	0	0	0	0	0	0	0		0	0	0	0	0	0	0	0	0		0	98	97	100	100	100	100	100	100
3	0	0	0	0	0	0	0	0		3	0	0	0	0	0	0	0	0		3	98	97	100	100	100	100	100	100
5	0	0	0	0	0	0	0	0		5	2	0	0	0	0	0	0	0		5	96	97	100	100	100	100	100	100
7	0	0	0	0	0	0	0	0		7	0	0	0	0	0	0	0	0		7	96	97	100	100	100	100	100	100
10	0	0	0	0	0	0	0	0		10	0	0	0	0	0	0	0	0		10	96	97	100	100	100	100	100	100
12	0	0	0	0	0	0	0	0		12	0	0	0	0	0	0	0	0		12	96	97	100	100	100	100	100	100
14	0	0	0	0	0	0	0	0		14	0	0	0	0	0	0	0	0		14	96	97	100	100	100	100	100	100
16	0	0	11	1	0	0	0	0		16	0	0	0	0	0	0	0	0		16	96	97	89	99	100	100	100	100
18	1	0	23	0	0	0	0	0		18	0	0	0	0	0	0	0	0		18	95	97	66	99	100	100	100	100
20	0	0	18	4	0	0	0	0		20	0	0	0	0	0	0	0	0		20	95	97	48	95	100	100	100	100
22	0	0	29	18	0	0	0	0		22	0	0	0	0	0	0	0	0		22	95	97	19	77	100	100	100	100
25	0	1	8	8	0	0	0	0		25	0	0	0	0	0	0	0	0		25	95	96	11	69	100	100	100	100
27	0	0	7	5	0	0	0	0		27	0	0	0	1	0	0	0	0		27	95	96	4	63	100	100	100	100
29	1	0	0	5	0	0	0	0		29	0	0	0	0	0	0	0	0		29	94	96	4	58	100	100	100	100
32	0	0	2	13	0	0	2	0		32	0	0	0	1	0	0	0	0		32	94	96	2	44	100	100	98	100
34	0	0	0	4	0	0	2	0		34	0	0	0	0	1	0	0	0		34	94	96	2	40	99	100	96	100
36	1	0	1	3	0	0	1	0		36	0	0	0	0	0	1	0	0		36	93	96	1	37	99	99	95	100
39	0	0	1	4	0	1	1	0		39	0	0	0	0	0	0	0	0		39	93	96	0	33	99	98	94	100
41	1	0	0	4	1	1	3	0		41	0	0	0	0	0	0	0	0		41	92	96	0	29	98	97	91	100
43	0	0	0	7	1	0	4	1		43	0	0	0	0	0	0	0	0		43	92	96	0	22	97	97	87	99
46	3	0	0	4	2	0	7	0		46	0	0	0	0	0	0	0	0		46	89	96	0	18	95	97	80	99
48	9	0	0	2	0	0	2	1		48	0	0	0	0	0	0	0	0		48	80	96	0	16	95	97	78	98
50	1	4	0	5	0	0	3	1		50	0	0	0	0	0	0	0	0		50	79	92	0	11	95	97	75	97
53	6	6	0	5	1	0	13	2		53	0	0	0	0	0	0	0	0		53	73	86	0	6	94	97	62	95
55	8	7	0	3	3	0	7	1		55	0	0	0	0	0	0	0	0		55	65	79	0	3	91	97	55	94
57	10	10	0	1	3	0	6	2		57	0	0	0	0	0	0	0	1		57	55	69	0	2	88	97	49	91
60	17	16	0	2	3	1	6	5		60	0	0	0	0	0	0	0	0		60	38	53	0	0	85	96	43	86
63	18	16	0	0	4	8	6	20		63	0	0	0	0	0	0	0	0		63	20	37	0	0	81	88	37	66
66	6	13	0	0	11	11	7	16		66	0	0	0	0	0	0	0	0		66	14	24	0	0	70	77	30	50
68	12	18	0	0	10	21	10	31		68	0	0	0	0	0	0	0	0		68	2	6	0	0	60	56	20	19
70	1	0	0	0	13	16	8	7		70	0	0	0	0	0	0	0	0		70	1	6	0	0	47	40	12	12
73	0	4	0	0	16	5	10	6		73	0	0	0	0	0	0	0	0		73	1	2	0	0	31	35	2	6
75	0	1	0	0	14	19	1	4		75	0	0	0	0	0	0	0	0		75	1	1	0	0	17	16	1	2
77	1	1	0	0	10	8	1	2		77	0	0	0	0	0	0	0	0		77	0	0	0	0	7	8	0	0
79	0	0	0	0	5	5	0	0		79	0	0	0	0	0	0	0	0		79	0	0	0	0	2	3	0	0
81	0	0	0	0	2	3	0	0		81	0	0	0	0	0	0	0	0		81	0	0	0	0	0	0	0	0

## Sheet: Figure 4e
	Number of deaths										Number of censors										Number of survivors
Genotype	+/+ ♀	+/+ ♀	+/+ ♀	+/+ ♀	+/ovoD1 ♀	+/ovoD1 ♀	+/ovoD1 ♀	+/ovoD1 ♀		Genotype	+/+ ♀	+/+ ♀	+/+ ♀	+/+ ♀	+/ovoD1 ♀	+/ovoD1 ♀	+/ovoD1 ♀	+/ovoD1 ♀		Genotype	+/+ ♀	+/+ ♀	+/+ ♀	+/+ ♀	+/ovoD1 ♀	+/ovoD1 ♀	+/ovoD1 ♀	+/ovoD1 ♀
Cholesterol (g/L)	0.3	0.3	0	0	0.3	0.3	0	0		Cholesterol (g/L)	0.3	0.3	0	0	0.3	0.3	0	0		Cholesterol (g/L)	0.3	0.3	0	0	0.3	0.3	0	0
Trametinib (μM)	0	1	0	1	0	1	0	1		Trametinib (μM)	0	1	0	1	0	1	0	1		Trametinib (μM)	0	1	0	1	0	1	0	1
Day										Day										Day
0	0	0	0	0	0	0	0	0		0	0	0	0	0	0	0	0	0		0	97	99	98	97	100	99	101	98
2	0	0	0	0	0	0	0	0		2	0	0	0	0	0	0	0	0		2	97	99	98	97	100	99	101	98
4	0	0	0	0	0	0	0	0		4	0	0	0	0	0	0	0	0		4	97	99	98	97	100	99	101	98
6	0	0	0	1	0	0	0	0		6	0	0	0	0	0	0	1	0		6	97	99	98	96	100	99	100	98
9	0	0	0	1	0	0	0	0		9	0	0	0	0	0	0	0	0		9	97	99	98	95	100	99	100	98
11	0	0	6	1	0	0	0	0		11	0	0	0	0	0	0	0	0		11	97	99	92	94	100	99	100	98
13	0	0	16	1	0	0	0	0		13	0	0	1	0	0	0	0	0		13	97	99	75	93	100	99	100	98
16	0	0	17	2	0	0	0	0		16	0	0	0	0	0	0	0	0		16	97	99	58	91	100	99	100	98
18	0	0	14	3	0	1	0	0		18	0	0	0	0	0	0	0	0		18	97	99	44	88	100	98	100	98
20	0	0	11	6	0	0	1	0		20	0	0	0	0	0	0	0	0		20	97	99	33	82	100	98	99	98
23	0	0	11	7	0	1	0	1		23	0	0	0	0	0	0	0	0		23	97	99	22	75	100	97	99	97
25	0	1	4	5	0	0	0	0		25	0	0	0	0	0	0	0	0		25	97	98	18	70	100	97	99	97
27	1	2	3	3	0	1	0	0		27	0	0	0	0	0	0	0	0		27	96	96	15	67	100	96	99	97
30	1	0	8	4	1	0	0	1		30	0	0	0	0	0	0	0	0		30	95	96	7	63	99	96	99	96
32	0	1	2	6	0	0	0	0		32	0	0	0	0	0	0	0	0		32	95	95	5	57	99	96	99	96
34	0	1	2	8	0	1	2	2		34	0	0	0	0	0	0	0	0		34	95	94	3	49	99	95	97	94
37	1	1	2	5	0	0	1	0		37	0	0	0	0	0	0	0	0		37	94	93	1	44	99	95	96	94
39	1	1	1	7	1	0	3	1		39	0	0	0	0	0	0	0	0		39	93	92	0	37	98	95	93	93
41	1	2	0	2	1	1	2	1		41	0	0	0	0	0	0	1	0		41	92	90	0	35	97	94	90	92
44	1	1	0	8	0	1	4	2		44	1	0	0	0	0	0	0	0		44	90	89	0	27	97	93	86	90
46	5	3	0	3	1	0	3	1		46	0	0	0	0	0	0	0	0		46	85	86	0	24	96	93	83	89
48	3	4	0	2	0	2	4	2		48	0	1	0	0	0	0	0	0		48	82	81	0	22	96	91	79	87
51	7	3	0	3	0	1	6	3		51	0	0	0	0	0	0	1	0		51	75	78	0	19	96	90	72	84
53	4	5	0	2	2	1	3	2		53	0	0	0	0	0	0	0	0		53	71	73	0	17	94	89	69	82
55	3	1	0	5	2	1	8	1		55	0	0	0	0	0	0	0	0		55	68	72	0	12	92	88	61	81
58	4	2	0	2	3	1	6	1		58	0	0	0	0	0	0	0	0		58	64	70	0	10	89	87	55	80
60	5	4	0	3	2	1	10	5		60	0	0	0	0	0	0	0	0		60	59	66	0	7	87	86	45	75
62	7	7	0	1	1	3	4	3		62	0	0	0	0	0	0	0	0		62	52	59	0	6	86	83	41	72
65	9	4	0	2	4	4	7	5		65	0	0	0	0	0	0	0	0		65	43	55	0	4	82	79	34	67
67	13	11	0	1	5	3	6	6		67	0	0	0	0	0	0	0	0		67	30	44	0	3	77	76	28	61
69	11	11	0	0	7	3	5	4		69	0	0	0	0	0	0	0	0		69	19	33	0	3	70	73	23	57
72	7	8	0	2	9	7	6	5		72	0	0	0	0	0	0	0	0		72	12	25	0	1	61	66	17	52
74	6	5	0	1	19	12	7	11		74	0	0	0	0	0	0	0	0		74	6	20	0	0	42	54	10	41
76	3	9	0	0	16	15	4	9		76	0	0	0	0	0	0	0	0		76	3	11	0	0	26	39	6	32
79	2	4	0	0	10	11	3	8		79	0	0	0	0	0	0	0	0		79	1	7	0	0	16	28	3	24
81	1	5	0	0	11	17	1	11		81	0	0	0	0	0	0	0	0		81	0	2	0	0	5	11	2	13
83	0	1	0	0	2	4	2	8		83	0	0	0	0	0	0	0	0		83	0	1	0	0	3	7	0	5
86	0	1	0	0	2	2	0	4		86	0	0	0	0	0	0	0	0		86	0	0	0	0	1	5	0	1
88	0	0	0	0	1	3	0	1		88	0	0	0	0	0	0	0	0		88	0	0	0	0	0	2	0	0
90	0	0	0	0	0	2	0	0		90	0	0	0	0	0	0	0	0		90	0	0	0	0	0	0	0	0

## Sheet: Figure S1b
	Number of deaths												Number of censors												Number of survivors
Genotype	+/+ ♀	+/+ ♀	+/+ ♀	+/+ ♀	+/+ ♀	+/ovoD1 ♀	+/ovoD1 ♀	+/ovoD1 ♀	+/ovoD1 ♀	+/ovoD1 ♀		Genotype	+/+ ♀	+/+ ♀	+/+ ♀	+/+ ♀	+/+ ♀	+/ovoD1 ♀	+/ovoD1 ♀	+/ovoD1 ♀	+/ovoD1 ♀	+/ovoD1 ♀		Genotype	+/+ ♀	+/+ ♀	+/+ ♀	+/+ ♀	+/+ ♀	+/ovoD1 ♀	+/ovoD1 ♀	+/ovoD1 ♀	+/ovoD1 ♀	+/ovoD1 ♀
Diet	Control	-AA	-Sucrose	-Vit	-chol	Control	-AA	-Sucrose	-Vit	-chol		Diet	Control	-AA	-Sucrose	-Vit	-chol	Control	-AA	-Sucrose	-Vit	-chol		Diet	Control	-AA	-Sucrose	-Vit	-chol	Control	-AA	-Sucrose	-Vit	-chol
Day												Day												Day
0	0	0	0	0	0	0	0	0	0	0		0	0	0	0	0	0	0	0	0	0	0		0	103	102	102	101	99	101	99	102	104	96
2	0	0	0	0	0	0	0	0	0	0		2	0	0	0	0	0	0	0	0	0	0		2	103	102	102	101	99	101	99	102	104	96
4	0	0	0	0	0	0	0	0	0	0		4	0	0	1	0	0	0	1	0	0	1		4	103	102	101	101	99	101	98	102	104	95
6	0	0	0	0	0	0	0	0	0	0		6	0	0	0	0	0	0	0	0	0	0		6	103	102	101	101	99	101	98	102	104	95
9	0	1	0	1	0	0	1	0	0	0		9	0	0	0	0	0	0	0	0	0	0		9	103	101	101	100	99	101	97	102	104	95
10	0	0	0	0	2	0	0	0	0	0		10	0	0	0	0	0	0	0	0	0	0		10	103	101	101	100	97	101	97	102	104	95
11	0	0	0	0	11	0	0	1	0	0		11	0	0	0	0	1	0	0	0	0	0		11	103	101	101	100	85	101	97	101	104	95
12	0	0	0	1	7	0	0	0	0	0		12	0	0	0	0	0	0	0	0	0	0		12	103	101	101	99	78	101	97	101	104	95
13	0	0	0	2	9	1	1	0	2	0		13	0	0	0	0	0	1	0	0	0	0		13	103	101	101	97	69	99	96	101	102	95
14	0	0	0	0	5	0	0	0	0	0		14	0	0	0	0	0	0	0	0	0	0		14	103	101	101	97	64	99	96	101	102	95
16	1	1	1	6	8	1	4	1	2	0		16	0	0	0	0	0	0	0	0	0	0		16	102	100	100	91	56	98	92	100	100	95
17	0	0	0	4	10	0	0	0	0	0		17	0	0	0	0	0	0	0	0	0	0		17	102	100	100	87	46	98	92	100	100	95
18	1	5	0	10	10	0	4	0	0	1		18	0	0	0	0	0	0	0	0	0	0		18	101	95	100	77	36	98	88	100	100	94
20	1	3	0	4	8	0	0	0	0	1		20	0	1	0	0	0	0	0	0	0	0		20	100	91	100	73	28	98	88	100	100	93
23	1	19	1	16	5	0	0	0	0	1		23	0	0	0	0	0	0	0	0	0	0		23	99	72	99	57	23	98	88	100	100	92
25	2	21	2	18	10	0	1	0	1	1		25	0	0	0	0	0	0	0	0	0	0		25	97	51	97	39	13	98	87	100	99	91
28	0	34	5	15	4	0	2	0	8	1		28	0	0	0	0	0	0	0	0	0	0		28	97	17	92	24	9	98	85	100	91	90
32	0	13	3	15	3	0	3	1	26	1		32	0	0	0	0	0	0	0	0	0	0		32	97	4	89	9	6	98	82	99	65	89
35	2	2	9	2	2	4	7	1	14	0		35	0	0	0	0	0	0	0	0	0	0		35	95	2	80	7	4	94	75	98	51	89
38	0	0	14	3	2	0	21	3	22	0		38	0	0	0	0	0	0	1	0	0	0		38	95	2	66	4	2	94	53	95	29	89
41	2	0	21	3	0	0	22	12	16	3		41	0	0	0	0	0	0	0	0	0	0		41	93	2	45	1	2	94	31	83	13	86
45	1	0	18	0	1	0	14	23	7	1		45	0	0	0	0	0	0	1	0	0	0		45	92	2	27	1	1	94	16	60	6	85
48	1	0	13	0	0	0	9	25	4	2		48	0	0	0	0	0	0	0	0	0	0		48	91	2	14	1	1	94	7	35	2	83
51	5	1	7	0	0	1	3	22	0	7		51	0	0	0	0	0	0	0	0	0	0		51	86	1	7	1	1	93	4	13	2	76
54	3	0	5	0	1	1	2	13	1	2		54	0	0	0	0	0	0	0	0	0	0		54	83	1	2	1	0	92	2	0	1	74
57	10	1	1	0	0	0	0	0	0	6		57	0	0	0	0	0	0	0	0	0	0		57	73	0	1	1	0	92	2	0	1	68
60	7	0	1	1	0	1	0	0	1	14		60	0	0	0	0	0	0	0	0	0	0		60	66	0	0	0	0	91	2	0	0	54
63	7	0	0	0	0	2	0	0	0	13		63	0	0	0	0	0	0	0	0	0	0		63	59	0	0	0	0	89	2	0	0	41
66	18	0	0	0	0	4	0	0	0	14		66	0	0	0	0	0	0	0	0	0	0		66	41	0	0	0	0	85	2	0	0	27
69	18	0	0	0	0	19	0	0	0	18		69	0	0	0	0	0	0	0	0	0	0		69	23	0	0	0	0	66	2	0	0	9
72	15	0	0	0	0	36	1	0	0	3		72	0	0	0	0	0	0	0	0	0	0		72	8	0	0	0	0	30	1	0	0	6
75	4	0	0	0	0	11	1	0	0	4		75	0	0	0	0	0	0	0	0	0	0		75	4	0	0	0	0	19	0	0	0	2
78	4	0	0	0	0	16	0	0	0	2		78	0	0	0	0	0	0	0	0	0	0		78	0	0	0	0	0	3	0	0	0	0
80	0	0	0	0	0	2	0	0	0	0		80	0	0	0	0	0	0	0	0	0	0		80	0	0	0	0	0	1	0	0	0	0
82	0	0	0	0	0	1	0	0	0	0		82	0	0	0	0	0	0	0	0	0	0		82	0	0	0	0	0	0	0	0	0	0

## Sheet: Figure S1c
	Number of deaths								Number of censors								Number of survivors
Genotype	+/+ ♀	+/+ ♀	+/+ ♀	+/ovoD1 ♀	+/ovoD1 ♀	+/ovoD1 ♀		Genotype	+/+ ♀	+/+ ♀	+/+ ♀	+/ovoD1 ♀	+/ovoD1 ♀	+/ovoD1 ♀		Genotype	+/+ ♀	+/+ ♀	+/+ ♀	+/ovoD1 ♀	+/ovoD1 ♀	+/ovoD1 ♀
Cholesterol (g/L)	0	0.06	0.3	0	0.06	0.3		Cholesterol (g/L)	0	0.06	0.3	0	0.06	0.3		Cholesterol (g/L)	0	0.06	0.3	0	0.06	0.3
Day								Day								Day
0	0	0	0	0	0	0		0	0	0	0	0	0	0		0	99	99	99	99	101	101
2	0	0	0	0	0	0		2	0	0	0	1	0	0		2	99	99	99	98	101	101
4	0	0	0	0	2	0		4	0	0	0	0	0	0		4	99	99	99	98	99	101
6	0	0	0	0	0	0		6	0	0	0	0	0	0		6	99	99	99	98	99	101
9	0	0	0	0	0	0		9	0	0	0	1	0	0		9	99	99	99	97	99	101
11	1	0	0	0	0	0		11	2	0	0	0	0	0		11	96	99	99	97	99	101
14	12	0	0	1	0	0		14	0	0	0	0	0	0		14	84	99	99	96	99	101
18	25	1	0	0	0	0		18	0	0	0	0	0	0		18	59	98	99	96	99	101
21	26	0	0	2	0	0		21	0	0	0	0	0	0		21	33	98	99	94	99	101
24	16	1	0	0	0	1		24	0	0	0	0	0	0		24	17	97	99	94	99	100
28	10	5	1	1	1	0		28	0	0	0	0	0	0		28	7	92	98	93	98	100
31	2	7	0	1	0	1		31	0	0	0	0	0	0		31	5	85	98	92	98	99
34	2	8	0	0	0	0		34	0	0	0	0	0	0		34	3	77	98	92	98	99
37	3	4	4	0	0	0		37	0	0	0	0	0	0		37	0	73	94	92	98	99
40	0	7	2	0	0	1		40	0	0	0	0	0	0		40	0	66	92	92	98	98
43	0	6	1	2	0	2		43	0	0	0	0	0	0		43	0	60	91	90	98	96
46	0	7	0	2	1	1		46	0	0	0	0	0	0		46	0	53	91	88	97	95
49	0	6	2	4	0	0		49	0	0	0	0	0	0		49	0	47	89	84	97	95
52	0	2	4	3	0	3		52	0	0	0	0	0	0		52	0	45	85	81	97	92
55	0	7	3	6	3	2		55	0	0	0	0	0	0		55	0	38	82	75	94	90
58	0	4	7	9	5	3		58	0	0	0	0	0	0		58	0	34	75	66	89	87
61	0	12	9	11	8	3		61	0	0	0	0	0	0		61	0	22	66	55	81	84
64	0	5	19	9	11	5		64	0	0	0	0	0	0		64	0	17	47	46	70	79
66	0	2	15	13	5	11		66	0	0	0	0	0	0		66	0	15	32	33	65	68
68	0	5	7	8	19	16		68	0	0	0	0	0	0		68	0	10	25	25	46	52
71	0	9	17	10	13	19		71	0	0	0	0	0	0		71	0	1	8	15	33	33
73	0	0	5	6	12	12		73	0	0	0	0	0	0		73	0	1	3	9	21	21
76	0	1	3	2	15	10		76	0	0	0	0	0	0		76	0	0	0	7	6	11
79	0	0	0	5	3	7		79	0	0	0	0	0	0		79	0	0	0	2	3	4
81	0	0	0	2	2	4		81	0	0	0	0	0	0		81	0	0	0	0	1	0
83	0	0	0	0	1	0		83	0	0	0	0	0	0		83	0	0	0	0	0	0

## Sheet: Figure S1d
	Number of deaths				Number of censors				Number of survivors
Genotype	w1118 ♀	w1118 ♀		Genotype	w1118 ♀	w1118 ♀		Genotype	w1118 ♀	w1118 ♀
Cholesterol (g/L)	0.3	0		Cholesterol (g/L)	0.3	0		Cholesterol (g/L)	0.3	0
Day				Day				Day
0	0	0		0	0	0		0	98	100
2	0	0		2	0	0		2	98	100
4	0	0		4	0	0		4	98	100
6	0	0		6	0	0		6	98	100
9	0	0		9	0	0		9	98	100
11	0	0		11	0	0		11	98	100
14	0	2		14	0	0		14	98	98
18	0	4		18	0	0		18	98	94
21	0	16		21	0	0		21	98	78
24	0	13		24	0	0		24	98	65
28	0	7		28	0	0		28	98	58
31	1	16		31	0	0		31	97	42
34	1	7		34	0	0		34	96	35
37	2	9		37	0	0		37	94	26
40	1	13		40	0	0		40	93	13
43	4	4		43	0	0		43	89	9
46	11	2		46	0	0		46	78	7
49	10	2		49	0	0		49	68	5
52	18	3		52	0	0		52	50	2
55	14	1		55	0	0		55	36	1
58	8	1		58	0	0		58	28	0
61	17	0		61	0	0		61	11	0
64	7	0		64	0	0		64	4	0
66	2	0		66	0	0		66	2	0
68	2	0		68	0	0		68	0	0

## Sheet: Figure S1f
	Number of deaths				Number of censors				Number of survivors
Genotype	Canton S ♀	Canton S ♀		Genotype	Canton S ♀	Canton S ♀		Genotype	Canton S ♀	Canton S ♀
Cholesterol (g/L)	0.3	0		Cholesterol (g/L)	0.3	0		Cholesterol (g/L)	0.3	0
Day				Day				Day
0	0	0		0	0	0		0	100	99
2	0	0		2	0	0		2	100	99
4	0	0		4	0	0		4	100	99
6	0	0		6	0	0		6	100	99
9	0	4		9	0	0		9	100	95
11	0	6		11	0	0		11	100	89
14	0	22		14	0	0		14	100	67
18	0	21		18	0	0		18	100	46
21	0	18		21	0	0		21	100	28
24	1	9		24	0	0		24	99	19
28	0	4		28	0	0		28	99	15
31	0	5		31	0	0		31	99	10
34	2	5		34	0	0		34	97	5
37	1	3		37	0	0		37	96	2
40	3	1		40	0	0		40	93	1
43	0	1		43	0	0		43	93	0
46	14	0		46	0	0		46	79	0
49	12	0		49	0	0		49	67	0
52	19	0		52	0	0		52	48	0
55	17	0		55	0	0		55	31	0
58	4	0		58	0	0		58	27	0
61	13	0		61	0	0		61	14	0
64	8	0		64	0	0		64	6	0
66	3	0		66	0	0		66	3	0
68	2	0		68	0	0		68	1	0
71	0	0		71	0	0		71	1	0
73	1	0		73	0	0		73	0	0

## Sheet: Figure S1h
	Number of deaths								Number of censors								Number of survivors
Genotype	+/+ ♀	+/+ ♀	+/+ ☿	+/+ ☿	+/+ ♂	+/+ ♂		Genotype	+/+ ♀	+/+ ♀	+/+ ☿	+/+ ☿	+/+ ♂	+/+ ♂		Genotype	+/+ ♀	+/+ ♀	+/+ ☿	+/+ ☿	+/+ ♂	+/+ ♂
Cholesterol (g/L)	0.3	0	0.3	0	0.3	0		Cholesterol (g/L)	0.3	0	0.3	0	0.3	0		Cholesterol (g/L)	0.3	0	0.3	0	0.3	0
Day								Day								Day
0	0	0	0	0	0	0		0	0	0	0	0	0	0		0	97	100	100	100	97	98
2	0	0	1	0	0	0		2	0	1	1	0	0	2		2	97	99	98	100	97	96
4	0	0	0	2	0	0		4	0	0	0	0	0	0		4	97	99	98	98	97	96
6	0	0	1	1	1	0		6	0	0	0	0	0	0		6	97	99	97	97	96	96
8	0	0	2	0	0	0		8	0	0	0	0	0	0		8	97	99	95	97	96	96
10	0	1	0	0	0	0		10	0	0	0	0	0	0		10	97	98	95	97	96	96
13	0	0	0	0	2	0		13	0	0	0	0	0	0		13	97	98	95	97	94	96
15	1	6	1	0	0	0		15	0	0	0	0	0	0		15	96	92	94	97	94	96
17	0	12	0	1	0	0		17	0	0	0	0	0	0		17	96	80	94	96	94	96
20	0	24	1	3	0	2		20	0	0	0	0	0	0		20	96	56	93	93	94	94
22	1	14	0	5	0	0		22	0	0	0	0	0	0		22	95	42	93	88	94	94
24	0	15	0	9	1	0		24	0	0	0	0	0	0		24	95	27	93	79	93	94
27	0	12	1	21	0	1		27	0	0	0	0	0	0		27	95	15	92	58	93	93
29	0	9	0	24	1	2		29	0	0	0	0	0	0		29	95	6	92	34	92	91
31	0	2	0	11	0	0		31	0	0	0	0	0	0		31	95	4	92	23	92	91
34	2	2	1	14	1	3		34	0	0	0	0	0	0		34	93	2	91	9	91	88
36	0	1	1	1	5	3		36	0	0	0	0	0	0		36	93	1	90	8	86	85
38	0	0	0	4	4	3		38	1	0	0	0	0	0		38	92	1	90	4	82	82
41	1	1	0	1	3	12		41	0	0	0	0	0	0		41	91	0	90	3	79	70
43	3	0	2	2	13	11		43	0	0	0	0	0	0		43	88	0	88	1	66	59
45	1	0	2	1	19	6		45	0	0	0	0	0	0		45	87	0	86	0	47	53
48	3	0	3	0	13	17		48	0	0	0	0	0	0		48	84	0	83	0	34	36
50	8	0	2	0	21	10		50	0	0	0	0	0	0		50	76	0	81	0	13	26
52	2	0	6	0	7	12		52	0	0	0	0	0	0		52	74	0	75	0	6	14
55	7	0	12	0	2	8		55	0	0	0	0	0	0		55	67	0	63	0	4	6
57	5	0	9	0	4	4		57	0	0	0	0	0	0		57	62	0	54	0	0	2
59	17	0	6	0	0	1		59	0	0	0	0	0	0		59	45	0	48	0	0	1
62	6	0	7	0	0	1		62	0	0	0	0	0	0		62	39	0	41	0	0	0
64	15	0	9	0	0	0		64	0	0	0	0	0	0		64	24	0	32	0	0	0
66	11	0	12	0	0	0		66	0	0	0	0	0	0		66	13	0	20	0	0	0
69	3	0	9	0	0	0		69	0	0	0	0	0	0		69	10	0	11	0	0	0
71	6	0	6	0	0	0		71	0	0	0	0	0	0		71	4	0	5	0	0	0
73	2	0	4	0	0	0		73	0	0	0	0	0	0		73	2	0	1	0	0	0
75	2	0	1	0	0	0		75	0	0	0	0	0	0		75	0	0	0	0	0	0

## Sheet: Figure S3a
	Number of deaths										Number of censors										Number of survivors
Genotype	+/+ ♀	+/+ ♀	+/+ ♀	+/+ ♀	+/+ ♀	+/+ ♀	+/+ ♀	+/+ ♀		Genotype	+/+ ♀	+/+ ♀	+/+ ♀	+/+ ♀	+/+ ♀	+/+ ♀	+/+ ♀	+/+ ♀		Genotype	+/+ ♀	+/+ ♀	+/+ ♀	+/+ ♀	+/+ ♀	+/+ ♀	+/+ ♀	+/+ ♀
Cholesterol (g/L)	0	0	0	0	0.3	0.3	0.3	0.3		Cholesterol (g/L)	0	0	0	0	0.3	0.3	0.3	0.3		Cholesterol (g/L)	0	0	0	0	0.3	0.3	0.3	0.3
Trametinib (μM)	0	0.5	1	2	0	0.5	1	2		Trametinib (μM)	0	0.5	1	2	0	0.5	1	2		Trametinib (μM)	0	0.5	1	2	0	0.5	1	2
Day										Day										Day
0	0	0	0	0	0	0	0	0		0	0	0	0	0	0	0	0	0		0	100	101	98	98	103	100	97	101
3	0	0	0	0	0	0	0	0		3	0	0	0	0	0	0	0	0		3	100	101	98	98	103	100	97	101
6	1	0	0	2	0	0	0	1		6	0	0	0	0	0	0	0	0		6	99	101	98	96	103	100	97	100
8	0	0	0	11	0	0	0	6		8	0	0	0	0	0	0	0	0		8	99	101	98	85	103	100	97	94
10	4	0	1	11	0	0	1	2		10	0	0	0	0	0	0	0	0		10	95	101	97	74	103	100	96	92
13	18	2	1	2	1	0	1	1		13	0	0	0	0	0	0	0	0		13	77	99	96	72	102	100	95	91
15	18	8	0	0	0	0	0	1		15	0	0	0	0	0	0	0	0		15	59	91	96	72	102	100	95	90
17	19	5	0	0	0	0	0	2		17	0	0	0	0	0	0	0	0		17	40	86	96	72	102	100	95	88
20	14	8	3	2	0	2	0	1		20	0	0	0	0	0	0	0	0		20	26	78	93	70	102	98	95	87
22	9	10	7	1	1	0	1	0		22	0	0	0	0	0	0	0	1		22	17	68	86	69	101	98	94	86
24	3	7	3	1	1	2	4	0		24	0	0	0	0	0	0	0	0		24	14	61	83	68	100	96	90	86
27	1	9	5	5	2	0	3	2		27	0	0	0	0	0	0	0	0		27	13	52	78	63	98	96	87	84
29	4	3	3	5	2	0	0	1		29	0	0	0	0	0	0	0	0		29	9	49	75	58	96	96	87	83
31	3	2	1	0	0	0	0	1		31	0	0	0	0	0	1	0	0		31	6	47	74	58	96	95	87	82
34	2	12	9	7	0	0	2	0		34	0	0	0	1	0	0	0	0		34	4	35	65	50	96	95	85	82
36	1	3	4	4	1	0	0	1		36	0	0	0	0	0	0	0	0		36	3	32	61	46	95	95	85	81
38	1	4	6	0	1	1	2	1		38	0	0	0	0	0	0	0	0		38	2	28	55	46	94	94	83	80
41	1	3	12	4	2	2	1	0		41	0	0	0	0	0	0	0	0		41	1	25	43	42	92	92	82	80
43	0	2	4	2	2	2	1	0		43	0	0	0	0	0	0	0	0		43	1	23	39	40	90	90	81	80
45	0	3	4	0	5	1	2	0		45	0	0	0	0	1	0	0	0		45	1	20	35	40	84	89	79	80
48	1	5	3	2	6	2	2	1		48	0	0	0	0	0	0	0	0		48	0	15	32	38	78	87	77	79
50	0	2	3	0	9	0	4	1		50	0	0	0	0	0	0	0	0		50	0	13	29	38	69	87	73	78
52	0	1	1	3	3	1	0	1		52	0	0	0	0	0	0	0	0		52	0	12	28	35	66	86	73	77
55	0	2	5	5	2	3	1	2		55	0	0	1	0	0	0	0	0		55	0	10	22	30	64	83	72	75
57	0	2	4	2	4	1	1	2		57	0	0	0	0	0	0	0	0		57	0	8	18	28	60	82	71	73
59	0	2	1	7	5	7	0	3		59	0	0	0	0	0	0	0	0		59	0	6	17	21	55	75	71	70
62	0	0	6	6	5	5	4	3		62	0	0	0	0	0	0	0	0		62	0	6	11	15	50	70	67	67
64	0	2	2	7	2	3	2	4		64	0	0	0	0	0	0	0	0		64	0	4	9	8	48	67	65	63
66	0	1	2	4	9	6	8	8		66	0	0	0	0	0	0	0	0		66	0	3	7	4	39	61	57	55
69	0	1	5	2	12	10	14	11		69	0	0	0	0	0	0	0	0		69	0	2	2	2	27	51	43	44
71	0	2	1	0	6	10	11	14		71	0	0	0	0	0	0	0	0		71	0	0	1	2	21	41	32	30
73	0	0	1	1	10	11	8	5		73	0	0	0	0	0	0	0	0		73	0	0	0	1	11	30	24	25
76	0	0	0	0	5	15	14	6		76	0	0	0	0	0	0	0	0		76	0	0	0	1	6	15	10	19
78	0	0	0	1	4	6	5	10		78	0	0	0	0	0	0	0	0		78	0	0	0	0	2	9	5	9
80	0	0	0	0	2	2	4	3		80	0	0	0	0	0	0	0	0		80	0	0	0	0	0	7	1	6
83	0	0	0	0	0	7	1	6		83	0	0	0	0	0	0	0	0		83	0	0	0	0	0	0	0	0

## Sheet: Figure S3d
	Number of deaths								Number of censors								Number of survivors
Genotype	+/+ ♀	+/+ ♀	+/+ ♀	+/+ ♀	+/+ ♀	+/+ ♀		Genotype	+/+ ♀	+/+ ♀	+/+ ♀	+/+ ♀	+/+ ♀	+/+ ♀		Genotype	+/+ ♀	+/+ ♀	+/+ ♀	+/+ ♀	+/+ ♀	+/+ ♀
Cholesterol (g/L)	0	0	0.06	0.06	0.3	0.3		Cholesterol (g/L)	0	0	0.06	0.06	0.3	0.3		Cholesterol (g/L)	0	0	0.06	0.06	0.3	0.3
Trametinib (μM)	0	1	0	1	0	1		Trametinib (μM)	0	1	0	1	0	1		Trametinib (μM)	0	1	0	1	0	1
Day								Day								Day
0	0	0	0	0	0	0		0	0	0	0	0	0	0		0	99	97	99	98	97	99
2	0	0	0	0	0	0		2	0	0	2	0	0	0		2	99	97	97	98	97	99
4	0	0	0	0	0	0		4	1	0	0	0	0	0		4	98	97	97	98	97	99
6	0	0	0	0	0	0		6	0	0	0	1	0	0		6	98	97	97	97	97	99
9	0	1	0	0	1	0		9	0	0	0	0	0	0		9	98	96	97	97	96	99
11	0	0	0	0	0	0		11	0	0	0	0	0	0		11	98	96	97	97	96	99
13	3	0	0	0	0	0		13	0	0	0	0	0	0		13	95	96	97	97	96	99
16	11	0	0	0	0	0		16	0	0	0	0	0	0		16	84	96	97	97	96	99
18	11	1	0	0	0	0		18	0	0	0	0	0	0		18	73	95	97	97	96	99
20	7	0	0	0	0	0		20	0	0	0	0	0	0		20	66	95	97	97	96	99
23	16	3	0	1	0	0		23	0	0	0	0	0	0		23	50	92	97	96	96	99
25	9	1	1	0	1	0		25	0	1	0	0	0	0		25	41	90	96	96	95	99
27	6	3	1	0	0	1		27	0	0	0	0	0	0		27	35	87	95	96	95	98
30	18	6	4	0	0	0		30	0	0	0	0	0	0		30	17	81	91	96	95	98
32	4	6	4	0	0	0		32	0	0	0	0	0	0		32	13	75	87	96	95	98
34	5	5	4	0	2	0		34	0	0	0	0	0	0		34	8	70	83	96	93	98
37	6	14	5	0	2	0		37	0	0	0	0	0	0		37	2	56	78	96	91	98
39	1	3	3	1	0	0		39	0	0	0	0	0	0		39	1	53	75	95	91	98
41	0	5	7	2	1	1		41	0	0	0	0	0	0		41	1	48	68	93	90	97
44	0	7	12	6	10	4		44	0	0	0	0	0	0		44	1	41	56	87	80	93
46	0	11	9	2	0	0		46	0	1	0	0	0	0		46	1	29	47	85	80	93
48	0	4	11	6	5	10		48	0	0	0	0	0	0		48	1	25	36	79	75	83
51	1	4	3	2	6	8		51	0	0	0	0	0	0		51	0	21	33	77	69	75
53	0	7	7	2	4	3		53	0	0	0	0	0	0		53	0	14	26	75	65	72
55	0	1	4	4	5	3		55	0	0	0	0	0	0		55	0	13	22	71	60	69
58	0	7	5	6	4	7		58	0	0	0	0	0	0		58	0	6	17	65	56	62
60	0	3	3	7	8	9		60	0	0	0	0	0	0		60	0	3	14	58	48	53
62	0	2	9	10	12	5		62	0	0	0	0	0	0		62	0	1	5	48	36	48
65	0	1	2	12	23	17		65	0	0	0	0	0	0		65	0	0	3	36	13	31
67	0	0	2	13	6	9		67	0	0	0	0	0	0		67	0	0	1	23	7	22
69	0	0	1	10	3	16		69	0	0	0	0	0	0		69	0	0	0	13	4	6
72	0	0	0	7	2	3		72	0	0	0	0	0	0		72	0	0	0	6	2	3
74	0	0	0	3	1	1		74	0	0	0	0	0	0		74	0	0	0	3	1	2
76	0	0	0	1	1	2		76	0	0	0	0	0	0		76	0	0	0	2	0	0
79	0	0	0	2	0	0		79	0	0	0	0	0	0		79	0	0	0	0	0	0
