# Supplementary material for: Reproductive‐Triggered Sterol Competition Exacerbates Age‐Related Intestinal Barrier Damage in Drosophila Females
Source: Aging Cell. 2025 Feb 7;24(6):e70011. doi: 10.1111/acel.70011 (PMC12151907; doi:10.1111/acel.70011)
Supplement: Supplementary file 1 — Appendix S1. [file ACEL-24-e70011-s001.zip › acel70011-sup-0001-AppendixS1/VennData related to Figure 1e.xlsx]

## Sheet: Data declaration
In order to simplify the writing of experimental groups, in the next Sheet, the group names are abbreviated as follows: DC：Dahomey wild-type females that fed with control diet DT: Dahomey wild-type females that fed with cholesterol dropout diet OC: Dah; ovoD1 females that fed with control diet OT: Dah; ovoD1 females that fed with cholesterol dropout diet

## Sheet: VennData
gene_id	DT-vs-DC	OC-vs-DC	OT-vs-DT	OT-vs-OC	Dbxref	description	GO_id	GO_term	pathway	pathway_description
128up	0	1	1	0	FLYBASE:FBgn0010339,GeneID:36288	GTP-binding protein 128up	GO:0005525	GTP binding
26-29-p	0	1	1	0	FLYBASE:FBgn0250848,GeneID:39547	Digestive cysteine proteinase 1	GO:0008234	cysteine-type peptidase activity
2mit	0	0	1	1	FLYBASE:FBgn0260793,GeneID:41616	Podocan-like protein 1	GO:0005737,GO:0005578,GO:0004860,GO:0019221,GO:0046426,GO:0006469	cytoplasm|proteinaceous extracellular matrix|protein kinase inhibitor activity|cytokine-mediated signaling pathway|negative regulation of JAK-STAT cascade|negative regulation of protein kinase activity
4E-T	0	1	0	0	FLYBASE:FBgn0052016,GeneID:43836
5-HT1A	0	1	1	0	FLYBASE:FBgn0004168,GeneID:37196	5-hydroxytryptamine receptor 2A	GO:0030425,GO:0016021,GO:0005887,GO:0008227,GO:0004993,GO:0001586,GO:0030594,GO:0051378,GO:0007198,GO:0007615,GO:0007268,GO:0002121,GO:0008049,GO:0007208,GO:0045187,GO:0007210	dendrite|integral component of membrane|integral component of plasma membrane|G-protein coupled amine receptor activity|G-protein coupled serotonin receptor activity|Gi/o-coupled serotonin receptor activity|neurotransmitter receptor activity|serotonin binding|adenylate cyclase-inhibiting serotonin receptor signaling pathway|anesthesia-resistant memory|chemical synaptic transmission|inter-male agg…	dme04080	Neuroactive ligand-receptor interaction
5-HT2A	0	1	1	0	FLYBASE:FBgn0087012,GeneID:40575	5-hydroxytryptamine receptor 2C	GO:0030425,GO:0005887,GO:0004993,GO:0001587,GO:0030594,GO:0051378,GO:0007193,GO:0001662,GO:0007268,GO:0007631,GO:0007626,GO:0007200,GO:0007208,GO:0051482,GO:0032098,GO:0043397,GO:0031644,GO:0051209,GO:0042493	dendrite|integral component of plasma membrane|G-protein coupled serotonin receptor activity|Gq/11-coupled serotonin receptor activity|neurotransmitter receptor activity|serotonin binding|adenylate cyclase-inhibiting G-protein coupled receptor signaling pathway|behavioral fear response|chemical synaptic transmission|feeding behavior|locomotory behavior|phospholipase C-activating G-protein coupled…	dme04080	Neuroactive ligand-receptor interaction
5-HT2B	0	1	1	0	FLYBASE:FBgn0261929,GeneID:41017	5-hydroxytryptamine receptor 2C	GO:0030425,GO:0005887,GO:0004993,GO:0001587,GO:0030594,GO:0051378,GO:0007193,GO:0001662,GO:0007268,GO:0007631,GO:0007626,GO:0007200,GO:0007208,GO:0051482,GO:0032098,GO:0043397,GO:0031644,GO:0051209,GO:0042493	dendrite|integral component of plasma membrane|G-protein coupled serotonin receptor activity|Gq/11-coupled serotonin receptor activity|neurotransmitter receptor activity|serotonin binding|adenylate cyclase-inhibiting G-protein coupled receptor signaling pathway|behavioral fear response|chemical synaptic transmission|feeding behavior|locomotory behavior|phospholipase C-activating G-protein coupled…	dme04080	Neuroactive ligand-receptor interaction
5-HT7	0	1	1	0	FLYBASE:FBgn0004573,GeneID:43669	5-hydroxytryptamine receptor 1	GO:0030425,GO:0016021,GO:0005887,GO:0004952,GO:0008227,GO:0004993,GO:0030594,GO:0007192,GO:0007268,GO:0007619,GO:0060180,GO:0016543,GO:0016546,GO:0016545,GO:0060179,GO:0007210	dendrite|integral component of membrane|integral component of plasma membrane|dopamine neurotransmitter receptor activity|G-protein coupled amine receptor activity|G-protein coupled serotonin receptor activity|neurotransmitter receptor activity|adenylate cyclase-activating serotonin receptor signaling pathway|chemical synaptic transmission|courtship behavior|female mating behavior|male courtship …	dme04080	Neuroactive ligand-receptor interaction
7B2	0	1	1	0	FLYBASE:FBgn0041707,GeneID:40644
A16	0	1	0	0	FLYBASE:FBgn0028965,GeneID:34700
AANATL2	0	1	1	0	FLYBASE:FBgn0031791,GeneID:33874	Dopamine N-acetyltransferase {ECO:0000312|EMBL:AAF47172.1}	GO:0005737,GO:0004059,GO:0004060,GO:0008080,GO:0006584,GO:0048066,GO:0042420,GO:0030187,GO:0046334,GO:0045187,GO:0042429,GO:0030431	cytoplasm|aralkylamine N-acetyltransferase activity|arylamine N-acetyltransferase activity|N-acetyltransferase activity|catecholamine metabolic process|developmental pigmentation|dopamine catabolic process|melatonin biosynthetic process|octopamine catabolic process|regulation of circadian sleep/wake cycle, sleep|serotonin catabolic process|sleep
ACC	0	0	1	0	FLYBASE:FBgn0033246,GeneID:35761	Biotin carboxylase	GO:0005623,GO:0005737,GO:0003989,GO:0005524,GO:0009374,GO:0004075,GO:0050692,GO:0046872,GO:0005102,GO:0032810,GO:0046966,GO:0006633,GO:2001295,GO:0010628,GO:0045893,GO:0065008,GO:0040029,GO:0009743,GO:0070542,GO:0097066,GO:0006810	cell|cytoplasm|acetyl-CoA carboxylase activity|ATP binding|biotin binding|biotin carboxylase activity|DBD domain binding|metal ion binding|receptor binding|sterol response element binding|thyroid hormone receptor binding|fatty acid biosynthetic process|malonyl-CoA biosynthetic process|positive regulation of gene expression|positive regulation of transcription, DNA-templated|regulation of biologic…	dme00620,dme00640,dme00061	Pyruvate metabolism|Propanoate metabolism|Fatty acid biosynthesis
ACXD	0	1	1	0	FLYBASE:FBgn0040507,GeneID:38284	Adenylate cyclase type 2	GO:0005737,GO:0030425,GO:0005887,GO:0016020,GO:0005886,GO:0004016,GO:0008179,GO:0005524,GO:0000287,GO:0030145,GO:0046982,GO:0007190,GO:0007189,GO:0007193,GO:0007188,GO:0006171,GO:0019933,GO:1904322	cytoplasm|dendrite|integral component of plasma membrane|membrane|plasma membrane|adenylate cyclase activity|adenylate cyclase binding|ATP binding|magnesium ion binding|manganese ion binding|protein heterodimerization activity|activation of adenylate cyclase activity|adenylate cyclase-activating G-protein coupled receptor signaling pathway|adenylate cyclase-inhibiting G-protein coupled receptor s…	dme00230,dme04213	Purine metabolism|Longevity regulating pathway - multiple species
ADD1	0	1	1	0	FLYBASE:FBgn0026573,GeneID:36278	Transcriptional regulator ATRX	GO:0016605,GO:0070603,GO:0031933,GO:0005524,GO:0003682,GO:0003677,GO:0004386,GO:0042393,GO:0046872,GO:0072711,GO:0006338,GO:0016569,GO:0030330,GO:0006281,GO:0006336,GO:1901581,GO:0006334,GO:0010571,GO:0032206,GO:0045944,GO:1900112,GO:0031297,GO:0006351	PML body|SWI/SNF superfamily-type complex|telomeric heterochromatin|ATP binding|chromatin binding|DNA binding|helicase activity|histone binding|metal ion binding|cellular response to hydroxyurea|chromatin remodeling|covalent chromatin modification|DNA damage response, signal transduction by p53 class mediator|DNA repair|DNA replication-independent nucleosome assembly|negative regulation of telome…
ADPS	1	1	1	0	FLYBASE:FBgn0033983,GeneID:36669	Alkyldihydroxyacetonephosphate synthase	GO:0005777,GO:0008609,GO:0071949,GO:0016614,GO:0008611,GO:0008610	peroxisome|alkylglycerone-phosphate synthase activity|FAD binding|oxidoreductase activity, acting on CH-OH group of donors|ether lipid biosynthetic process|lipid biosynthetic process	dme00565,dme04146	Ether lipid metabolism|Peroxisome
AGO3	0	1	1	0	FLYBASE:FBgn0250816,GeneID:3355150	Protein argonaute-3 {ECO:0000312|EMBL:EAA45981.3}	GO:0005737,GO:0005829,GO:0005739,GO:0043186,GO:0034584,GO:0003723,GO:0007275,GO:0010529,GO:0060213,GO:0035194	cytoplasm|cytosol|mitochondrion|P granule|piRNA binding|RNA binding|multicellular organism development|negative regulation of transposition|positive regulation of nuclear-transcribed mRNA poly(A) tail shortening|posttranscriptional gene silencing by RNA	dme04320	Dorso-ventral axis formation
AIF	0	1	1	0	FLYBASE:FBgn0031392,GeneID:33390	Putative apoptosis-inducing factor 1, mitochondrial	GO:0005758,GO:0005739,GO:0050660,GO:0016491,GO:0006915,GO:0045454,GO:0050832,GO:0042775,GO:0010623	mitochondrial intermembrane space|mitochondrion|flavin adenine dinucleotide binding|oxidoreductase activity|apoptotic process|cell redox homeostasis|defense response to fungus|mitochondrial ATP synthesis coupled electron transport|programmed cell death involved in cell development	dme04214	Apoptosis - fly
AOX1	0	1	1	0	FLYBASE:FBgn0267408,GeneID:41894	Indole-3-acetaldehyde oxidase	GO:0005829,GO:0051537,GO:0004031,GO:0009055,GO:0050660,GO:0050302,GO:0005506,GO:0016614,GO:0004854,GO:0009688,GO:0009851,GO:0009115	cytosol|2 iron, 2 sulfur cluster binding|aldehyde oxidase activity|electron carrier activity|flavin adenine dinucleotide binding|indole-3-acetaldehyde oxidase activity|iron ion binding|oxidoreductase activity, acting on CH-OH group of donors|xanthine dehydrogenase activity|abscisic acid biosynthetic process|auxin biosynthetic process|xanthine catabolic process	dme00230,dme00232,dme00983,dme04146	Purine metabolism|Caffeine metabolism|Drug metabolism - other enzymes|Peroxisome
AOX2	0	1	0	0	FLYBASE:FBgn0038348,GeneID:41895	Indole-3-acetaldehyde oxidase	GO:0005829,GO:0051537,GO:0004031,GO:0009055,GO:0050660,GO:0050302,GO:0005506,GO:0016614,GO:0004854,GO:0009688,GO:0009851,GO:0009115	cytosol|2 iron, 2 sulfur cluster binding|aldehyde oxidase activity|electron carrier activity|flavin adenine dinucleotide binding|indole-3-acetaldehyde oxidase activity|iron ion binding|oxidoreductase activity, acting on CH-OH group of donors|xanthine dehydrogenase activity|abscisic acid biosynthetic process|auxin biosynthetic process|xanthine catabolic process	dme00230,dme00232,dme00983,dme04146	Purine metabolism|Caffeine metabolism|Drug metabolism - other enzymes|Peroxisome
AP-2alpha	0	1	0	0	FLYBASE:FBgn0264855,GeneID:33211	AP-2 complex subunit alpha	GO:0030122,GO:0005905,GO:0030135,GO:0005886,GO:0008021,GO:0008565,GO:0008356,GO:0006897,GO:0006886,GO:0022008,GO:0007269,GO:0030707,GO:0045807,GO:0008104,GO:0015031,GO:0030100,GO:0019233,GO:0016183,GO:0048488,GO:0048489,GO:0006901	AP-2 adaptor complex|clathrin-coated pit|coated vesicle|plasma membrane|synaptic vesicle|protein transporter activity|asymmetric cell division|endocytosis|intracellular protein transport|neurogenesis|neurotransmitter secretion|ovarian follicle cell development|positive regulation of endocytosis|protein localization|protein transport|regulation of endocytosis|sensory perception of pain|synaptic ve…	dme04144	Endocytosis
APC4	0	1	1	0	FLYBASE:FBgn0052707,GeneID:31835	Anaphase-promoting complex subunit 4	GO:0005680,GO:0005634,GO:0019903,GO:0031145,GO:0051301,GO:0007067,GO:0070979,GO:0030071	anaphase-promoting complex|nucleus|protein phosphatase binding|anaphase-promoting complex-dependent catabolic process|cell division|mitotic nuclear division|protein K11-linked ubiquitination|regulation of mitotic metaphase/anaphase transition	dme04120	Ubiquitin mediated proteolysis
APC7	0	1	1	0	FLYBASE:FBgn0029879,GeneID:31594	Anaphase-promoting complex subunit 7	GO:0005680,GO:0005829,GO:0005654,GO:0005634,GO:0019903,GO:0031145,GO:0051301,GO:0007067,GO:0051436,GO:0051437,GO:0043161,GO:0070979,GO:0042787,GO:0051439	anaphase-promoting complex|cytosol|nucleoplasm|nucleus|protein phosphatase binding|anaphase-promoting complex-dependent catabolic process|cell division|mitotic nuclear division|negative regulation of ubiquitin-protein ligase activity involved in mitotic cell cycle|positive regulation of ubiquitin-protein ligase activity involved in regulation of mitotic cell cycle transition|proteasome-mediated u…	dme04120	Ubiquitin mediated proteolysis
APP-BP1	0	1	1	0	FLYBASE:FBgn0261112,GeneID:39244	Nedd8-activating enzyme E1 regulatory subunit	GO:0005829,GO:0005634,GO:0043234,GO:0001540,GO:0019781,GO:0046982,GO:0045116	cytosol|nucleus|protein complex|beta-amyloid binding|NEDD8 activating enzyme activity|protein heterodimerization activity|protein neddylation
AQP	0	1	1	0	FLYBASE:FBgn0033807,GeneID:36456	Aquaporin-12A	GO:0016021,GO:0005886,GO:0015250	integral component of membrane|plasma membrane|water channel activity
ASPP	0	1	1	0	FLYBASE:FBgn0034606,GeneID:37422	Apoptosis-stimulating of p53 protein 1	GO:0005737,GO:0005654,GO:0005634,GO:0048471,GO:0005886,GO:0002039,GO:0097193,GO:0072332,GO:0045786,GO:1901216	cytoplasm|nucleoplasm|nucleus|perinuclear region of cytoplasm|plasma membrane|p53 binding|intrinsic apoptotic signaling pathway|intrinsic apoptotic signaling pathway by p53 class mediator|negative regulation of cell cycle|positive regulation of neuron death
ATP8B	0	1	1	0	FLYBASE:FBgn0037989,GeneID:41469	Probable phospholipid-transporting ATPase IM	GO:0005794,GO:0016021,GO:0005886,GO:0005524,GO:0000287,GO:0004012,GO:0007030	Golgi apparatus|integral component of membrane|plasma membrane|ATP binding|magnesium ion binding|phospholipid-translocating ATPase activity|Golgi organization
ATPCL	0	0	1	0	FLYBASE:FBgn0020236,GeneID:36760	ATP-citrate synthase	GO:0009346,GO:0005737,GO:0005829,GO:0070062,GO:0016020,GO:0005739,GO:0005654,GO:0005886,GO:0005524,GO:0003878,GO:0048037,GO:0046872,GO:0006085,GO:0006101,GO:0006633,GO:0008610,GO:0006107	citrate lyase complex|cytoplasm|cytosol|extracellular exosome|membrane|mitochondrion|nucleoplasm|plasma membrane|ATP binding|ATP citrate synthase activity|cofactor binding|metal ion binding|acetyl-CoA biosynthetic process|citrate metabolic process|fatty acid biosynthetic process|lipid biosynthetic process|oxaloacetate metabolic process	dme00020	Citrate cycle (TCA cycle)
ATPsynB	0	1	1	0	FLYBASE:FBgn0019644,GeneID:39143	ATP synthase subunit b, mitochondrial	GO:0005811,GO:0000276,GO:0005739,GO:0015078,GO:0015986,GO:0006909,GO:0015992	lipid particle|mitochondrial proton-transporting ATP synthase complex, coupling factor F(o)|mitochondrion|hydrogen ion transmembrane transporter activity|ATP synthesis coupled proton transport|phagocytosis|proton transport	dme00190	Oxidative phosphorylation
ATPsynCF6	0	1	1	0	FLYBASE:FBgn0016119,GeneID:42759	ATP synthase-coupling factor 6, mitochondrial	GO:0000276,GO:0005756,GO:0005739,GO:0015078,GO:0015986,GO:0046331,GO:0015992	mitochondrial proton-transporting ATP synthase complex, coupling factor F(o)|mitochondrial proton-transporting ATP synthase, central stalk|mitochondrion|hydrogen ion transmembrane transporter activity|ATP synthesis coupled proton transport|lateral inhibition|proton transport	dme00190	Oxidative phosphorylation
ATPsynD	0	1	1	0	FLYBASE:FBgn0016120,GeneID:42291	ATP synthase subunit d, mitochondrial	GO:0005811,GO:0005875,GO:0000276,GO:0000274,GO:0005739,GO:0015078,GO:0046034,GO:0015986,GO:0008340,GO:0070373,GO:0032007,GO:0015992,GO:0051881,GO:0006979	lipid particle|microtubule associated complex|mitochondrial proton-transporting ATP synthase complex, coupling factor F(o)|mitochondrial proton-transporting ATP synthase, stator stalk|mitochondrion|hydrogen ion transmembrane transporter activity|ATP metabolic process|ATP synthesis coupled proton transport|determination of adult lifespan|negative regulation of ERK1 and ERK2 cascade|negative regula…	dme00190	Oxidative phosphorylation
ATPsynE	0	1	1	0	FLYBASE:FBgn0038224,GeneID:41745				dme00190	Oxidative phosphorylation
ATPsynF	0	1	1	0	FLYBASE:FBgn0035032,GeneID:37931	Putative ATP synthase subunit f, mitochondrial	GO:0005811,GO:0000276,GO:0005739,GO:0006754,GO:0046331,GO:0015992	lipid particle|mitochondrial proton-transporting ATP synthase complex, coupling factor F(o)|mitochondrion|ATP biosynthetic process|lateral inhibition|proton transport	dme00190	Oxidative phosphorylation
ATPsynG	0	1	1	0	FLYBASE:FBgn0010612,GeneID:46069	ATP synthase subunit g, mitochondrial	GO:0005753,GO:0000276,GO:0015078,GO:0015986	mitochondrial proton-transporting ATP synthase complex|mitochondrial proton-transporting ATP synthase complex, coupling factor F(o)|hydrogen ion transmembrane transporter activity|ATP synthesis coupled proton transport	dme00190	Oxidative phosphorylation
ATPsynO	0	1	1	0	FLYBASE:FBgn0016691,GeneID:41845	ATP synthase subunit O, mitochondrial	GO:0005811,GO:0005756,GO:0005739,GO:0046933,GO:0042776,GO:0015992	lipid particle|mitochondrial proton-transporting ATP synthase, central stalk|mitochondrion|proton-transporting ATP synthase activity, rotational mechanism|mitochondrial ATP synthesis coupled proton transport|proton transport	dme00190	Oxidative phosphorylation
ATPsynbeta	0	0	1	0	FLYBASE:FBgn0010217,GeneID:43829	ATP synthase subunit beta, mitochondrial	GO:0005811,GO:0000275,GO:0005739,GO:0005524,GO:0046933,GO:0046961,GO:0015986,GO:0046331,GO:0015992,GO:0010906	lipid particle|mitochondrial proton-transporting ATP synthase complex, catalytic core F(1)|mitochondrion|ATP binding|proton-transporting ATP synthase activity, rotational mechanism|proton-transporting ATPase activity, rotational mechanism|ATP synthesis coupled proton transport|lateral inhibition|proton transport|regulation of glucose metabolic process	dme00190	Oxidative phosphorylation
ATPsyndelta	0	0	1	0	FLYBASE:FBgn0028342,GeneID:31950	ATP synthase subunit delta, mitochondrial	GO:0005743,GO:0005753,GO:0000275,GO:0045259,GO:0045261,GO:0016887,GO:0032403,GO:0046933,GO:0006754,GO:0046034,GO:0015986	mitochondrial inner membrane|mitochondrial proton-transporting ATP synthase complex|mitochondrial proton-transporting ATP synthase complex, catalytic core F(1)|proton-transporting ATP synthase complex|proton-transporting ATP synthase complex, catalytic core F(1)|ATPase activity|protein complex binding|proton-transporting ATP synthase activity, rotational mechanism|ATP biosynthetic process|ATP met…	dme00190	Oxidative phosphorylation
ATPsynepsilonL	0	1	1	0	FLYBASE:FBgn0051477,GeneID:326144	Protein stunted {ECO:0000305}	GO:0005615,GO:0005743,GO:0000275,GO:0001664,GO:0046933,GO:0015986,GO:0008340,GO:0046331,GO:0045745,GO:0015992,GO:0006979,GO:0019233	extracellular space|mitochondrial inner membrane|mitochondrial proton-transporting ATP synthase complex, catalytic core F(1)|G-protein coupled receptor binding|proton-transporting ATP synthase activity, rotational mechanism|ATP synthesis coupled proton transport|determination of adult lifespan|lateral inhibition|positive regulation of G-protein coupled receptor protein signaling pathway|proton tr…	dme00190	Oxidative phosphorylation
ATbp	0	1	1	0	FLYBASE:FBgn0039946,GeneID:5740592	AT-rich binding protein	GO:0005634,GO:0003677,GO:0046872,GO:0045944,GO:0006357,GO:0006355,GO:0006351	nucleus|DNA binding|metal ion binding|positive regulation of transcription from RNA polymerase II promoter|regulation of transcription from RNA polymerase II promoter|regulation of transcription, DNA-templated|transcription, DNA-templated
Aatf	0	1	1	0	FLYBASE:FBgn0031851,GeneID:33943	Protein Aatf	GO:0005730,GO:0005634,GO:0043069,GO:0022008,GO:0048477,GO:0006357	nucleolus|nucleus|negative regulation of programmed cell death|neurogenesis|oogenesis|regulation of transcription from RNA polymerase II promoter
Abd-B	1	1	0	0	FLYBASE:FBgn0000015,GeneID:47763	Homeobox protein abdominal-B	GO:0005634,GO:0000980,GO:0003700,GO:0000976,GO:0035225,GO:0048066,GO:0035261,GO:0030540,GO:0035224,GO:0035215,GO:0035263,GO:0008354,GO:0007506,GO:0007507,GO:0007486,GO:0007484,GO:0030539,GO:0008584,GO:0048094,GO:0007494,GO:0009997,GO:0007621,GO:0045705,GO:0045843,GO:0061101,GO:0007424,GO:0007280,GO:1902339,GO:0048087,GO:0045944,GO:0007431,GO:0007379,GO:0007548,GO:0048071,GO:0007385,GO:0046693,GO:…	nucleus|RNA polymerase II distal enhancer sequence-specific DNA binding|transcription factor activity, sequence-specific DNA binding|transcription regulatory region sequence-specific DNA binding|determination of genital disc primordium|developmental pigmentation|external genitalia morphogenesis|female genitalia development|genital disc anterior/posterior pattern formation|genital disc development…
Abl	0	1	1	0	FLYBASE:FBgn0000017,GeneID:45821	Endonuclease	GO:0004190,GO:0004519,GO:0003676,GO:0003964,GO:0015074	aspartic-type endopeptidase activity|endonuclease activity|nucleic acid binding|RNA-directed DNA polymerase activity|DNA integration
Ac13E	0	1	1	0	FLYBASE:FBgn0022710,GeneID:32485	Adenylate cyclase type 9 {ECO:0000303|PubMed:9628827}	GO:0030424,GO:0030425,GO:0016021,GO:0005887,GO:0005622,GO:0005886,GO:0004016,GO:0005524,GO:0046872,GO:0007190,GO:0034199,GO:0071880,GO:0007189,GO:0007193,GO:0006171,GO:0019933,GO:0071377,GO:0003091,GO:0007165	axon|dendrite|integral component of membrane|integral component of plasma membrane|intracellular|plasma membrane|adenylate cyclase activity|ATP binding|metal ion binding|activation of adenylate cyclase activity|activation of protein kinase A activity|adenylate cyclase-activating adrenergic receptor signaling pathway|adenylate cyclase-activating G-protein coupled receptor signaling pathway|adenyla…	dme00230,dme04213	Purine metabolism|Longevity regulating pathway - multiple species
Ac3	0	0	1	0	FLYBASE:FBgn0023416,GeneID:35419	Adenylate cyclase type 3	GO:0005929,GO:0005794,GO:0016021,GO:0016020,GO:0045121,GO:0005634,GO:0005886,GO:0004016,GO:0005524,GO:0008294,GO:0046872,GO:0007340,GO:0007189,GO:0007193,GO:0006171,GO:0019933,GO:1904322,GO:0007143,GO:0030317,GO:0035556,GO:0008355,GO:0007608,GO:0007338	cilium|Golgi apparatus|integral component of membrane|membrane|membrane raft|nucleus|plasma membrane|adenylate cyclase activity|ATP binding|calcium- and calmodulin-responsive adenylate cyclase activity|metal ion binding|acrosome reaction|adenylate cyclase-activating G-protein coupled receptor signaling pathway|adenylate cyclase-inhibiting G-protein coupled receptor signaling pathway|cAMP biosynth…	dme00230,dme04213	Purine metabolism|Longevity regulating pathway - multiple species
Ac76E	0	1	1	0	FLYBASE:FBgn0004852,GeneID:40180	Adenylate cyclase type 2	GO:0016021,GO:0005622,GO:0005886,GO:0004016,GO:0005524,GO:0046872,GO:0007189,GO:0007193,GO:0006171,GO:0019933,GO:0002165,GO:0040015,GO:0042594	integral component of membrane|intracellular|plasma membrane|adenylate cyclase activity|ATP binding|metal ion binding|adenylate cyclase-activating G-protein coupled receptor signaling pathway|adenylate cyclase-inhibiting G-protein coupled receptor signaling pathway|cAMP biosynthetic process|cAMP-mediated signaling|instar larval or pupal development|negative regulation of multicellular organism gr…	dme00230,dme04213	Purine metabolism|Longevity regulating pathway - multiple species
Ac78C	1	1	1	0	FLYBASE:FBgn0024150,GeneID:40333	Adenylate cyclase type 8	GO:0016021,GO:0005622,GO:0005886,GO:0004016,GO:0005524,GO:0046872,GO:0007189,GO:0007193,GO:0019933,GO:0007616	integral component of membrane|intracellular|plasma membrane|adenylate cyclase activity|ATP binding|metal ion binding|adenylate cyclase-activating G-protein coupled receptor signaling pathway|adenylate cyclase-inhibiting G-protein coupled receptor signaling pathway|cAMP-mediated signaling|long-term memory	dme00230,dme04213	Purine metabolism|Longevity regulating pathway - multiple species
AcCoAS	0	1	1	0	FLYBASE:FBgn0012034,GeneID:40348	Acetyl-coenzyme A synthetase	GO:0005737,GO:0003987,GO:0016208,GO:0005524,GO:0019427,GO:0048149	cytoplasm|acetate-CoA ligase activity|AMP binding|ATP binding|acetyl-CoA biosynthetic process from acetate|behavioral response to ethanol	dme00010,dme00620,dme00640	Glycolysis / Gluconeogenesis|Pyruvate metabolism|Propanoate metabolism
Ace	0	1	1	0	FLYBASE:FBgn0000024,GeneID:41625	Acetylcholinesterase 55 kDa subunit	GO:0031225,GO:0030054,GO:0005737,GO:0005615,GO:0005886,GO:0043083,GO:0003990,GO:0004104,GO:0042803,GO:0006581,GO:0001507,GO:0007268,GO:0042426,GO:0042331	anchored component of membrane|cell junction|cytoplasm|extracellular space|plasma membrane|synaptic cleft|acetylcholinesterase activity|cholinesterase activity|protein homodimerization activity|acetylcholine catabolic process|acetylcholine catabolic process in synaptic cleft|chemical synaptic transmission|choline catabolic process|phototaxis	dme00564	Glycerophospholipid metabolism
Acf	0	1	1	0	FLYBASE:FBgn0027620,GeneID:43751	Bromodomain adjacent to zinc finger domain protein 1A	GO:0008623,GO:0000228,GO:0008270,GO:0006338,GO:0006261,GO:0006355,GO:0006351	CHRAC|nuclear chromosome|zinc ion binding|chromatin remodeling|DNA-dependent DNA replication|regulation of transcription, DNA-templated|transcription, DNA-templated
Achl	0	1	1	0	FLYBASE:FBgn0033936,GeneID:36605	La-related protein 6	GO:0005737,GO:0030529,GO:0005634,GO:0000166,GO:0003723,GO:0006417,GO:0006396	cytoplasm|intracellular ribonucleoprotein complex|nucleus|nucleotide binding|RNA binding|regulation of translation|RNA processing
Ack	0	1	0	0	FLYBASE:FBgn0028484,GeneID:38489	Activated CDC42 kinase 1	GO:0005912,GO:0030424,GO:0005905,GO:0030136,GO:0005737,GO:0030659,GO:0030425,GO:0005768,GO:0031234,GO:0070436,GO:0030426,GO:0016020,GO:0043025,GO:0005634,GO:0005886,GO:0005524,GO:0005154,GO:0042802,GO:0046872,GO:0004715,GO:0004674,GO:0004712,GO:0004713,GO:0005102,GO:0031625,GO:0050699,GO:0030154,GO:0016477,GO:0006897,GO:0045087,GO:0038083,GO:0016310,GO:0050731,GO:0042127,GO:2000369,GO:0007169	adherens junction|axon|clathrin-coated pit|clathrin-coated vesicle|cytoplasm|cytoplasmic vesicle membrane|dendrite|endosome|extrinsic component of cytoplasmic side of plasma membrane|Grb2-EGFR complex|growth cone|membrane|neuronal cell body|nucleus|plasma membrane|ATP binding|epidermal growth factor receptor binding|identical protein binding|metal ion binding|non-membrane spanning protein tyrosin…
Ack-like	0	1	1	0	FLYBASE:FBgn0263998,GeneID:36442	Tyrosine-protein kinase PR2	GO:0031234,GO:0005524,GO:0004715,GO:0004713,GO:0005102,GO:0030154,GO:0045087,GO:0038083,GO:0006468,GO:0042127,GO:0007169	extrinsic component of cytoplasmic side of plasma membrane|ATP binding|non-membrane spanning protein tyrosine kinase activity|protein tyrosine kinase activity|receptor binding|cell differentiation|innate immune response|peptidyl-tyrosine autophosphorylation|protein phosphorylation|regulation of cell proliferation|transmembrane receptor protein tyrosine kinase signaling pathway
Acn	0	1	0	0	FLYBASE:FBgn0263198,GeneID:35173	Apoptotic chromatin condensation inducer in the nucleus	GO:0061574,GO:0005737,GO:0016607,GO:0005730,GO:0005654,GO:0005634,GO:0005886,GO:0000166,GO:0044822,GO:0030263,GO:0006915,GO:0030218,GO:0006397,GO:0048025,GO:0043065,GO:0045657,GO:0042981,GO:0008380	ASAP complex|cytoplasm|nuclear speck|nucleolus|nucleoplasm|nucleus|plasma membrane|nucleotide binding|poly(A) RNA binding|apoptotic chromosome condensation|apoptotic process|erythrocyte differentiation|mRNA processing|negative regulation of mRNA splicing, via spliceosome|positive regulation of apoptotic process|positive regulation of monocyte differentiation|regulation of apoptotic process|RNA sp…	dme03040,dme03013,dme03015	Spliceosome|RNA transport|mRNA surveillance pathway
Acon	0	1	1	0	FLYBASE:FBgn0010100,GeneID:44149	Probable aconitate hydratase, mitochondrial	GO:0005739,GO:0051539,GO:0003994,GO:0046872,GO:0006099	mitochondrion|4 iron, 4 sulfur cluster binding|aconitate hydratase activity|metal ion binding|tricarboxylic acid cycle	dme00020,dme00630	Citrate cycle (TCA cycle)|Glyoxylate and dicarboxylate metabolism
Acox57D-d	0	0	1	0	FLYBASE:FBgn0034629,GeneID:37446	Probable peroxisomal acyl-coenzyme A oxidase 1	GO:0005777,GO:0003995,GO:0003997,GO:0009055,GO:0000062,GO:0050660,GO:0052890,GO:0006635,GO:0033539,GO:0033540,GO:0019395,GO:0006091,GO:0055088,GO:0006629,GO:0006693	peroxisome|acyl-CoA dehydrogenase activity|acyl-CoA oxidase activity|electron carrier activity|fatty-acyl-CoA binding|flavin adenine dinucleotide binding|oxidoreductase activity, acting on the CH-CH group of donors, with a flavin as acceptor|fatty acid beta-oxidation|fatty acid beta-oxidation using acyl-CoA dehydrogenase|fatty acid beta-oxidation using acyl-CoA oxidase|fatty acid oxidation|genera…	dme00071,dme00592,dme01040,dme04146	Fatty acid degradation|alpha-Linolenic acid metabolism|Biosynthesis of unsaturated fatty acids|Peroxisome
Acp54A1	0	1	0	0	FLYBASE:FBgn0083936,GeneID:4379879
Acp63F	0	1	0	0	FLYBASE:FBgn0015585,GeneID:38448	Accessory gland protein Acp63F	GO:0005615,GO:0007610,GO:0032504	extracellular space|behavior|multicellular organism reproduction
Acp65Aa	0	1	0	0	FLYBASE:FBgn0020765,GeneID:38710	Endocuticle structural protein SgAbd-6	GO:0042302	structural constituent of cuticle
Acph-1	0	1	1	0	FLYBASE:FBgn0000032,GeneID:48445	Lysosomal acid phosphatase	GO:0016021,GO:0043202,GO:0005765,GO:0003993	integral component of membrane|lysosomal lumen|lysosomal membrane|acid phosphatase activity	dme00740,dme04142	Riboflavin metabolism|Lysosome
Acsl	0	1	1	0	FLYBASE:FBgn0263120,GeneID:46068	Long-chain-fatty-acid--CoA ligase 3	GO:0005783,GO:0005789,GO:0005794,GO:0016021,GO:0005811,GO:0016020,GO:0005741,GO:0048471,GO:0005778,GO:0005524,GO:0102391,GO:0004467,GO:0019904,GO:0019901,GO:0007420,GO:0006633,GO:0044539,GO:0035338,GO:0042998,GO:2001247,GO:0051047,GO:0007584,GO:0014070,GO:0034379	endoplasmic reticulum|endoplasmic reticulum membrane|Golgi apparatus|integral component of membrane|lipid particle|membrane|mitochondrial outer membrane|perinuclear region of cytoplasm|peroxisomal membrane|ATP binding|decanoate--CoA ligase activity|long-chain fatty acid-CoA ligase activity|protein domain specific binding|protein kinase binding|brain development|fatty acid biosynthetic process|lon…	dme00061,dme00071,dme04146	Fatty acid biosynthesis|Fatty acid degradation|Peroxisome
Act57B	1	1	1	0	FLYBASE:FBgn0000044,GeneID:37368	Actin-57B	GO:0005884,GO:0005737,GO:0005875,GO:0005886,GO:0005524,GO:0005200,GO:0051297,GO:0007010,GO:0007507,GO:0000281,GO:0098529,GO:0051533,GO:0050807	actin filament|cytoplasm|microtubule associated complex|plasma membrane|ATP binding|structural constituent of cytoskeleton|centrosome organization|cytoskeleton organization|heart development|mitotic cytokinesis|neuromuscular junction development, skeletal muscle fiber|positive regulation of NFAT protein import into nucleus|regulation of synapse organization	dme04391,dme04145,dme04745	Hippo signaling pathway -fly|Phagosome|Phototransduction - fly
Act79B	0	1	1	0	FLYBASE:FBgn0000045,GeneID:40444	Actin, larval muscle	GO:0005884,GO:0005737,GO:0005524,GO:0005200,GO:0007010	actin filament|cytoplasm|ATP binding|structural constituent of cytoskeleton|cytoskeleton organization	dme04391,dme04145,dme04745	Hippo signaling pathway -fly|Phagosome|Phototransduction - fly
Act87E	1	1	0	0	FLYBASE:FBgn0000046,GeneID:48632	Actin-87E	GO:0005884,GO:0005737,GO:0005811,GO:0035267,GO:0005524,GO:0005200,GO:0007010,GO:0016573,GO:0043486	actin filament|cytoplasm|lipid particle|NuA4 histone acetyltransferase complex|ATP binding|structural constituent of cytoskeleton|cytoskeleton organization|histone acetylation|histone exchange	dme04391,dme04145,dme04745	Hippo signaling pathway -fly|Phagosome|Phototransduction - fly
Act88F	1	1	1	0	FLYBASE:FBgn0000047,GeneID:41885	Actin, indirect flight muscle	GO:0005737,GO:0005856,GO:0005524,GO:0071689,GO:0006909,GO:0014866	cytoplasm|cytoskeleton|ATP binding|muscle thin filament assembly|phagocytosis|skeletal myofibril assembly	dme04391,dme04145,dme04745	Hippo signaling pathway -fly|Phagosome|Phototransduction - fly
Actbeta	1	1	1	0	FLYBASE:FBgn0024913,GeneID:43826	Inhibin beta chain	GO:0005615,GO:0005125,GO:0005160,GO:0048468,GO:0016049,GO:0048813,GO:0010862,GO:0042981,GO:0043408,GO:0060395	extracellular space|cytokine activity|transforming growth factor beta receptor binding|cell development|cell growth|dendrite morphogenesis|positive regulation of pathway-restricted SMAD protein phosphorylation|regulation of apoptotic process|regulation of MAPK cascade|SMAD protein signal transduction	dme04350	TGF-beta signaling pathway
AdSL	0	1	1	0	FLYBASE:FBgn0038467,GeneID:42051	Adenylosuccinate lyase	GO:0005829,GO:0070626,GO:0004018,GO:0044208,GO:0006189,GO:0051262,GO:0006163	cytosol|(S)-2-(5-amino-1-(5-phospho-D-ribosyl)imidazole-4-carboxamido)succinate AMP-lyase (fumarate-forming) activity|N6-(1,2-dicarboxyethyl)AMP AMP-lyase (fumarate-forming) activity|'de novo' AMP biosynthetic process|'de novo' IMP biosynthetic process|protein tetramerization|purine nucleotide metabolic process	dme00230,dme00250	Purine metabolism|Alanine, aspartate and glutamate metabolism
Ada	0	1	1	0	FLYBASE:FBgn0037661,GeneID:41092	Adenosine deaminase-like protein	GO:0004000,GO:0046872,GO:0006154,GO:0046103,GO:0009117	adenosine deaminase activity|metal ion binding|adenosine catabolic process|inosine biosynthetic process|nucleotide metabolic process	dme00230	Purine metabolism
Ada1-1	0	1	1	0	FLYBASE:FBgn0051865,GeneID:318991	Transcriptional adapter 1	GO:0070461,GO:0006355,GO:0006351	SAGA-type complex|regulation of transcription, DNA-templated|transcription, DNA-templated
Ada2b	0	1	1	0	FLYBASE:FBgn0037555,GeneID:40966	Transcriptional adapter 2B	GO:0005634,GO:0005700,GO:0000124,GO:0003682,GO:0003677,GO:0003713,GO:0003700,GO:0008270,GO:0007412,GO:0006338,GO:0043966,GO:0035066,GO:2000331,GO:0006357,GO:0006355,GO:0006351,GO:0035222	nucleus|polytene chromosome|SAGA complex|chromatin binding|DNA binding|transcription coactivator activity|transcription factor activity, sequence-specific DNA binding|zinc ion binding|axon target recognition|chromatin remodeling|histone H3 acetylation|positive regulation of histone acetylation|regulation of terminal button organization|regulation of transcription from RNA polymerase II promoter|r…
Ada3	0	1	1	0	FLYBASE:FBgn0030891,GeneID:32787	Transcriptional adapter 3-B	GO:0005634,GO:0006355,GO:0006351	nucleus|regulation of transcription, DNA-templated|transcription, DNA-templated
Adf1	0	1	1	0	FLYBASE:FBgn0284249,GeneID:47082	Transcription factor Adf-1	GO:0005634,GO:0003677,GO:0006355,GO:0006351	nucleus|DNA binding|regulation of transcription, DNA-templated|transcription, DNA-templated
Adgf-A2	1	0	0	0	FLYBASE:FBgn0043025,GeneID:64879	Adenosine deaminase CECR1	GO:0005615,GO:0004000,GO:0031685,GO:0008083,GO:0008201,GO:0043394,GO:0008270,GO:0006154,GO:0043103,GO:0046103	extracellular space|adenosine deaminase activity|adenosine receptor binding|growth factor activity|heparin binding|proteoglycan binding|zinc ion binding|adenosine catabolic process|hypoxanthine salvage|inosine biosynthetic process	dme00230	Purine metabolism
Adgf-C	0	1	1	0	FLYBASE:FBgn0038173,GeneID:41680	Adenosine deaminase CECR1	GO:0005615,GO:0004000,GO:0031685,GO:0008083,GO:0008201,GO:0043394,GO:0008270,GO:0006154,GO:0043103,GO:0046103	extracellular space|adenosine deaminase activity|adenosine receptor binding|growth factor activity|heparin binding|proteoglycan binding|zinc ion binding|adenosine catabolic process|hypoxanthine salvage|inosine biosynthetic process	dme00230	Purine metabolism
Adgf-D	1	1	0	0	FLYBASE:FBgn0038172,GeneID:41679	Adenosine deaminase CECR1	GO:0005615,GO:0004000,GO:0031685,GO:0008201,GO:0043394,GO:0008270,GO:0006154	extracellular space|adenosine deaminase activity|adenosine receptor binding|heparin binding|proteoglycan binding|zinc ion binding|adenosine catabolic process	dme00230	Purine metabolism
Adh	0	1	1	0	FLYBASE:FBgn0000055,GeneID:3771877	Alcohol dehydrogenase-related 31 kDa protein	GO:0016491	oxidoreductase activity	dme00010,dme00071,dme00350,dme00830,dme00980,dme00982	Glycolysis / Gluconeogenesis|Fatty acid degradation|Tyrosine metabolism|Retinol metabolism|Metabolism of xenobiotics by cytochrome P450|Drug metabolism - cytochrome P450
AdipoR	0	1	1	0	FLYBASE:FBgn0038984,GeneID:42656	Adiponectin receptor protein	GO:0016021,GO:0005886,GO:0097003,GO:0042562,GO:0046872,GO:0033211,GO:0019395,GO:0036099,GO:0042593,GO:0009755,GO:0032024,GO:0070328	integral component of membrane|plasma membrane|adipokinetic hormone receptor activity|hormone binding|metal ion binding|adiponectin-activated signaling pathway|fatty acid oxidation|female germ-line stem cell population maintenance|glucose homeostasis|hormone-mediated signaling pathway|positive regulation of insulin secretion|triglyceride homeostasis
Adk1	0	1	0	0	FLYBASE:FBgn0022709,GeneID:39396	Adenylate kinase isoenzyme 1 {ECO:0000255|HAMAP-Rule:MF_03171}	GO:0005737,GO:0004017,GO:0005524,GO:0004550,GO:0046034,GO:0006165,GO:0009142	cytoplasm|adenylate kinase activity|ATP binding|nucleoside diphosphate kinase activity|ATP metabolic process|nucleoside diphosphate phosphorylation|nucleoside triphosphate biosynthetic process	dme00230,dme00730	Purine metabolism|Thiamine metabolism
Adk3	0	0	1	0	FLYBASE:FBgn0042094,GeneID:41318	GTP:AMP phosphotransferase AK3, mitochondrial {ECO:0000255|HAMAP-Rule:MF_03169}	GO:0005759,GO:0005739,GO:0004017,GO:0005524,GO:0005525,GO:0046899,GO:0046033,GO:0046039,GO:0046041,GO:0046051	mitochondrial matrix|mitochondrion|adenylate kinase activity|ATP binding|GTP binding|nucleoside triphosphate adenylate kinase activity|AMP metabolic process|GTP metabolic process|ITP metabolic process|UTP metabolic process	dme00230	Purine metabolism
AdoR	0	1	1	0	FLYBASE:FBgn0039747,GeneID:43583	Adenosine receptor A2a	GO:0030673,GO:0030425,GO:0012505,GO:0005887,GO:0005882,GO:0016020,GO:0043025,GO:0005886,GO:0014069,GO:0045211,GO:0048786,GO:0042734,GO:0019899,GO:0001609,GO:0042802,GO:0007188,GO:0006915,GO:0048143,GO:0008015,GO:0007596,GO:0006171,GO:0007267,GO:0006968,GO:0044267,GO:0007417,GO:0042755,GO:0060079,GO:0006954,GO:0060080,GO:0007626,GO:0051899,GO:0046636,GO:0008285,GO:0043154,GO:0050728,GO:0040013,GO:…	axolemma|dendrite|endomembrane system|integral component of plasma membrane|intermediate filament|membrane|neuronal cell body|plasma membrane|postsynaptic density|postsynaptic membrane|presynaptic active zone|presynaptic membrane|enzyme binding|G-protein coupled adenosine receptor activity|identical protein binding|adenylate cyclase-modulating G-protein coupled receptor signaling pathway|apoptoti…	dme04080	Neuroactive ligand-receptor interaction
Aef1	0	1	1	0	FLYBASE:FBgn0005694,GeneID:40370	Adult enhancer factor 1	GO:0005634,GO:0003677,GO:0046872,GO:0006355,GO:0006351	nucleus|DNA binding|metal ion binding|regulation of transcription, DNA-templated|transcription, DNA-templated
Afti	0	1	1	0	FLYBASE:FBgn0038223,GeneID:41744
Ag5r	1	1	0	0	FLYBASE:FBgn0015010,GeneID:44631	Venom allergen 5	GO:0005576	extracellular region
Ag5r2	0	1	1	0	FLYBASE:FBgn0020508,GeneID:44079	Venom allergen 3	GO:0005576	extracellular region
Ahcy	0	1	0	0	FLYBASE:FBgn0014455,GeneID:32471	Adenosylhomocysteinase	GO:0005829,GO:0004013,GO:0051287,GO:0006730,GO:0019510,GO:0033353	cytosol|adenosylhomocysteinase activity|NAD binding|one-carbon metabolic process|S-adenosylhomocysteine catabolic process|S-adenosylmethionine cycle	dme00270	Cysteine and methionine metabolism
AhcyL2	0	1	1	0	FLYBASE:FBgn0015011,GeneID:42043	Putative adenosylhomocysteinase 2	GO:0005829,GO:0016787,GO:0051287,GO:0006730,GO:0019510,GO:0033353	cytosol|hydrolase activity|NAD binding|one-carbon metabolic process|S-adenosylhomocysteine catabolic process|S-adenosylmethionine cycle	dme00270	Cysteine and methionine metabolism
Ak6	0	1	1	0	FLYBASE:FBgn0033754,GeneID:36379	Adenylate kinase isoenzyme 6 homolog {ECO:0000255|HAMAP-Rule:MF_03173}	GO:0005737,GO:0005634,GO:0004017,GO:0005524,GO:0009267	cytoplasm|nucleus|adenylate kinase activity|ATP binding|cellular response to starvation	dme00230,dme03008	Purine metabolism|Ribosome biogenesis in eukaryotes
Akh	0	1	1	0	FLYBASE:FBgn0004552,GeneID:38495	Adipokinetic hormone	GO:0005615,GO:0097005,GO:0005184,GO:0033500,GO:0055088,GO:0007218,GO:0010906,GO:0042594	extracellular space|adipokinetic hormone receptor binding|neuropeptide hormone activity|carbohydrate homeostasis|lipid homeostasis|neuropeptide signaling pathway|regulation of glucose metabolic process|response to starvation
AkhR	1	1	1	0	FLYBASE:FBgn0025595,GeneID:33942	Gonadotropin-releasing hormone II receptor	GO:0016021,GO:0005886,GO:0004968	integral component of membrane|plasma membrane|gonadotropin-releasing hormone receptor activity	dme04080	Neuroactive ligand-receptor interaction
Akt1	0	0	1	0	FLYBASE:FBgn0010379,GeneID:41957	RAC serine/threonine-protein kinase	GO:0009986,GO:0005737,GO:0005829,GO:0043025,GO:0005886,GO:0005524,GO:0035091,GO:0004672,GO:0004674,GO:0006915,GO:0008362,GO:0042632,GO:0007623,GO:0031104,GO:0007427,GO:0008286,GO:0035556,GO:0006629,GO:0019915,GO:0060292,GO:0035264,GO:0007520,GO:0043066,GO:1901215,GO:0090278,GO:0045886,GO:0048477,GO:0007424,GO:0018105,GO:0048680,GO:0030307,GO:0045793,GO:0040018,GO:0046622,GO:0006468,GO:0008360,GO:…	cell surface|cytoplasm|cytosol|neuronal cell body|plasma membrane|ATP binding|phosphatidylinositol binding|protein kinase activity|protein serine/threonine kinase activity|apoptotic process|chitin-based embryonic cuticle biosynthetic process|cholesterol homeostasis|circadian rhythm|dendrite regeneration|epithelial cell migration, open tracheal system|insulin receptor signaling pathway|intracellul…	dme04068,dme04150,dme04140,dme04213,dme04933	FoxO signaling pathway|mTOR signaling pathway|Autophagy - animal|Longevity regulating pathway - multiple species|AGE-RAGE signaling pathway in diabetic complications
AlaRS	0	1	1	0	FLYBASE:FBgn0027094,GeneID:34156	Alanine--tRNA ligase, cytoplasmic {ECO:0000255|HAMAP-Rule:MF_03133}	GO:0005737,GO:0005829,GO:0004813,GO:0016597,GO:0005524,GO:0046872,GO:0000049,GO:0006419,GO:0006400	cytoplasm|cytosol|alanine-tRNA ligase activity|amino acid binding|ATP binding|metal ion binding|tRNA binding|alanyl-tRNA aminoacylation|tRNA modification	dme00970	Aminoacyl-tRNA biosynthesis
Alas	0	1	1	0	FLYBASE:FBgn0020764,GeneID:37815	5-aminolevulinate synthase, erythroid-specific, mitochondrial	GO:0005743,GO:0005759,GO:0003870,GO:0030170,GO:0006879,GO:0030218,GO:0042541,GO:0006782,GO:0001666	mitochondrial inner membrane|mitochondrial matrix|5-aminolevulinate synthase activity|pyridoxal phosphate binding|cellular iron ion homeostasis|erythrocyte differentiation|hemoglobin biosynthetic process|protoporphyrinogen IX biosynthetic process|response to hypoxia	dme00260,dme00860	Glycine, serine and threonine metabolism|Porphyrin and chlorophyll metabolism
Ald	0	1	1	0	FLYBASE:FBgn0000064,GeneID:43183	Fructose-bisphosphate aldolase	GO:0005829,GO:0031430,GO:0030018,GO:0004332,GO:0006096,GO:0007498,GO:0007095	cytosol|M band|Z disc|fructose-bisphosphate aldolase activity|glycolytic process|mesoderm development|mitotic G2 DNA damage checkpoint	dme00010,dme00030,dme00051	Glycolysis / Gluconeogenesis|Pentose phosphate pathway|Fructose and mannose metabolism
Aldh	0	1	1	0	FLYBASE:FBgn0012036,GeneID:34256	Aldehyde dehydrogenase, mitochondrial	GO:0005759,GO:0005739,GO:0004029,GO:0042802,GO:0070404,GO:0071398,GO:0032870,GO:0006068,GO:0001889,GO:0043066,GO:0032355,GO:0055093,GO:0032496,GO:0035094,GO:0032570,GO:0033574	mitochondrial matrix|mitochondrion|aldehyde dehydrogenase (NAD) activity|identical protein binding|NADH binding|cellular response to fatty acid|cellular response to hormone stimulus|ethanol catabolic process|liver development|negative regulation of apoptotic process|response to estradiol|response to hyperoxia|response to lipopolysaccharide|response to nicotine|response to progesterone|response to…	dme00010,dme00053,dme00620,dme00071,dme00561,dme00280,dme00310,dme00330,dme00340,dme00380,dme00410,dme00981	Glycolysis / Gluconeogenesis|Ascorbate and aldarate metabolism|Pyruvate metabolism|Fatty acid degradation|Glycerolipid metabolism|Valine, leucine and isoleucine degradation|Lysine degradation|Arginine and proline metabolism|Histidine metabolism|Tryptophan metabolism|beta-Alanine metabolism|Insect hormone biosynthesis
Aldh-III	0	1	1	0	FLYBASE:FBgn0010548,GeneID:45398	Aldehyde dehydrogenase family 3 member B1	GO:0005737,GO:0005829,GO:0070062,GO:0005886,GO:0031982,GO:0004028,GO:0004029,GO:0004030,GO:0006066,GO:0046185,GO:0034599,GO:0006068,GO:0006629,GO:0055114,GO:0030148	cytoplasm|cytosol|extracellular exosome|plasma membrane|vesicle|3-chloroallyl aldehyde dehydrogenase activity|aldehyde dehydrogenase (NAD) activity|aldehyde dehydrogenase [NAD(P)+] activity|alcohol metabolic process|aldehyde catabolic process|cellular response to oxidative stress|ethanol catabolic process|lipid metabolic process|oxidation-reduction process|sphingolipid biosynthetic process	dme00010,dme00340,dme00350,dme00360,dme00410,dme00980,dme00982	Glycolysis / Gluconeogenesis|Histidine metabolism|Tyrosine metabolism|Phenylalanine metabolism|beta-Alanine metabolism|Metabolism of xenobiotics by cytochrome P450|Drug metabolism - cytochrome P450
Alg10	0	1	0	0	FLYBASE:FBgn0052076,GeneID:326193	Putative Dol-P-Glc:Glc(2)Man(9)GlcNAc(2)-PP-Dol alpha-1,2-glucosyltransferase {ECO:0000250|UniProtKB:P50076}	GO:0005789,GO:0016021,GO:0004583,GO:0006488,GO:0006486	endoplasmic reticulum membrane|integral component of membrane|dolichyl-phosphate-glucose-glycolipid alpha-glucosyltransferase activity|dolichol-linked oligosaccharide biosynthetic process|protein glycosylation	dme00510	N-Glycan biosynthesis
Alh	0	1	1	0	FLYBASE:FBgn0261238,GeneID:40850	Protein AF-10	GO:0005737,GO:0005654,GO:0005634,GO:0043234,GO:0008270,GO:0045944	cytoplasm|nucleoplasm|nucleus|protein complex|zinc ion binding|positive regulation of transcription from RNA polymerase II promoter
Alk	0	1	1	0	FLYBASE:FBgn0040505,GeneID:53425	ALK tyrosine kinase receptor	GO:0030424,GO:0044297,GO:0070062,GO:0005887,GO:0005886,GO:0043234,GO:0005524,GO:0042802,GO:0004713,GO:0004714,GO:0000187,GO:0030534,GO:0007420,GO:0021766,GO:0048666,GO:0016310,GO:0046777,GO:0042127,GO:0060159,GO:0090648,GO:0036269,GO:0007169	axon|cell body|extracellular exosome|integral component of plasma membrane|plasma membrane|protein complex|ATP binding|identical protein binding|protein tyrosine kinase activity|transmembrane receptor protein tyrosine kinase activity|activation of MAPK activity|adult behavior|brain development|hippocampus development|neuron development|phosphorylation|protein autophosphorylation|regulation of cel…
AlkB	0	1	0	0	FLYBASE:FBgn0065035,GeneID:2768870	Nucleic acid dioxygenase ALKBH1 {ECO:0000305}	GO:0005739,GO:0005719,GO:0103053,GO:0042056,GO:0003906,GO:0008198,GO:0070579,GO:0048589,GO:0006307,GO:0080111,GO:0006281,GO:0001701,GO:0043524,GO:0001764,GO:0031175,GO:0070989,GO:0001890,GO:0006417,GO:0042245	mitochondrion|nuclear euchromatin|1-ethyladenine demethylase activity|chemoattractant activity|DNA-(apurinic or apyrimidinic site) lyase activity|ferrous iron binding|methylcytosine dioxygenase activity|developmental growth|DNA dealkylation involved in DNA repair|DNA demethylation|DNA repair|in utero embryonic development|negative regulation of neuron apoptotic process|neuron migration|neuron pro…
Alp2	0	1	1	0	FLYBASE:FBgn0283480,GeneID:37539	Membrane-bound alkaline phosphatase	GO:0031225,GO:0005886,GO:0004035,GO:0046872	anchored component of membrane|plasma membrane|alkaline phosphatase activity|metal ion binding	dme00730,dme00790	Thiamine metabolism|Folate biosynthesis
Alp4	0	1	1	0	FLYBASE:FBgn0016123,GeneID:43671	Alkaline phosphatase 4	GO:0031225,GO:0009986,GO:0005576,GO:0005615,GO:0016021,GO:0005886,GO:0004035,GO:0046872,GO:0016311,GO:0042045,GO:0032504,GO:0007399	anchored component of membrane|cell surface|extracellular region|extracellular space|integral component of membrane|plasma membrane|alkaline phosphatase activity|metal ion binding|dephosphorylation|epithelial fluid transport|multicellular organism reproduction|nervous system development	dme00730,dme00790	Thiamine metabolism|Folate biosynthesis
Ama	1	0	1	0	FLYBASE:FBgn0000071,GeneID:40831	Protein amalgam	GO:0031225,GO:0005886	anchored component of membrane|plasma membrane
Amnionless	1	1	1	0	FLYBASE:FBgn0025686,GeneID:33199	Protein amnionless {ECO:0000305}	GO:0016021,GO:0005886,GO:0046331,GO:0097206,GO:0015031,GO:0097017,GO:0019233	integral component of membrane|plasma membrane|lateral inhibition|nephrocyte filtration|protein transport|renal protein absorption|sensory perception of pain
Amt	0	1	1	0	FLYBASE:FBgn0038309,GeneID:41841	Putative ammonium transporter 3	GO:0005887,GO:0008519,GO:0072488,GO:0019740,GO:0015695	integral component of plasma membrane|ammonium transmembrane transporter activity|ammonium transmembrane transport|nitrogen utilization|organic cation transport
Amun	0	1	1	0	FLYBASE:FBgn0030328,GeneID:32123
Amy-d	1	1	0	0	FLYBASE:FBgn0000078,GeneID:36932	Alpha-amylase B	GO:0004556,GO:0005509,GO:0005975	alpha-amylase activity|calcium ion binding|carbohydrate metabolic process	dme00500	Starch and sucrose metabolism
Amy-p	1	1	0	0	FLYBASE:FBgn0000079,GeneID:47764	Alpha-amylase B	GO:0004556,GO:0005509,GO:0005975	alpha-amylase activity|calcium ion binding|carbohydrate metabolic process	dme00500	Starch and sucrose metabolism
Amyrel	1	1	0	0	FLYBASE:FBgn0020506,GeneID:36863	Alpha-amylase-related protein	GO:0005576,GO:0004556,GO:0046872,GO:0005975	extracellular region|alpha-amylase activity|metal ion binding|carbohydrate metabolic process	dme00500	Starch and sucrose metabolism
Ance	0	1	1	0	FLYBASE:FBgn0012037,GeneID:34805	Angiotensin-converting enzyme	GO:0005615,GO:0016020,GO:0004180,GO:0046872,GO:0008237,GO:0008241,GO:0007552,GO:0006508,GO:0009609,GO:0007291,GO:0007289	extracellular space|membrane|carboxypeptidase activity|metal ion binding|metallopeptidase activity|peptidyl-dipeptidase activity|metamorphosis|proteolysis|response to symbiotic bacterium|sperm individualization|spermatid nucleus differentiation
Ance-2	0	0	1	0	FLYBASE:FBgn0032535,GeneID:34806	Angiotensin-converting enzyme	GO:0005615,GO:0016020,GO:0004180,GO:0046872,GO:0008237,GO:0008241,GO:0007552,GO:0006508,GO:0009609,GO:0007291,GO:0007289	extracellular space|membrane|carboxypeptidase activity|metal ion binding|metallopeptidase activity|peptidyl-dipeptidase activity|metamorphosis|proteolysis|response to symbiotic bacterium|sperm individualization|spermatid nucleus differentiation
Ance-3	1	1	0	0	FLYBASE:FBgn0032536,GeneID:34808	Angiotensin-converting enzyme	GO:0005615,GO:0016020,GO:0004180,GO:0046872,GO:0008237,GO:0008241,GO:0007552,GO:0006508,GO:0009609,GO:0007291,GO:0007289	extracellular space|membrane|carboxypeptidase activity|metal ion binding|metallopeptidase activity|peptidyl-dipeptidase activity|metamorphosis|proteolysis|response to symbiotic bacterium|sperm individualization|spermatid nucleus differentiation
Ance-4	1	1	1	0	FLYBASE:FBgn0033366,GeneID:35909	Angiotensin-converting enzyme	GO:0005615,GO:0016020,GO:0004180,GO:0046872,GO:0008237,GO:0008241,GO:0007552,GO:0006508,GO:0009609,GO:0007291,GO:0007289	extracellular space|membrane|carboxypeptidase activity|metal ion binding|metallopeptidase activity|peptidyl-dipeptidase activity|metamorphosis|proteolysis|response to symbiotic bacterium|sperm individualization|spermatid nucleus differentiation
Ance-5	0	1	1	0	FLYBASE:FBgn0035076,GeneID:37980	Angiotensin-converting enzyme	GO:0005615,GO:0016020,GO:0004180,GO:0046872,GO:0008237,GO:0008241,GO:0007552,GO:0006508,GO:0009609,GO:0007291,GO:0007289	extracellular space|membrane|carboxypeptidase activity|metal ion binding|metallopeptidase activity|peptidyl-dipeptidase activity|metamorphosis|proteolysis|response to symbiotic bacterium|sperm individualization|spermatid nucleus differentiation
Ank2	0	1	1	0	FLYBASE:FBgn0261788,GeneID:38863	Ankyrin-3	GO:0030424,GO:0043194,GO:0016323,GO:0009986,GO:0005737,GO:0030425,GO:0014704,GO:0016328,GO:0005764,GO:0016020,GO:0031594,GO:0033268,GO:0033270,GO:0005886,GO:0045211,GO:0042383,GO:0016529,GO:0014731,GO:0045202,GO:0030315,GO:0030018,GO:0045296,GO:0008093,GO:0008092,GO:0044325,GO:0030674,GO:0030507,GO:0005200,GO:0007411,GO:0007409,GO:0071286,GO:0045184,GO:0043001,GO:0010960,GO:0072660,GO:0071709,GO:…	axon|axon initial segment|basolateral plasma membrane|cell surface|cytoplasm|dendrite|intercalated disc|lateral plasma membrane|lysosome|membrane|neuromuscular junction|node of Ranvier|paranode region of axon|plasma membrane|postsynaptic membrane|sarcolemma|sarcoplasmic reticulum|spectrin-associated cytoskeleton|synapse|T-tubule|Z disc|cadherin binding|cytoskeletal adaptor activity|cytoskeletal p…	dme04624	Toll and Imd signaling pathway
Ankle2	0	1	1	0	FLYBASE:FBgn0028343,GeneID:32732	Ankyrin repeat and LEM domain-containing protein 2	GO:0005789,GO:0030176,GO:0016020,GO:0051721,GO:0019888,GO:0051301,GO:0007417,GO:0007067,GO:0007084,GO:0043066,GO:0042326,GO:0035307,GO:0050790	endoplasmic reticulum membrane|integral component of endoplasmic reticulum membrane|membrane|protein phosphatase 2A binding|protein phosphatase regulator activity|cell division|central nervous system development|mitotic nuclear division|mitotic nuclear envelope reassembly|negative regulation of apoptotic process|negative regulation of phosphorylation|positive regulation of protein dephosphorylati…
Ant2	0	1	1	0	FLYBASE:FBgn0025111,GeneID:32008	ADP,ATP carrier protein	GO:0016021,GO:0005811,GO:0005743,GO:0005739,GO:0045202,GO:0005471,GO:0001508,GO:0015866,GO:0015867,GO:0034599,GO:0007268,GO:0008340,GO:0007629,GO:0040011,GO:0051560,GO:0006839,GO:0046716,GO:0010507,GO:0070050,GO:0048477,GO:2001171,GO:0051480,GO:0051900,GO:0009612,GO:0051124,GO:0048489	integral component of membrane|lipid particle|mitochondrial inner membrane|mitochondrion|synapse|ATP:ADP antiporter activity|action potential|ADP transport|ATP transport|cellular response to oxidative stress|chemical synaptic transmission|determination of adult lifespan|flight behavior|locomotion|mitochondrial calcium ion homeostasis|mitochondrial transport|muscle cell cellular homeostasis|negati…
Antp	0	1	1	0	FLYBASE:FBgn0260642,GeneID:40835	Homeotic protein antennapedia	GO:0005737,GO:0005634,GO:0003677,GO:0043565,GO:0003705,GO:0009948,GO:0007507,GO:0048542,GO:0007494,GO:0042694,GO:0014019,GO:0045944,GO:0007383,GO:0007384,GO:0007419	cytoplasm|nucleus|DNA binding|sequence-specific DNA binding|transcription factor activity, RNA polymerase II distal enhancer sequence-specific binding|anterior/posterior axis specification|heart development|lymph gland development|midgut development|muscle cell fate specification|neuroblast development|positive regulation of transcription from RNA polymerase II promoter|specification of segmental…
AnxB11	1	0	0	0	FLYBASE:FBgn0030749,GeneID:32612	Annexin B11	GO:0003779,GO:0005509,GO:0005544,GO:0007155,GO:0008360	actin binding|calcium ion binding|calcium-dependent phospholipid binding|cell adhesion|regulation of cell shape
AnxB9	1	1	0	0	FLYBASE:FBgn0000083,GeneID:42492	Annexin B9	GO:0005938,GO:0012505,GO:0003779,GO:0005509,GO:0005544,GO:0030507,GO:0061467,GO:0032509,GO:0030011,GO:0010797,GO:0048190	cell cortex|endomembrane system|actin binding|calcium ion binding|calcium-dependent phospholipid binding|spectrin binding|basolateral protein localization|endosome transport via multivesicular body sorting pathway|maintenance of cell polarity|regulation of multivesicular body size involved in endosome transport|wing disc dorsal/ventral pattern formation
Aos1	0	1	1	0	FLYBASE:FBgn0029512,GeneID:41532	SUMO-activating enzyme subunit 1	GO:0005829,GO:0005634,GO:0008022,GO:0019948,GO:0016925,GO:0007346	cytosol|nucleus|protein C-terminus binding|SUMO activating enzyme activity|protein sumoylation|regulation of mitotic cell cycle	dme04120	Ubiquitin mediated proteolysis
Apc2	0	1	1	0	FLYBASE:FBgn0026598,GeneID:42871	Adenomatous polyposis coli protein	GO:0005912,GO:0044295,GO:0030877,GO:0070852,GO:0005938,GO:0005813,GO:0005737,GO:0030425,GO:0030426,GO:0000776,GO:0030027,GO:0005874,GO:0044306,GO:0043025,GO:0031965,GO:0005634,GO:0005886,GO:0043234,GO:0032587,GO:0008013,GO:0045295,GO:0008017,GO:0051010,GO:0032403,GO:0019887,GO:0007050,GO:0001708,GO:0016477,GO:0008283,GO:0006974,GO:1990090,GO:0007163,GO:0000281,GO:0090090,GO:0008285,GO:0045736,GO:…	adherens junction|axonal growth cone|beta-catenin destruction complex|cell body fiber|cell cortex|centrosome|cytoplasm|dendrite|growth cone|kinetochore|lamellipodium|microtubule|neuron projection terminus|neuronal cell body|nuclear membrane|nucleus|plasma membrane|protein complex|ruffle membrane|beta-catenin binding|gamma-catenin binding|microtubule binding|microtubule plus-end binding|protein co…	dme04310	Wnt signaling pathway
Aplip1	0	1	1	0	FLYBASE:FBgn0040281,GeneID:53472	JNK-interacting protein 1	GO:0030424,GO:1904115,GO:0042802,GO:0019894,GO:0005078,GO:0019901,GO:0048490,GO:0019896,GO:0007254,GO:0048812,GO:0046328,GO:2000331,GO:0048491	axon|axon cytoplasm|identical protein binding|kinesin binding|MAP-kinase scaffold activity|protein kinase binding|anterograde synaptic vesicle transport|axonal transport of mitochondrion|JNK cascade|neuron projection morphogenesis|regulation of JNK cascade|regulation of terminal button organization|retrograde synaptic vesicle transport
Apoltp	1	0	0	0	FLYBASE:FBgn0032136,GeneID:34283	Vitellin	GO:0008289,GO:0005319,GO:0045735,GO:0048477	lipid binding|lipid transporter activity|nutrient reservoir activity|oogenesis
Appl	0	0	1	0	FLYBASE:FBgn0000108,GeneID:31002	Beta-amyloid-like protein	GO:0005576,GO:0016021,GO:0005886,GO:0008201,GO:0046914,GO:0007611,GO:0007616,GO:0016319,GO:1901215,GO:0048812,GO:0007422,GO:0048678,GO:0051602,GO:0007614,GO:0050808	extracellular region|integral component of membrane|plasma membrane|heparin binding|transition metal ion binding|learning or memory|long-term memory|mushroom body development|negative regulation of neuron death|neuron projection morphogenesis|peripheral nervous system development|response to axon injury|response to electrical stimulus|short-term memory|synapse organization
Aps	0	1	0	0	FLYBASE:FBgn0036111,GeneID:39226	Diphosphoinositol polyphosphate phosphohydrolase 2	GO:0005737,GO:0008486,GO:0052840,GO:0052846,GO:0052847,GO:0052843,GO:0052848,GO:0052844,GO:0052845,GO:0046872,GO:0030515	cytoplasm|diphosphoinositol-polyphosphate diphosphatase activity|inositol diphosphate tetrakisphosphate diphosphatase activity|inositol-1,5-bisdiphosphate-2,3,4,6-tetrakisphosphate 1-diphosphatase activity|inositol-1,5-bisdiphosphate-2,3,4,6-tetrakisphosphate 5-diphosphatase activity|inositol-1-diphosphate-2,3,4,5,6-pentakisphosphate diphosphatase activity|inositol-3,5-bisdiphosphate-2,3,4,6-tetr…
Arc1	1	1	0	0	FLYBASE:FBgn0033926,GeneID:36595
Arc2	1	0	0	0	FLYBASE:FBgn0033928,GeneID:36597
Arfip	0	1	0	0	FLYBASE:FBgn0037884,GeneID:41353	Arfaptin-2	GO:0005737,GO:0034315,GO:0031529	cytoplasm|regulation of Arp2/3 complex-mediated actin nucleation|ruffle organization
Arfrp1	0	1	0	0	FLYBASE:FBgn0030088,GeneID:31841	ADP-ribosylation factor-related protein 1	GO:0005829,GO:0016020,GO:0005802,GO:0005525,GO:0007369,GO:0043001,GO:0034067,GO:0042147,GO:0007264	cytosol|membrane|trans-Golgi network|GTP binding|gastrulation|Golgi to plasma membrane protein transport|protein localization to Golgi apparatus|retrograde transport, endosome to Golgi|small GTPase mediated signal transduction
ArgRS	0	1	0	0	FLYBASE:FBgn0027093,GeneID:32539	Probable arginine--tRNA ligase, cytoplasmic	GO:0017101,GO:0005737,GO:0004814,GO:0005524,GO:0006420	aminoacyl-tRNA synthetase multienzyme complex|cytoplasm|arginine-tRNA ligase activity|ATP binding|arginyl-tRNA aminoacylation	dme00970	Aminoacyl-tRNA biosynthesis
ArgRS-m	0	1	1	0	FLYBASE:FBgn0037526,GeneID:40929	Probable arginine--tRNA ligase, mitochondrial	GO:0005759,GO:0004814,GO:0005524,GO:0006420	mitochondrial matrix|arginine-tRNA ligase activity|ATP binding|arginyl-tRNA aminoacylation	dme00970	Aminoacyl-tRNA biosynthesis
Argk	0	1	1	0	FLYBASE:FBgn0000116,GeneID:39041	Arginine kinase	GO:0005737,GO:0005829,GO:0005576,GO:0005886,GO:0004054,GO:0005524,GO:0016310	cytoplasm|cytosol|extracellular region|plasma membrane|arginine kinase activity|ATP binding|phosphorylation	dme00330	Arginine and proline metabolism
Arl5	0	1	1	0	FLYBASE:FBgn0035866,GeneID:38931	ADP-ribosylation factor-like protein 5B	GO:0005622,GO:0005525,GO:0007264	intracellular|GTP binding|small GTPase mediated signal transduction
Arl6IP1	0	1	1	0	FLYBASE:FBgn0038453,GeneID:42027	ARL-6-interacting protein 1 homolog	GO:0016021	integral component of membrane
Arp5	0	1	0	0	FLYBASE:FBgn0038576,GeneID:42173	Actin-related protein 5	GO:0031011,GO:0005634,GO:0006338,GO:0032508,GO:0006310,GO:0006281,GO:0006355,GO:0006351	Ino80 complex|nucleus|chromatin remodeling|DNA duplex unwinding|DNA recombination|DNA repair|regulation of transcription, DNA-templated|transcription, DNA-templated
Arp8	0	1	1	0	FLYBASE:FBgn0030877,GeneID:32769	Actin-related protein 8	GO:0005737,GO:0005856,GO:0031011,GO:0005634,GO:0005524,GO:0006338,GO:0032508,GO:0006310,GO:0006281,GO:0006355,GO:0006351	cytoplasm|cytoskeleton|Ino80 complex|nucleus|ATP binding|chromatin remodeling|DNA duplex unwinding|DNA recombination|DNA repair|regulation of transcription, DNA-templated|transcription, DNA-templated
Arpc2	0	1	1	0	FLYBASE:FBgn0032859,GeneID:35311	Actin-related protein 2/3 complex subunit 2	GO:0045179,GO:0005885,GO:0003779,GO:0051015,GO:0005200,GO:0034314,GO:0000902,GO:0030031,GO:0030866,GO:0046331,GO:0008360	apical cortex|Arp2/3 protein complex|actin binding|actin filament binding|structural constituent of cytoskeleton|Arp2/3 complex-mediated actin nucleation|cell morphogenesis|cell projection assembly|cortical actin cytoskeleton organization|lateral inhibition|regulation of cell shape	dme04144	Endocytosis
Arpc3B	1	1	0	0	FLYBASE:FBgn0065032,GeneID:32696	Actin-related protein 2/3 complex subunit 3	GO:0005885,GO:0005737,GO:0070062,GO:0005925,GO:0030426,GO:0030027,GO:0016020,GO:0005200,GO:0034314,GO:1990090	Arp2/3 protein complex|cytoplasm|extracellular exosome|focal adhesion|growth cone|lamellipodium|membrane|structural constituent of cytoskeleton|Arp2/3 complex-mediated actin nucleation|cellular response to nerve growth factor stimulus	dme04144	Endocytosis
Arr1	0	1	1	0	FLYBASE:FBgn0000120,GeneID:35078	Phosrestin-2	GO:0005737,GO:0016028,GO:0002046,GO:0016059,GO:0006897,GO:0016060,GO:0045494,GO:0019233,GO:0007165,GO:0007601	cytoplasm|rhabdomere|opsin binding|deactivation of rhodopsin mediated signaling|endocytosis|metarhodopsin inactivation|photoreceptor cell maintenance|sensory perception of pain|signal transduction|visual perception
Arr2	0	1	1	0	FLYBASE:FBgn0000121,GeneID:38993	Phosrestin-1	GO:0005737,GO:0016028,GO:0016029,GO:0002046,GO:0016062,GO:0016059,GO:0016060,GO:0045494,GO:0007605,GO:0007601	cytoplasm|rhabdomere|subrhabdomeral cisterna|opsin binding|adaptation of rhodopsin mediated signaling|deactivation of rhodopsin mediated signaling|metarhodopsin inactivation|photoreceptor cell maintenance|sensory perception of sound|visual perception	dme04745	Phototransduction - fly
Ars2	0	1	0	0	FLYBASE:FBgn0033062,GeneID:35539	Serrate RNA effector molecule homolog	GO:0071013,GO:0071011,GO:0033168,GO:0050829,GO:0035195,GO:0000398,GO:0045071,GO:0022008,GO:0031053,GO:0016246	catalytic step 2 spliceosome|precatalytic spliceosome|conversion of ds siRNA to ss siRNA involved in RNA interference|defense response to Gram-negative bacterium|gene silencing by miRNA|mRNA splicing, via spliceosome|negative regulation of viral genome replication|neurogenesis|primary miRNA processing|RNA interference
Art1	0	1	1	0	FLYBASE:FBgn0037834,GeneID:41295	Protein arginine N-methyltransferase 1	GO:0005737,GO:0005829,GO:0034709,GO:0005654,GO:0005634,GO:0019899,GO:0042054,GO:0044020,GO:0042802,GO:0008327,GO:0008168,GO:0048273,GO:0008170,GO:0044822,GO:0008276,GO:0016274,GO:0035242,GO:0007166,GO:0006977,GO:0043985,GO:0016571,GO:0045653,GO:0031175,GO:0018216,GO:0045648,GO:0046985,GO:1900745,GO:0006479,GO:0006355	cytoplasm|cytosol|methylosome|nucleoplasm|nucleus|enzyme binding|histone methyltransferase activity|histone methyltransferase activity (H4-R3 specific)|identical protein binding|methyl-CpG binding|methyltransferase activity|mitogen-activated protein kinase p38 binding|N-methyltransferase activity|poly(A) RNA binding|protein methyltransferase activity|protein-arginine N-methyltransferase activity|…	dme04068	FoxO signaling pathway
Art3	0	1	1	0	FLYBASE:FBgn0038306,GeneID:41837	Protein arginine N-methyltransferase 3	GO:0005737,GO:0005829,GO:0005840,GO:0008469,GO:0046872,GO:0008168,GO:0016274,GO:0035242,GO:0031397,GO:0006355	cytoplasm|cytosol|ribosome|histone-arginine N-methyltransferase activity|metal ion binding|methyltransferase activity|protein-arginine N-methyltransferase activity|protein-arginine omega-N asymmetric methyltransferase activity|negative regulation of protein ubiquitination|regulation of transcription, DNA-templated
Art4	0	1	1	0	FLYBASE:FBgn0037770,GeneID:41219	Probable histone-arginine methyltransferase CARMER	GO:0005737,GO:0005829,GO:0035097,GO:0005634,GO:0042054,GO:0008469,GO:0035242,GO:0035241,GO:0034969,GO:0016571,GO:0019919,GO:0006355,GO:0006351	cytoplasm|cytosol|histone methyltransferase complex|nucleus|histone methyltransferase activity|histone-arginine N-methyltransferase activity|protein-arginine omega-N asymmetric methyltransferase activity|protein-arginine omega-N monomethyltransferase activity|histone arginine methylation|histone methylation|peptidyl-arginine methylation, to asymmetrical-dimethyl arginine|regulation of transcripti…
Art7	0	1	1	0	FLYBASE:FBgn0034817,GeneID:37664	Protein arginine N-methyltransferase 7	GO:0005829,GO:0008469,GO:0016274,GO:0035242,GO:0035241,GO:0035243,GO:0018216,GO:0019919,GO:0019918,GO:0006355	cytosol|histone-arginine N-methyltransferase activity|protein-arginine N-methyltransferase activity|protein-arginine omega-N asymmetric methyltransferase activity|protein-arginine omega-N monomethyltransferase activity|protein-arginine omega-N symmetric methyltransferase activity|peptidyl-arginine methylation|peptidyl-arginine methylation, to asymmetrical-dimethyl arginine|peptidyl-arginine methy…
Art8	0	1	0	0	FLYBASE:FBgn0032329,GeneID:34528	Probable protein arginine N-methyltransferase 6	GO:0005829,GO:0008469,GO:0035242,GO:0006355	cytosol|histone-arginine N-methyltransferase activity|protein-arginine omega-N asymmetric methyltransferase activity|regulation of transcription, DNA-templated
Asap	0	1	0	0	FLYBASE:FBgn0050372,GeneID:35783	Arf-GAP with SH3 domain, ANK repeat and PH domain-containing protein 1	GO:0005737,GO:0016020,GO:0005096,GO:0046872,GO:0060271	cytoplasm|membrane|GTPase activator activity|metal ion binding|cilium assembly	dme04144	Endocytosis
Asciz	0	1	1	0	FLYBASE:FBgn0035407,GeneID:38381	ATM interactor	GO:0005634,GO:0045502,GO:0046872,GO:0044212,GO:0006974,GO:0044458,GO:1902857,GO:0045893,GO:0006351	nucleus|dynein binding|metal ion binding|transcription regulatory region DNA binding|cellular response to DNA damage stimulus|motile cilium assembly|positive regulation of non-motile cilium assembly|positive regulation of transcription, DNA-templated|transcription, DNA-templated
AsnRS	0	1	0	0	FLYBASE:FBgn0086443,GeneID:35194	Asparagine--tRNA ligase, cytoplasmic	GO:0005737,GO:0004816,GO:0005524,GO:0003676,GO:0006421	cytoplasm|asparagine-tRNA ligase activity|ATP binding|nucleic acid binding|asparaginyl-tRNA aminoacylation	dme00970	Aminoacyl-tRNA biosynthesis
AspRS-m	0	1	0	0	FLYBASE:FBgn0051739,GeneID:326155	Aspartate--tRNA ligase, mitochondrial	GO:0005759,GO:0005739,GO:0005634,GO:0004815,GO:0050560,GO:0005524,GO:0003676,GO:0042803,GO:0070145,GO:0043039	mitochondrial matrix|mitochondrion|nucleus|aspartate-tRNA ligase activity|aspartate-tRNA(Asn) ligase activity|ATP binding|nucleic acid binding|protein homodimerization activity|mitochondrial asparaginyl-tRNA aminoacylation|tRNA aminoacylation	dme00970	Aminoacyl-tRNA biosynthesis
AstA	1	1	0	0	FLYBASE:FBgn0015591,GeneID:42947	Drostatin-5	GO:0005615,GO:0005179,GO:0005184,GO:0071855,GO:0005102,GO:0045968,GO:0007218	extracellular space|hormone activity|neuropeptide hormone activity|neuropeptide receptor binding|receptor binding|negative regulation of juvenile hormone biosynthetic process|neuropeptide signaling pathway
AstA-R2	0	1	1	0	FLYBASE:FBgn0039595,GeneID:43393	Allatostatin-A receptor	GO:0016021,GO:0005886,GO:0004930,GO:0042562,GO:0042923	integral component of membrane|plasma membrane|G-protein coupled receptor activity|hormone binding|neuropeptide binding	dme04080	Neuroactive ligand-receptor interaction
AstC	1	1	1	0	FLYBASE:FBgn0032336,GeneID:34537
AstC-R1	0	1	1	0	FLYBASE:FBgn0036790,GeneID:40020	Somatostatin receptor type 2	GO:0005737,GO:0005887,GO:0043005,GO:0005886,GO:0042923,GO:0030165,GO:0004994,GO:0007193,GO:0007267,GO:0071392,GO:0071385,GO:0021549,GO:0007268,GO:0007586,GO:0030900,GO:0007187,GO:0008285,GO:0030432,GO:0006937,GO:0007584,GO:0042594,GO:0007283	cytoplasm|integral component of plasma membrane|neuron projection|plasma membrane|neuropeptide binding|PDZ domain binding|somatostatin receptor activity|adenylate cyclase-inhibiting G-protein coupled receptor signaling pathway|cell-cell signaling|cellular response to estradiol stimulus|cellular response to glucocorticoid stimulus|cerebellum development|chemical synaptic transmission|digestion|for…
AstC-R2	0	1	1	0	FLYBASE:FBgn0036789,GeneID:40019	Somatostatin receptor type 2	GO:0005737,GO:0005887,GO:0043005,GO:0005886,GO:0042923,GO:0030165,GO:0004994,GO:0007193,GO:0007267,GO:0071392,GO:0071385,GO:0021549,GO:0007268,GO:0007586,GO:0030900,GO:0007187,GO:0008285,GO:0030432,GO:0006937,GO:0007584,GO:0042594,GO:0007283	cytoplasm|integral component of plasma membrane|neuron projection|plasma membrane|neuropeptide binding|PDZ domain binding|somatostatin receptor activity|adenylate cyclase-inhibiting G-protein coupled receptor signaling pathway|cell-cell signaling|cellular response to estradiol stimulus|cellular response to glucocorticoid stimulus|cerebellum development|chemical synaptic transmission|digestion|for…
Atac2	0	1	0	0	FLYBASE:FBgn0032691,GeneID:35113	Cysteine-rich protein 2-binding protein	GO:0005671,GO:0005737,GO:0005634,GO:0004402,GO:0030274,GO:0000086,GO:0043966	Ada2/Gcn5/Ada3 transcription activator complex|cytoplasm|nucleus|histone acetyltransferase activity|LIM domain binding|G2/M transition of mitotic cell cycle|histone H3 acetylation
Atac3	0	1	1	0	FLYBASE:FBgn0052343,GeneID:38055	GA-binding protein subunit beta-2	GO:0005634,GO:0046982,GO:0003700,GO:0044212,GO:0045944,GO:0006351	nucleus|protein heterodimerization activity|transcription factor activity, sequence-specific DNA binding|transcription regulatory region DNA binding|positive regulation of transcription from RNA polymerase II promoter|transcription, DNA-templated
Atet	1	0	0	0	FLYBASE:FBgn0020762,GeneID:33636	ATP-binding cassette sub-family G member 1	GO:0005768,GO:0009897,GO:0005794,GO:0016021,GO:0043231,GO:0005739,GO:0005654,GO:0005886,GO:0055037,GO:0043531,GO:0005524,GO:0017127,GO:0034437,GO:0005548,GO:0046982,GO:0042803,GO:0034041,GO:0019534,GO:0042987,GO:0033344,GO:0042632,GO:0008203,GO:0030301,GO:0034436,GO:0034375,GO:0032367,GO:0034374,GO:0010888,GO:0010745,GO:0033700,GO:0055091,GO:0045542,GO:0010875,GO:0010872,GO:0006355,GO:0055099,GO:…	endosome|external side of plasma membrane|Golgi apparatus|integral component of membrane|intracellular membrane-bounded organelle|mitochondrion|nucleoplasm|plasma membrane|recycling endosome|ADP binding|ATP binding|cholesterol transporter activity|glycoprotein transporter activity|phospholipid transporter activity|protein heterodimerization activity|protein homodimerization activity|sterol-transp…
Atf-2	0	1	0	0	FLYBASE:FBgn0265193,GeneID:37978	Cyclic AMP-dependent transcription factor ATF-2			dme04013,dme04624	MAPK signaling pathway - fly|Toll and Imd signaling pathway
Atf3	1	1	0	0	FLYBASE:FBgn0028550,GeneID:43867	Activating transcription factor 3 {ECO:0000312|FlyBase:FBgn0028550}	GO:0005634,GO:0046983,GO:0043565,GO:0003700,GO:0006955,GO:0055088,GO:0007399,GO:0010906,GO:0006357,GO:0006351	nucleus|protein dimerization activity|sequence-specific DNA binding|transcription factor activity, sequence-specific DNA binding|immune response|lipid homeostasis|nervous system development|regulation of glucose metabolic process|regulation of transcription from RNA polymerase II promoter|transcription, DNA-templated
Atg16	0	1	1	0	FLYBASE:FBgn0039705,GeneID:326115	Autophagy-related protein 16	GO:0000421,GO:0034045,GO:0000045,GO:0039689,GO:0015031	autophagosome membrane|pre-autophagosomal structure membrane|autophagosome assembly|negative stranded viral RNA replication|protein transport	dme04140,dme04136	Autophagy - animal|Autophagy - other eukaryotes
Atg17	0	1	0	0	FLYBASE:FBgn0037363,GeneID:40700	RB1-inducible coiled-coil protein 1	GO:1990316,GO:0005737,GO:0005829,GO:0031965,GO:0034045,GO:0032947,GO:0019901,GO:0000045,GO:0006914,GO:0007049,GO:0006995,GO:0061723,GO:0007507,GO:0001889,GO:0016236,GO:0000422,GO:2001237,GO:0030242,GO:0045793,GO:0046330,GO:0001934,GO:0006355,GO:0061709,GO:0006351	ATG1/ULK1 kinase complex|cytoplasm|cytosol|nuclear membrane|pre-autophagosomal structure membrane|protein complex scaffold|protein kinase binding|autophagosome assembly|autophagy|cell cycle|cellular response to nitrogen starvation|glycophagy|heart development|liver development|macroautophagy|mitophagy|negative regulation of extrinsic apoptotic signaling pathway|pexophagy|positive regulation of ce…	dme04140	Autophagy - animal
Atg18b	1	1	0	0	FLYBASE:FBgn0032935,GeneID:35396	WD repeat domain phosphoinositide-interacting protein 2	GO:0005829,GO:0019898,GO:0005654,GO:0034045,GO:0043234,GO:0080025,GO:0032266,GO:0000045,GO:0000422,GO:0044804,GO:0006497,GO:0034497	cytosol|extrinsic component of membrane|nucleoplasm|pre-autophagosomal structure membrane|protein complex|phosphatidylinositol-3,5-bisphosphate binding|phosphatidylinositol-3-phosphate binding|autophagosome assembly|mitophagy|nucleophagy|protein lipidation|protein localization to pre-autophagosomal structure	dme04140,dme04136	Autophagy - animal|Autophagy - other eukaryotes
Atg3	0	1	0	0	FLYBASE:FBgn0036813,GeneID:40044	Ubiquitin-like-conjugating enzyme ATG3	GO:0000153,GO:0005829,GO:0019777,GO:0019776,GO:0016874,GO:0000045,GO:0043653,GO:0000422,GO:0044804,GO:0015031	cytoplasmic ubiquitin ligase complex|cytosol|Atg12 transferase activity|Atg8 ligase activity|ligase activity|autophagosome assembly|mitochondrial fragmentation involved in apoptotic process|mitophagy|nucleophagy|protein transport	dme04140,dme04136	Autophagy - animal|Autophagy - other eukaryotes
Atg7	0	1	1	0	FLYBASE:FBgn0034366,GeneID:37141	Ubiquitin-like modifier-activating enzyme ATG7	GO:0005829,GO:0000407,GO:0019778,GO:0019779,GO:0006501,GO:0071455,GO:0006995,GO:0051607,GO:0044805,GO:0016236,GO:0000422,GO:0034727,GO:0043065,GO:0016239,GO:0045732,GO:0031401,GO:0030163,GO:0032446,GO:0015031,GO:1903146,GO:0039521	cytosol|pre-autophagosomal structure|Atg12 activating enzyme activity|Atg8 activating enzyme activity|C-terminal protein lipidation|cellular response to hyperoxia|cellular response to nitrogen starvation|defense response to virus|late nucleophagy|macroautophagy|mitophagy|piecemeal microautophagy of nucleus|positive regulation of apoptotic process|positive regulation of macroautophagy|positive reg…	dme04140,dme04136	Autophagy - animal|Autophagy - other eukaryotes
Atg8a	0	1	0	0	FLYBASE:FBgn0052672,GeneID:32001	Gamma-aminobutyric acid receptor-associated protein	GO:0015629,GO:0005776,GO:0000421,GO:0005930,GO:0044297,GO:0031410,GO:0005829,GO:0000139,GO:0005764,GO:0005874,GO:0005875,GO:0048471,GO:0005886,GO:0005790,GO:0097225,GO:0050811,GO:0000045,GO:0006995,GO:0008625,GO:0000226,GO:0000422,GO:0015031	actin cytoskeleton|autophagosome|autophagosome membrane|axoneme|cell body|cytoplasmic vesicle|cytosol|Golgi membrane|lysosome|microtubule|microtubule associated complex|perinuclear region of cytoplasm|plasma membrane|smooth endoplasmic reticulum|sperm midpiece|GABA receptor binding|autophagosome assembly|cellular response to nitrogen starvation|extrinsic apoptotic signaling pathway via death doma…	dme04068,dme04140,dme04136,dme04137	FoxO signaling pathway|Autophagy - animal|Autophagy - other eukaryotes|Mitophagy - animal
AttA	1	0	1	0	FLYBASE:FBgn0012042,GeneID:36636	Attacin-A	GO:0005615,GO:0019731,GO:0042742,GO:0050829,GO:0050830,GO:0006959,GO:0045087,GO:0055093,GO:0030431	extracellular space|antibacterial humoral response|defense response to bacterium|defense response to Gram-negative bacterium|defense response to Gram-positive bacterium|humoral immune response|innate immune response|response to hyperoxia|sleep
AttB	1	0	1	0	FLYBASE:FBgn0041581,GeneID:36637	Attacin-B	GO:0005576,GO:0005615,GO:0019731,GO:0050830,GO:0006959,GO:0045087,GO:0019233	extracellular region|extracellular space|antibacterial humoral response|defense response to Gram-positive bacterium|humoral immune response|innate immune response|sensory perception of pain
AttC	1	1	1	0	FLYBASE:FBgn0041579,GeneID:36484	Immune-induced peptide 16	GO:0005576,GO:0005615,GO:0019731,GO:0006952,GO:0050830,GO:0006959,GO:0045087,GO:0009617	extracellular region|extracellular space|antibacterial humoral response|defense response|defense response to Gram-positive bacterium|humoral immune response|innate immune response|response to bacterium
AttD	1	0	1	0	FLYBASE:FBgn0038530,GeneID:42122	Attacin-A {ECO:0000303|PubMed:11592981, ECO:0000303|PubMed:11886771}	GO:0005576,GO:0019731,GO:0050829,GO:0045087	extracellular region|antibacterial humoral response|defense response to Gram-negative bacterium|innate immune response
Atu	0	1	1	0	FLYBASE:FBgn0019637,GeneID:40684	Another transcription unit protein	GO:0016593,GO:0005634,GO:1990269,GO:0016570,GO:0032968,GO:0035206,GO:0006368	Cdc73/Paf1 complex|nucleus|RNA polymerase II C-terminal domain phosphoserine binding|histone modification|positive regulation of transcription elongation from RNA polymerase II promoter|regulation of hemocyte proliferation|transcription elongation from RNA polymerase II promoter
Atx-1	0	1	0	0	FLYBASE:FBgn0029907,GeneID:31624	Ataxin-1-like	GO:0030425,GO:0005730,GO:0005654,GO:0005634,GO:0003677,GO:0003723,GO:0030198,GO:0048286,GO:0000122,GO:1902035,GO:0006351	dendrite|nucleolus|nucleoplasm|nucleus|DNA binding|RNA binding|extracellular matrix organization|lung alveolus development|negative regulation of transcription from RNA polymerase II promoter|positive regulation of hematopoietic stem cell proliferation|transcription, DNA-templated
Atx2	0	1	0	0	FLYBASE:FBgn0041188,GeneID:41883	Ataxin-2 homolog	GO:0005737,GO:0010494,GO:0044822,GO:0022416,GO:0097167,GO:0048749,GO:0042051,GO:0046959,GO:0045475,GO:0007616,GO:0060965,GO:0022008,GO:0009994,GO:0006909,GO:1901216,GO:0032092,GO:0030833,GO:0010603,GO:0090328,GO:0051823,GO:0030431,GO:0034063	cytoplasm|cytoplasmic stress granule|poly(A) RNA binding|chaeta development|circadian regulation of translation|compound eye development|compound eye photoreceptor development|habituation|locomotor rhythm|long-term memory|negative regulation of gene silencing by miRNA|neurogenesis|oocyte differentiation|phagocytosis|positive regulation of neuron death|positive regulation of protein binding|regula…
Atxn7	0	1	0	0	FLYBASE:FBgn0031420,GeneID:33423
Aven	0	1	1	0	FLYBASE:FBgn0030410,GeneID:32215
Awh	0	1	1	0	FLYBASE:FBgn0013751,GeneID:38451	LIM/homeobox protein Awh	GO:0005634,GO:0003677,GO:0003700,GO:0008270,GO:0048749,GO:0007444,GO:0010468,GO:0006355,GO:0006351	nucleus|DNA binding|transcription factor activity, sequence-specific DNA binding|zinc ion binding|compound eye development|imaginal disc development|regulation of gene expression|regulation of transcription, DNA-templated|transcription, DNA-templated
Axn	0	1	1	0	FLYBASE:FBgn0026597,GeneID:43565	Axin	GO:0005737,GO:0005634,GO:0005886,GO:0008013,GO:0005096,GO:0019901,GO:0007455,GO:0007507,GO:0007447,GO:0007476,GO:0030178,GO:0048477,GO:0006909,GO:0010941,GO:0042594,GO:0035019,GO:0016055	cytoplasm|nucleus|plasma membrane|beta-catenin binding|GTPase activator activity|protein kinase binding|eye-antennal disc morphogenesis|heart development|imaginal disc pattern formation|imaginal disc-derived wing morphogenesis|negative regulation of Wnt signaling pathway|oogenesis|phagocytosis|regulation of cell death|response to starvation|somatic stem cell population maintenance|Wnt signaling p…	dme04310	Wnt signaling pathway
B-H1	0	1	1	0	FLYBASE:FBgn0011758,GeneID:32724	Homeobox protein B-H1	GO:0005634,GO:0000977,GO:0003705,GO:0001228,GO:0008407,GO:0001751,GO:0008057,GO:0007455,GO:0007479,GO:0000122,GO:0045892,GO:0050896,GO:0008052,GO:0007601	nucleus|RNA polymerase II regulatory region sequence-specific DNA binding|transcription factor activity, RNA polymerase II distal enhancer sequence-specific binding|transcriptional activator activity, RNA polymerase II transcription regulatory region sequence-specific binding|chaeta morphogenesis|compound eye photoreceptor cell differentiation|eye pigment granule organization|eye-antennal disc mo…
B-H2	0	0	1	0	FLYBASE:FBgn0004854,GeneID:32723	Homeobox protein B-H2	GO:0005634,GO:0000977,GO:0003705,GO:0001228,GO:0008407,GO:0001751,GO:0008057,GO:0007455,GO:0046331,GO:0007479,GO:0000122,GO:0008052,GO:0007601,GO:0016055	nucleus|RNA polymerase II regulatory region sequence-specific DNA binding|transcription factor activity, RNA polymerase II distal enhancer sequence-specific binding|transcriptional activator activity, RNA polymerase II transcription regulatory region sequence-specific binding|chaeta morphogenesis|compound eye photoreceptor cell differentiation|eye pigment granule organization|eye-antennal disc mo…
B4	0	1	0	0	FLYBASE:FBgn0023407,GeneID:34767
B52	0	1	0	0	FLYBASE:FBgn0004587,GeneID:41670	Serine-arginine protein 55	GO:0071013,GO:0016607,GO:0005634,GO:0005700,GO:0071011,GO:0035327,GO:0003729,GO:0000166,GO:0007067,GO:0000398,GO:0000381,GO:0010468,GO:0031440,GO:0048024,GO:0001178	catalytic step 2 spliceosome|nuclear speck|nucleus|polytene chromosome|precatalytic spliceosome|transcriptionally active chromatin|mRNA binding|nucleotide binding|mitotic nuclear division|mRNA splicing, via spliceosome|regulation of alternative mRNA splicing, via spliceosome|regulation of gene expression|regulation of mRNA 3'-end processing|regulation of mRNA splicing, via spliceosome|regulation …	dme03040	Spliceosome
BBS1	0	1	0	0	FLYBASE:FBgn0035741,GeneID:38780	Bardet-Biedl syndrome 1 protein
BBS4	0	1	0	0	FLYBASE:FBgn0033578,GeneID:36167	Bardet-Biedl syndrome 4 protein homolog	GO:0034464,GO:0060170,GO:0005929,GO:0000242,GO:0034452,GO:0003777,GO:0051297,GO:0060271	BBSome|ciliary membrane|cilium|pericentriolar material|dynactin binding|microtubule motor activity|centrosome organization|cilium assembly
BCAS2	0	1	1	0	FLYBASE:FBgn0039558,GeneID:43348	Pre-mRNA-splicing factor SPF27	GO:0071012,GO:0071013,GO:0005730,GO:0071011,GO:0000974,GO:0000398	catalytic step 1 spliceosome|catalytic step 2 spliceosome|nucleolus|precatalytic spliceosome|Prp19 complex|mRNA splicing, via spliceosome	dme03040	Spliceosome
BCL7-like	0	1	1	0	FLYBASE:FBgn0026149,GeneID:31890	B-cell CLL/lymphoma 7 protein family member A
BEAF-32	0	1	1	0	FLYBASE:FBgn0015602,GeneID:36645
BG642312	0	1	1	0	FLYBASE:FBgn0047334,GeneID:4379909
BI-1	0	1	0	0	FLYBASE:FBgn0035871,GeneID:38936	Bax inhibitor 1 {ECO:0000312|FlyBase:FBgn0035871}	GO:0005789,GO:0016021,GO:0043234,GO:0060698,GO:0006915,GO:0006914,GO:0009267,GO:0043066,GO:0010507,GO:0060548,GO:1900102,GO:0060702,GO:1904721,GO:0006986,GO:0035071	endoplasmic reticulum membrane|integral component of membrane|protein complex|endoribonuclease inhibitor activity|apoptotic process|autophagy|cellular response to starvation|negative regulation of apoptotic process|negative regulation of autophagy|negative regulation of cell death|negative regulation of endoplasmic reticulum unfolded protein response|negative regulation of endoribonuclease activi…
BOD1	0	1	0	0	FLYBASE:FBgn0039560,GeneID:43352	Biorientation of chromosomes in cell division protein 1	GO:0000777,GO:0005737,GO:0005815,GO:0051301,GO:0007067	condensed chromosome kinetochore|cytoplasm|microtubule organizing center|cell division|mitotic nuclear division
BRWD3	0	1	0	0	FLYBASE:FBgn0011785,GeneID:42898	Bromodomain and WD repeat-containing protein 3
BTBD9	0	1	1	0	FLYBASE:FBgn0030228,GeneID:32000	BTB/POZ domain-containing protein 9 {ECO:0000303|PubMed:22658601}	GO:0031463,GO:0005737,GO:0019005,GO:0030674,GO:0031625,GO:0008344,GO:0045938,GO:0043161,GO:0042787,GO:0030162,GO:0032225	Cul3-RING ubiquitin ligase complex|cytoplasm|SCF ubiquitin ligase complex|protein binding, bridging|ubiquitin protein ligase binding|adult locomotory behavior|positive regulation of circadian sleep/wake cycle, sleep|proteasome-mediated ubiquitin-dependent protein catabolic process|protein ubiquitination involved in ubiquitin-dependent protein catabolic process|regulation of proteolysis|regulation…
Bacc	0	1	1	0	FLYBASE:FBgn0031453,GeneID:33462
Bace	1	1	1	0	FLYBASE:FBgn0032049,GeneID:34182	Lysosomal aspartic protease	GO:0005764,GO:0004190	lysosome|aspartic-type endopeptidase activity	dme04142,dme04140	Lysosome|Autophagy - animal
Baldspot	0	1	0	0	FLYBASE:FBgn0260960,GeneID:39860	Elongation of very long chain fatty acids protein 6 {ECO:0000255|HAMAP-Rule:MF_03206, ECO:0000305}	GO:0005783,GO:0030176,GO:0102336,GO:0102337,GO:0102338,GO:0009922,GO:0034625,GO:0034626,GO:0019367,GO:0042759,GO:0030148,GO:0042761	endoplasmic reticulum|integral component of endoplasmic reticulum membrane|3-oxo-arachidoyl-CoA synthase activity|3-oxo-cerotoyl-CoA synthase activity|3-oxo-lignoceronyl-CoA synthase activity|fatty acid elongase activity|fatty acid elongation, monounsaturated fatty acid|fatty acid elongation, polyunsaturated fatty acid|fatty acid elongation, saturated fatty acid|long-chain fatty acid biosynthetic…	dme00062,dme01040	Fatty acid elongation|Biosynthesis of unsaturated fatty acids
Bap111	0	1	1	0	FLYBASE:FBgn0030093,GeneID:31846	SWI/SNF-related matrix-associated actin-dependent regulator of chromatin subfamily E member 1	GO:0090544,GO:0071565,GO:0071564,GO:0000790,GO:0005654,GO:0005634,GO:0043234,GO:0016514,GO:0017053,GO:0016922,GO:0008080,GO:0031492,GO:0047485,GO:0003723,GO:0000978,GO:0000980,GO:0043044,GO:0006338,GO:0016569,GO:0045892,GO:0022008,GO:0006337	BAF-type complex|nBAF complex|npBAF complex|nuclear chromatin|nucleoplasm|nucleus|protein complex|SWI/SNF complex|transcriptional repressor complex|ligand-dependent nuclear receptor binding|N-acetyltransferase activity|nucleosomal DNA binding|protein N-terminus binding|RNA binding|RNA polymerase II core promoter proximal region sequence-specific DNA binding|RNA polymerase II distal enhancer seque…
Bap170	0	1	1	0	FLYBASE:FBgn0042085,GeneID:35560	AT-rich interactive domain-containing protein 2	GO:0090544,GO:0005654,GO:0005886,GO:0003677,GO:0046872,GO:0060038,GO:0060982,GO:0016569,GO:0048568,GO:0003007,GO:0042592,GO:0030336,GO:0008285,GO:0006337,GO:0006355,GO:0006351	BAF-type complex|nucleoplasm|plasma membrane|DNA binding|metal ion binding|cardiac muscle cell proliferation|coronary artery morphogenesis|covalent chromatin modification|embryonic organ development|heart morphogenesis|homeostatic process|negative regulation of cell migration|negative regulation of cell proliferation|nucleosome disassembly|regulation of transcription, DNA-templated|transcription,…
Bap55	0	1	1	0	FLYBASE:FBgn0025716,GeneID:36956	Actin-like protein 6A	GO:0031011,GO:0071564,GO:0035267,GO:0000790,GO:0005654,GO:0005634,GO:0005886,GO:0043234,GO:0016514,GO:0003682,GO:0003713,GO:0043044,GO:0006338,GO:0006310,GO:0006281,GO:0043968,GO:0043967,GO:0003407,GO:1903955,GO:0040008,GO:1903146,GO:0006357,GO:0007165,GO:0021510,GO:0006351	Ino80 complex|npBAF complex|NuA4 histone acetyltransferase complex|nuclear chromatin|nucleoplasm|nucleus|plasma membrane|protein complex|SWI/SNF complex|chromatin binding|transcription coactivator activity|ATP-dependent chromatin remodeling|chromatin remodeling|DNA recombination|DNA repair|histone H2A acetylation|histone H4 acetylation|neural retina development|positive regulation of protein targ…
Bap60	0	1	1	0	FLYBASE:FBgn0025463,GeneID:32268	Brahma-associated protein of 60 kDa	GO:0035060,GO:0005719,GO:0005634,GO:0070604,GO:0003677,GO:0017022,GO:0001085,GO:0008134,GO:0048813,GO:0007517,GO:0048666,GO:0010628,GO:0031453,GO:0045944,GO:0045893,GO:0006357,GO:0006366	brahma complex|nuclear euchromatin|nucleus|PBAF complex|DNA binding|myosin binding|RNA polymerase II transcription factor binding|transcription factor binding|dendrite morphogenesis|muscle organ development|neuron development|positive regulation of gene expression|positive regulation of heterochromatin assembly|positive regulation of transcription from RNA polymerase II promoter|positive regulati…
Bdp1	0	1	0	0	FLYBASE:FBgn0032512,GeneID:34748	Transcription factor TFIIIB component B'' homolog	GO:0005737,GO:0005654,GO:0005634,GO:0000126,GO:0003677,GO:0001026,GO:0001156,GO:0006355,GO:0070898	cytoplasm|nucleoplasm|nucleus|transcription factor TFIIIB complex|DNA binding|TFIIIB-type transcription factor activity|TFIIIC-class transcription factor binding|regulation of transcription, DNA-templated|RNA polymerase III transcriptional preinitiation complex assembly
Bgb	0	1	1	0	FLYBASE:FBgn0013753,GeneID:38198	Protein big brother	GO:0016513,GO:0005634,GO:0003677,GO:0046982,GO:0003713,GO:0008134,GO:0035206,GO:0006357	core-binding factor complex|nucleus|DNA binding|protein heterodimerization activity|transcription coactivator activity|transcription factor binding|regulation of hemocyte proliferation|regulation of transcription from RNA polymerase II promoter
BicD	0	1	0	0	FLYBASE:FBgn0000183,GeneID:35051	Protein bicaudal D	GO:0005737,GO:0005856,GO:0005829,GO:0005794,GO:0045202,GO:0032050,GO:0045502,GO:0017137,GO:0070727,GO:0007293,GO:0007294,GO:0008298,GO:0051028,GO:0007309,GO:0016325,GO:0008103,GO:0007312,GO:0048477,GO:2000370,GO:2000302,GO:0030100,GO:0050658,GO:0019233,GO:0048488	cytoplasm|cytoskeleton|cytosol|Golgi apparatus|synapse|clathrin heavy chain binding|dynein binding|Rab GTPase binding|cellular macromolecule localization|germarium-derived egg chamber formation|germarium-derived oocyte fate determination|intracellular mRNA localization|mRNA transport|oocyte axis specification|oocyte microtubule cytoskeleton organization|oocyte microtubule cytoskeleton polarizatio…
BigH1	0	1	1	0	FLYBASE:FBgn0038252,GeneID:41780
Bili	1	1	1	0	FLYBASE:FBgn0039282,GeneID:43019	FERM domain-containing protein 8	GO:0005856	cytoskeleton
Bin1	0	1	1	0	FLYBASE:FBgn0024491,GeneID:41965	Histone deacetylase complex subunit SAP18	GO:0071013,GO:0005737,GO:0071011,GO:0016580,GO:0003714,GO:0008134,GO:0006342,GO:0000398,GO:0007275,GO:0045892,GO:0006351	catalytic step 2 spliceosome|cytoplasm|precatalytic spliceosome|Sin3 complex|transcription corepressor activity|transcription factor binding|chromatin silencing|mRNA splicing, via spliceosome|multicellular organism development|negative regulation of transcription, DNA-templated|transcription, DNA-templated	dme03013,dme03015	RNA transport|mRNA surveillance pathway
Bka	0	1	1	0	FLYBASE:FBgn0010520,GeneID:46032	rRNA-processing protein FCF1 homolog	GO:0005730,GO:0032040,GO:0006364	nucleolus|small-subunit processome|rRNA processing	dme03008	Ribosome biogenesis in eukaryotes
Blimp-1	1	1	1	0	FLYBASE:FBgn0035625,GeneID:38638	B lymphocyte-induced maturation protein 1 homolog {ECO:0000312|WormBase:F25D7.3a}	GO:0005737,GO:0005634,GO:0001158,GO:0046872,GO:0043053,GO:0008340,GO:0040035,GO:1903355,GO:0000122,GO:0045684,GO:0045944,GO:0006351	cytoplasm|nucleus|enhancer sequence-specific DNA binding|metal ion binding|dauer entry|determination of adult lifespan|hermaphrodite genitalia development|negative regulation of distal tip cell migration|negative regulation of transcription from RNA polymerase II promoter|positive regulation of epidermis development|positive regulation of transcription from RNA polymerase II promoter|transcriptio…
Blm	0	1	1	0	FLYBASE:FBgn0002906,GeneID:41366	Bloom syndrome protein homolog	GO:0005694,GO:0005737,GO:0005634,GO:0005524,GO:0043140,GO:0004003,GO:0003678,GO:0008094,GO:0009378,GO:0004386,GO:0000403,GO:0006974,GO:0032508,GO:0006281,GO:0006260,GO:0000733,GO:0000731,GO:0006302,GO:0000724,GO:0006303,GO:0045003,GO:1901291,GO:0007131,GO:0000732	chromosome|cytoplasm|nucleus|ATP binding|ATP-dependent 3'-5' DNA helicase activity|ATP-dependent DNA helicase activity|DNA helicase activity|DNA-dependent ATPase activity|four-way junction helicase activity|helicase activity|Y-form DNA binding|cellular response to DNA damage stimulus|DNA duplex unwinding|DNA repair|DNA replication|DNA strand renaturation|DNA synthesis involved in DNA repair|doubl…	dme03440,dme03460	Homologous recombination|Fanconi anemia pathway
Blos4	0	1	0	0	FLYBASE:FBgn0036105,GeneID:39219	Biogenesis of lysosome-related organelles complex 1 subunit 4	GO:0031083,GO:0008057,GO:0046907	BLOC-1 complex|eye pigment granule organization|intracellular transport
BoYb	0	1	1	0	FLYBASE:FBgn0037205,GeneID:40512	Putative ATP-dependent RNA helicase BoYb	GO:0005737,GO:0070725,GO:0005524,GO:0004386,GO:0042078,GO:0051321,GO:0010526	cytoplasm|Yb body|ATP binding|helicase activity|germ-line stem cell division|meiotic cell cycle|negative regulation of transposition, RNA-mediated
Br140	0	1	1	0	FLYBASE:FBgn0033155,GeneID:35648	Peregrin	GO:0005737,GO:0070776,GO:0005654,GO:0005634,GO:0003677,GO:0008270,GO:0043966,GO:0045893,GO:1901796,GO:0006351	cytoplasm|MOZ/MORF histone acetyltransferase complex|nucleoplasm|nucleus|DNA binding|zinc ion binding|histone H3 acetylation|positive regulation of transcription, DNA-templated|regulation of signal transduction by p53 class mediator|transcription, DNA-templated
Brca2	0	1	1	0	FLYBASE:FBgn0050169,GeneID:37916	Breast cancer type 2 susceptibility protein homolog {ECO:0000303|PubMed:17822964}	GO:0005813,GO:0005634,GO:0043015,GO:0003697,GO:0051301,GO:0006974,GO:0051298,GO:0051276,GO:0006281,GO:0043150,GO:0000724,GO:0010778,GO:0051598,GO:0007067,GO:0006355,GO:1901563	centrosome|nucleus|gamma-tubulin binding|single-stranded DNA binding|cell division|cellular response to DNA damage stimulus|centrosome duplication|chromosome organization|DNA repair|DNA synthesis involved in double-strand break repair via homologous recombination|double-strand break repair via homologous recombination|meiotic DNA repair synthesis involved in reciprocal meiotic recombination|meiot…
Brd8	0	1	1	0	FLYBASE:FBgn0039654,GeneID:43460	Bromodomain-containing protein 8	GO:0005739,GO:0035267,GO:0005654,GO:0000812,GO:0043968,GO:0043967,GO:0045944,GO:0040008,GO:0006351	mitochondrion|NuA4 histone acetyltransferase complex|nucleoplasm|Swr1 complex|histone H2A acetylation|histone H4 acetylation|positive regulation of transcription from RNA polymerase II promoter|regulation of growth|transcription, DNA-templated
Bre1	0	1	1	0	FLYBASE:FBgn0086694,GeneID:38652	E3 ubiquitin-protein ligase Bre1	GO:0005634,GO:0016874,GO:0004842,GO:0008270,GO:0016570,GO:0016574,GO:0007219,GO:0006909,GO:0006513,GO:0030431	nucleus|ligase activity|ubiquitin-protein transferase activity|zinc ion binding|histone modification|histone ubiquitination|Notch signaling pathway|phagocytosis|protein monoubiquitination|sleep
Bsg	0	1	1	0	FLYBASE:FBgn0261822,GeneID:318841	Basigin
Bsg25D	0	1	0	0	FLYBASE:FBgn0000228,GeneID:33757	Blastoderm-specific protein 25D	GO:0005813,GO:0005856,GO:0000242,GO:0008017,GO:0000226,GO:0034994,GO:0007275	centrosome|cytoskeleton|pericentriolar material|microtubule binding|microtubule cytoskeleton organization|microtubule organizing center attachment site organization|multicellular organism development
BtbVII	0	1	1	0	FLYBASE:FBgn0263108,GeneID:38376	Protein tramtrack, beta isoform	GO:0005634,GO:0005700,GO:0017053,GO:0003682,GO:0003677,GO:0046872,GO:0031208,GO:1990841,GO:0042803,GO:0000978,GO:0000980,GO:0001078,GO:0007298,GO:0048854,GO:0035147,GO:0060446,GO:0001709,GO:0040003,GO:0042675,GO:0048750,GO:0048813,GO:0046843,GO:0035001,GO:0007476,GO:0002121,GO:0031987,GO:0048626,GO:0045892,GO:0048666,GO:0030707,GO:0007422,GO:0043388,GO:0045944,GO:0048053,GO:0045467,GO:0008360,GO:…	nucleus|polytene chromosome|transcriptional repressor complex|chromatin binding|DNA binding|metal ion binding|POZ domain binding|promoter-specific chromatin binding|protein homodimerization activity|RNA polymerase II core promoter proximal region sequence-specific DNA binding|RNA polymerase II distal enhancer sequence-specific DNA binding|transcriptional repressor activity, RNA polymerase II core…
BthD	0	1	1	0	FLYBASE:FBgn0030501,GeneID:32317	Selenoprotein BthD	GO:0005737,GO:0005576,GO:0005794,GO:0045454,GO:0008340,GO:0009790,GO:0007436,GO:0051775,GO:0007432	cytoplasm|extracellular region|Golgi apparatus|cell redox homeostasis|determination of adult lifespan|embryo development|larval salivary gland morphogenesis|response to redox state|salivary gland boundary specification
Btk29A	0	1	1	0	FLYBASE:FBgn0003502,GeneID:34132	Tyrosine-protein kinase Btk29A	GO:0045177,GO:0071944,GO:0005737,GO:0031234,GO:0045172,GO:0005886,GO:0005524,GO:0046872,GO:0004715,GO:0004713,GO:0030036,GO:0007349,GO:0007619,GO:0008340,GO:0042023,GO:0007391,GO:0007301,GO:0008258,GO:0007485,GO:0007476,GO:0045087,GO:0007254,GO:0030717,GO:0048477,GO:0007424,GO:0030723,GO:0007300,GO:0038083,GO:0018108,GO:0006468,GO:0030833,GO:0042127,GO:0044719,GO:0007435,GO:0046960,GO:0035277,GO:…	apical part of cell|cell periphery|cytoplasm|extrinsic component of cytoplasmic side of plasma membrane|germline ring canal|plasma membrane|ATP binding|metal ion binding|non-membrane spanning protein tyrosine kinase activity|protein tyrosine kinase activity|actin cytoskeleton organization|cellularization|courtship behavior|determination of adult lifespan|DNA endoreduplication|dorsal closure|femal…	dme04013	MAPK signaling pathway - fly
Btnd	1	1	1	0	FLYBASE:FBgn0029848,GeneID:31552	Vanin-like protein 1	GO:0019898,GO:0016787,GO:0016810,GO:0016811,GO:0006807	extrinsic component of membrane|hydrolase activity|hydrolase activity, acting on carbon-nitrogen (but not peptide) bonds|hydrolase activity, acting on carbon-nitrogen (but not peptide) bonds, in linear amides|nitrogen compound metabolic process
Bub1	0	1	1	0	FLYBASE:FBgn0031696,GeneID:33758	Mitotic checkpoint serine/threonine-protein kinase BUB1	GO:0000775,GO:0000777,GO:0000942,GO:0000780,GO:0005737,GO:0000776,GO:0016020,GO:0005654,GO:0005524,GO:0004674,GO:0006915,GO:0051301,GO:0007059,GO:0009790,GO:0007067,GO:0007094,GO:2001244,GO:0051983,GO:0007063,GO:0071173	chromosome, centromeric region|condensed chromosome kinetochore|condensed nuclear chromosome outer kinetochore|condensed nuclear chromosome, centromeric region|cytoplasm|kinetochore|membrane|nucleoplasm|ATP binding|protein serine/threonine kinase activity|apoptotic process|cell division|chromosome segregation|embryo development|mitotic nuclear division|mitotic spindle assembly checkpoint|positive…
Bub3	0	1	1	0	FLYBASE:FBgn0025457,GeneID:43490	Mitotic checkpoint protein BUB3	GO:0000777,GO:0005634,GO:0051301,GO:0007059,GO:0051321,GO:0007067	condensed chromosome kinetochore|nucleus|cell division|chromosome segregation|meiotic cell cycle|mitotic nuclear division
BubR1	0	1	1	0	FLYBASE:FBgn0263855,GeneID:35522	Mitotic checkpoint serine/threonine-protein kinase BUB1	GO:0000775,GO:0000777,GO:0000942,GO:0000780,GO:0005737,GO:0000776,GO:0016020,GO:0005654,GO:0005524,GO:0004674,GO:0006915,GO:0051301,GO:0007059,GO:0009790,GO:0007067,GO:0007094,GO:2001244,GO:0051983,GO:0007063,GO:0071173	chromosome, centromeric region|condensed chromosome kinetochore|condensed nuclear chromosome outer kinetochore|condensed nuclear chromosome, centromeric region|cytoplasm|kinetochore|membrane|nucleoplasm|ATP binding|protein serine/threonine kinase activity|apoptotic process|cell division|chromosome segregation|embryo development|mitotic nuclear division|mitotic spindle assembly checkpoint|positive…
Buffy	0	1	1	0	FLYBASE:FBgn0040491,GeneID:36251	Bcl-2-related ovarian killer protein homolog A {ECO:0000305}	GO:0016021,GO:0005741,GO:0046982,GO:0042803,GO:0097192,GO:0008630,GO:0042981	integral component of membrane|mitochondrial outer membrane|protein heterodimerization activity|protein homodimerization activity|extrinsic apoptotic signaling pathway in absence of ligand|intrinsic apoptotic signaling pathway in response to DNA damage|regulation of apoptotic process	dme04214,dme04215	Apoptosis - fly|Apoptosis - multiple species
Bug22	0	1	1	0	FLYBASE:FBgn0032248,GeneID:34429	Cilia- and flagella-associated protein 20	GO:0071013,GO:0005814,GO:0005929,GO:0005874,GO:0005730,GO:0005634,GO:0071011,GO:0036126,GO:0060271,GO:0044782,GO:0048813,GO:0040011,GO:0000398,GO:0007517,GO:0048666,GO:1902093,GO:0018094,GO:0007288,GO:0007291	catalytic step 2 spliceosome|centriole|cilium|microtubule|nucleolus|nucleus|precatalytic spliceosome|sperm flagellum|cilium assembly|cilium organization|dendrite morphogenesis|locomotion|mRNA splicing, via spliceosome|muscle organ development|neuron development|positive regulation of flagellated sperm motility|protein polyglycylation|sperm axoneme assembly|sperm individualization
Burs	1	1	1	0	FLYBASE:FBgn0038901,GeneID:42560	Bursicon	GO:0031395,GO:0005576,GO:0043195,GO:0005179,GO:0046982,GO:0030709,GO:0007298,GO:0007593,GO:0048067,GO:0036335	bursicon neuropeptide hormone complex|extracellular region|terminal bouton|hormone activity|protein heterodimerization activity|border follicle cell delamination|border follicle cell migration|chitin-based cuticle sclerotization|cuticle pigmentation|intestinal stem cell homeostasis
Bx	0	1	1	0	FLYBASE:FBgn0265598,GeneID:32846	Rhombotin-1	GO:0005634,GO:0008270,GO:0000122,GO:0045944,GO:0046013	nucleus|zinc ion binding|negative regulation of transcription from RNA polymerase II promoter|positive regulation of transcription from RNA polymerase II promoter|regulation of T cell homeostatic proliferation
Bx42	0	1	1	0	FLYBASE:FBgn0004856,GeneID:31840	Puff-specific protein Bx42	GO:0071013,GO:0071011,GO:0000974,GO:0003677,GO:0001700,GO:0035214,GO:0000398	catalytic step 2 spliceosome|precatalytic spliceosome|Prp19 complex|DNA binding|embryonic development via the syncytial blastoderm|eye-antennal disc development|mRNA splicing, via spliceosome	dme03040,dme04330	Spliceosome|Notch signaling pathway
CAH1	0	1	1	0	FLYBASE:FBgn0027844,GeneID:34786	Carbonic anhydrase	GO:0004089,GO:0008270,GO:0015670,GO:0042539,GO:0006730	carbonate dehydratase activity|zinc ion binding|carbon dioxide transport|hypotonic salinity response|one-carbon metabolic process	dme00910	Nitrogen metabolism
CAH2	0	1	1	0	FLYBASE:FBgn0027843,GeneID:39390	Carbonic anhydrase 2	GO:0045177,GO:0005737,GO:0005829,GO:0070062,GO:0043209,GO:0005886,GO:0004064,GO:0004089,GO:0008270,GO:0038166,GO:0015670,GO:0002009,GO:0006730,GO:0032849,GO:2001150,GO:0032230,GO:0044070,GO:2001225,GO:0051453,GO:0046903	apical part of cell|cytoplasm|cytosol|extracellular exosome|myelin sheath|plasma membrane|arylesterase activity|carbonate dehydratase activity|zinc ion binding|angiotensin-activated signaling pathway|carbon dioxide transport|morphogenesis of an epithelium|one-carbon metabolic process|positive regulation of cellular pH reduction|positive regulation of dipeptide transmembrane transport|positive reg…	dme00910	Nitrogen metabolism
CAP	1	1	0	0	FLYBASE:FBgn0033504,GeneID:36084	Sorbin and SH3 domain-containing protein 2	GO:0016324,GO:0005856,GO:0005925,GO:0030027,GO:0048471,GO:0005886,GO:0030018,GO:0046872,GO:0044822,GO:0019904,GO:0007015,GO:0007155,GO:0016477,GO:0007219	apical plasma membrane|cytoskeleton|focal adhesion|lamellipodium|perinuclear region of cytoplasm|plasma membrane|Z disc|metal ion binding|poly(A) RNA binding|protein domain specific binding|actin filament organization|cell adhesion|cell migration|Notch signaling pathway
CBP	0	1	1	0	FLYBASE:FBgn0026144,GeneID:31669	Sarcoplasmic calcium-binding protein	GO:0005509	calcium ion binding
CCAP	0	0	1	0	FLYBASE:FBgn0039007,GeneID:42683	Cardioactive peptide	GO:0005615,GO:0005184,GO:0071855,GO:0007218,GO:0010460	extracellular space|neuropeptide hormone activity|neuropeptide receptor binding|neuropeptide signaling pathway|positive regulation of heart rate
CCHa1	1	0	0	0	FLYBASE:FBgn0038199,GeneID:41711	Neuropeptide CCHamide-1 {ECO:0000303|PubMed:21110953}	GO:0005615,GO:0005184,GO:0007218	extracellular space|neuropeptide hormone activity|neuropeptide signaling pathway
CCHa1-R	0	1	0	0	FLYBASE:FBgn0050106,GeneID:37004	Neuropeptide CCHamide-1 receptor {ECO:0000303|PubMed:21110953}	GO:0016021,GO:0005887,GO:0008261,GO:0008188,GO:0007186,GO:0007218	integral component of membrane|integral component of plasma membrane|allatostatin receptor activity|neuropeptide receptor activity|G-protein coupled receptor signaling pathway|neuropeptide signaling pathway	dme04080	Neuroactive ligand-receptor interaction
CCHa2	0	1	1	0	FLYBASE:FBgn0038147,GeneID:41648	Neuropeptide CCHamide-2 {ECO:0000303|PubMed:21110953}	GO:0005615,GO:0005184,GO:0007218	extracellular space|neuropeptide hormone activity|neuropeptide signaling pathway
CCKLR-17D3	0	1	0	0	FLYBASE:FBgn0030954,GeneID:32864	Cholecystokinin receptor type A	GO:0016021,GO:0005886,GO:0004951	integral component of membrane|plasma membrane|cholecystokinin receptor activity	dme04080	Neuroactive ligand-receptor interaction
CCT1	0	1	1	0	FLYBASE:FBgn0003676,GeneID:42649	T-complex protein 1 subunit alpha	GO:0005832,GO:0005829,GO:0005875,GO:0005524,GO:0044183,GO:0051082,GO:0006458,GO:0061077,GO:0030707,GO:0006909	chaperonin-containing T-complex|cytosol|microtubule associated complex|ATP binding|protein binding involved in protein folding|unfolded protein binding|'de novo' protein folding|chaperone-mediated protein folding|ovarian follicle cell development|phagocytosis
CCT2	0	1	1	0	FLYBASE:FBgn0030086,GeneID:31838	T-complex protein 1 subunit beta	GO:0044297,GO:0005832,GO:0070062,GO:0031012,GO:0005874,GO:0043209,GO:0002199,GO:0005524,GO:0044183,GO:0051082,GO:0006458,GO:0007339,GO:0051086,GO:0051131,GO:0061077,GO:1904851,GO:1904871,GO:0051973,GO:1904874,GO:0032212,GO:0050821,GO:0090666,GO:1901998	cell body|chaperonin-containing T-complex|extracellular exosome|extracellular matrix|microtubule|myelin sheath|zona pellucida receptor complex|ATP binding|protein binding involved in protein folding|unfolded protein binding|'de novo' protein folding|binding of sperm to zona pellucida|chaperone mediated protein folding independent of cofactor|chaperone-mediated protein complex assembly|chaperone-m…
CCT3	0	1	1	0	FLYBASE:FBgn0015019,GeneID:42029	T-complex protein 1 subunit gamma	GO:0005832,GO:0005875,GO:0005524,GO:0042623,GO:0044183,GO:0051082,GO:0006458,GO:0061077,GO:0006457,GO:0007430,GO:0060439	chaperonin-containing T-complex|microtubule associated complex|ATP binding|ATPase activity, coupled|protein binding involved in protein folding|unfolded protein binding|'de novo' protein folding|chaperone-mediated protein folding|protein folding|terminal branching, open tracheal system|trachea morphogenesis
CCT4	0	1	1	0	FLYBASE:FBgn0032444,GeneID:34674	T-complex protein 1 subunit delta	GO:0005737,GO:0005524,GO:0006457	cytoplasm|ATP binding|protein folding
CCT5	0	1	1	0	FLYBASE:FBgn0010621,GeneID:36308	T-complex protein 1 subunit epsilon	GO:0044297,GO:0005813,GO:0005832,GO:0070062,GO:0005874,GO:0043209,GO:0005730,GO:0002199,GO:0005524,GO:0031681,GO:0044183,GO:0051082,GO:0006458,GO:0007339,GO:0061077,GO:1904851,GO:1904871,GO:1904874,GO:0032212,GO:0050821,GO:0009615,GO:1901998	cell body|centrosome|chaperonin-containing T-complex|extracellular exosome|microtubule|myelin sheath|nucleolus|zona pellucida receptor complex|ATP binding|G-protein beta-subunit binding|protein binding involved in protein folding|unfolded protein binding|'de novo' protein folding|binding of sperm to zona pellucida|chaperone-mediated protein folding|positive regulation of establishment of protein …
CCT6	0	1	1	0	FLYBASE:FBgn0027329,GeneID:32518	T-complex protein 1 subunit zeta	GO:0001669,GO:0044297,GO:0005832,GO:0005737,GO:0070062,GO:0031012,GO:0005874,GO:0002199,GO:0005524,GO:0044822,GO:0044183,GO:0051082,GO:0071987,GO:0006458,GO:0007339,GO:0061077,GO:1904851,GO:1904871,GO:1904874,GO:0032212,GO:0050821,GO:1901998	acrosomal vesicle|cell body|chaperonin-containing T-complex|cytoplasm|extracellular exosome|extracellular matrix|microtubule|zona pellucida receptor complex|ATP binding|poly(A) RNA binding|protein binding involved in protein folding|unfolded protein binding|WD40-repeat domain binding|'de novo' protein folding|binding of sperm to zona pellucida|chaperone-mediated protein folding|positive regulatio…
CCT7	0	1	1	0	FLYBASE:FBgn0037632,GeneID:41054	T-complex protein 1 subunit eta	GO:0005832,GO:0005524,GO:0044183,GO:0051082,GO:0006458,GO:0061077	chaperonin-containing T-complex|ATP binding|protein binding involved in protein folding|unfolded protein binding|'de novo' protein folding|chaperone-mediated protein folding
CCT8	0	1	1	0	FLYBASE:FBgn0284436,GeneID:35882	T-complex protein 1 subunit theta	GO:0005832,GO:0005815,GO:0005524,GO:0044183,GO:0051082,GO:0006458,GO:0061077	chaperonin-containing T-complex|microtubule organizing center|ATP binding|protein binding involved in protein folding|unfolded protein binding|'de novo' protein folding|chaperone-mediated protein folding
CD98hc	0	1	0	0	FLYBASE:FBgn0037533,GeneID:40941	4F2 cell-surface antigen heavy chain	GO:0016324,GO:0016021,GO:0042470,GO:0003824,GO:0015175,GO:0005975,GO:0060356,GO:0015827	apical plasma membrane|integral component of membrane|melanosome|catalytic activity|neutral amino acid transmembrane transporter activity|carbohydrate metabolic process|leucine import|tryptophan transport	dme04150	mTOR signaling pathway
CDC45L	0	1	1	0	FLYBASE:FBgn0026143,GeneID:31052	Cell division control protein 45 homolog
CDK2AP1	0	1	1	0	FLYBASE:FBgn0030269,GeneID:32050	Cyclin-dependent kinase 2-associated protein 1	GO:0005634,GO:0048471,GO:0070182,GO:0007049,GO:0060325,GO:0001701,GO:0001934	nucleus|perinuclear region of cytoplasm|DNA polymerase binding|cell cycle|face morphogenesis|in utero embryonic development|positive regulation of protein phosphorylation
CDase	0	1	1	0	FLYBASE:FBgn0039774,GeneID:43618	Neutral ceramidase	GO:0005737,GO:0005576,GO:0098793,GO:0017040,GO:0046514,GO:0007268,GO:0035187,GO:0045494,GO:0006665,GO:0016079,GO:0031629	cytoplasm|extracellular region|presynapse|ceramidase activity|ceramide catabolic process|chemical synaptic transmission|hatching behavior|photoreceptor cell maintenance|sphingolipid metabolic process|synaptic vesicle exocytosis|synaptic vesicle fusion to presynaptic active zone membrane	dme00600	Sphingolipid metabolism
CG10000	1	1	0	0	FLYBASE:FBgn0039596,GeneID:43394	Putative polypeptide N-acetylgalactosaminyltransferase 13	GO:0000139,GO:0016021,GO:0030246,GO:0046872,GO:0004653,GO:0032504,GO:0009312,GO:0006486	Golgi membrane|integral component of membrane|carbohydrate binding|metal ion binding|polypeptide N-acetylgalactosaminyltransferase activity|multicellular organism reproduction|oligosaccharide biosynthetic process|protein glycosylation	dme00512	Mucin type O-glycan biosynthesis
CG10005	0	1	0	0	FLYBASE:FBgn0037972,GeneID:41451
CG10013	0	1	1	0	FLYBASE:FBgn0038012,GeneID:41494
CG10019	0	1	1	0	FLYBASE:FBgn0031568,GeneID:33600	Monocarboxylate transporter 12	GO:0005887,GO:0005308,GO:0015129,GO:0015293,GO:1902598,GO:0035879	integral component of plasma membrane|creatine transmembrane transporter activity|lactate transmembrane transporter activity|symporter activity|creatine transmembrane transport|plasma membrane lactate transport
CG10026	0	1	1	0	FLYBASE:FBgn0032785,GeneID:35226	Alpha-tocopherol transfer protein	GO:0005737,GO:0005829,GO:0005770,GO:0043325,GO:0005546,GO:0005215,GO:0008431,GO:0001892,GO:0046909,GO:0051452,GO:0060548,GO:0090212,GO:0001890,GO:0007584,GO:0009268,GO:0009636,GO:0042360,GO:0051180	cytoplasm|cytosol|late endosome|phosphatidylinositol-3,4-bisphosphate binding|phosphatidylinositol-4,5-bisphosphate binding|transporter activity|vitamin E binding|embryonic placenta development|intermembrane transport|intracellular pH reduction|negative regulation of cell death|negative regulation of establishment of blood-brain barrier|placenta development|response to nutrient|response to pH|res…
CG10031	1	1	0	0	FLYBASE:FBgn0031563,GeneID:33594	Protease inhibitor	GO:0004867	serine-type endopeptidase inhibitor activity
CG10050	0	1	1	0	FLYBASE:FBgn0037492,GeneID:40873	General odorant-binding protein 84a	GO:0005576,GO:0005549,GO:0005550,GO:0007606	extracellular region|odorant binding|pheromone binding|sensory perception of chemical stimulus
CG10051	0	1	1	0	FLYBASE:FBgn0034437,GeneID:37222	Endoplasmic reticulum metallopeptidase 1 {ECO:0000250|UniProtKB:Q6UPR8}	GO:0005789,GO:0016021,GO:0016020,GO:0046872,GO:0008237	endoplasmic reticulum membrane|integral component of membrane|membrane|metal ion binding|metallopeptidase activity
CG10055	0	1	1	0	FLYBASE:FBgn0037482,GeneID:40862	Protein SHQ1 homolog	GO:0005737,GO:0005654,GO:0051082,GO:0000493,GO:0022618	cytoplasm|nucleoplasm|unfolded protein binding|box H/ACA snoRNP assembly|ribonucleoprotein complex assembly
CG10062	0	1	1	0	FLYBASE:FBgn0034439,GeneID:37224	Endoplasmic reticulum metallopeptidase 1 {ECO:0000250|UniProtKB:Q6UPR8}	GO:0005789,GO:0016021,GO:0016020,GO:0046872,GO:0008237	endoplasmic reticulum membrane|integral component of membrane|membrane|metal ion binding|metallopeptidase activity
CG10063	0	1	1	0	FLYBASE:FBgn0035727,GeneID:38764
CG10073	0	1	1	0	FLYBASE:FBgn0034440,GeneID:37225	Endoplasmic reticulum metallopeptidase 1 {ECO:0000250|UniProtKB:Q6UPR8}	GO:0005789,GO:0016021,GO:0016020,GO:0046872,GO:0008237	endoplasmic reticulum membrane|integral component of membrane|membrane|metal ion binding|metallopeptidase activity
CG10082	0	1	1	0	FLYBASE:FBgn0034644,GeneID:37465	Inositol hexakisphosphate kinase 3	GO:0005737,GO:0005829,GO:0005634,GO:0005524,GO:0052836,GO:0052839,GO:0000829,GO:0052723,GO:0052724,GO:0000832,GO:0000831,GO:0000828,GO:0000827,GO:0008440,GO:0032958,GO:0043647,GO:0046488,GO:0006468	cytoplasm|cytosol|nucleus|ATP binding|inositol 5-diphosphate pentakisphosphate 5-kinase activity|inositol diphosphate tetrakisphosphate kinase activity|inositol heptakisphosphate kinase activity|inositol hexakisphosphate 1-kinase activity|inositol hexakisphosphate 3-kinase activity|inositol hexakisphosphate 5-kinase activity|inositol hexakisphosphate 6-kinase activity|inositol hexakisphosphate ki…	dme04070	Phosphatidylinositol signaling system
CG10086	1	1	1	0	FLYBASE:FBgn0037517,GeneID:40920	Arrestin domain-containing protein 17 {ECO:0000305}	GO:0030346,GO:0007610	protein phosphatase 2B binding|behavior
CG10098	0	1	0	0	FLYBASE:FBgn0037472,GeneID:40851	Secernin-3	GO:0016805,GO:0006887	dipeptidase activity|exocytosis
CG10116	1	1	1	0	FLYBASE:FBgn0036367,GeneID:39515	Lipase member H-A	GO:0005576,GO:0016020,GO:0052689,GO:0016042	extracellular region|membrane|carboxylic ester hydrolase activity|lipid catabolic process
CG10126	1	1	0	0	FLYBASE:FBgn0038088,GeneID:41579	Calcyphosin-like protein	GO:0005737,GO:0005509	cytoplasm|calcium ion binding
CG10131	1	1	0	0	FLYBASE:FBgn0033949,GeneID:36624	Lambda-crystallin homolog	GO:0005737,GO:0005829,GO:0070062,GO:0005794,GO:0005730,GO:0005634,GO:0005886,GO:0003857,GO:0050104,GO:0070403,GO:0042803,GO:0006631,GO:0019640	cytoplasm|cytosol|extracellular exosome|Golgi apparatus|nucleolus|nucleus|plasma membrane|3-hydroxyacyl-CoA dehydrogenase activity|L-gulonate 3-dehydrogenase activity|NAD+ binding|protein homodimerization activity|fatty acid metabolic process|glucuronate catabolic process to xylulose 5-phosphate	dme00040	Pentose and glucuronate interconversions
CG10132	0	1	1	0	FLYBASE:FBgn0032798,GeneID:35239	Uncharacterized WD repeat-containing protein alr3466
CG10133	0	1	1	0	FLYBASE:FBgn0036366,GeneID:39514	JmjC domain-containing protein 7
CG10137	0	1	1	0	FLYBASE:FBgn0032800,GeneID:35241	Centrosomal protein of 104 kDa	GO:0005814,GO:0005929,GO:0000922,GO:0016595,GO:0016594,GO:0016596	centriole|cilium|spindle pole|glutamate binding|glycine binding|thienylcyclohexylpiperidine binding
CG10140	1	1	1	0	FLYBASE:FBgn0036363,GeneID:39511	Peritrophin-1	GO:0005576,GO:0008061,GO:0006030	extracellular region|chitin binding|chitin metabolic process
CG10151	1	1	0	0	FLYBASE:FBgn0033960,GeneID:36639
CG10163	0	1	1	0	FLYBASE:FBgn0035697,GeneID:38728	Lipase member H	GO:0005576,GO:0016020,GO:0052689,GO:0016042	extracellular region|membrane|carboxylic ester hydrolase activity|lipid catabolic process
CG10165	0	1	1	0	FLYBASE:FBgn0032801,GeneID:35242
CG10168	0	1	1	0	FLYBASE:FBgn0039087,GeneID:42776	2-hydroxyacylsphingosine 1-beta-galactosyltransferase	GO:0016021,GO:0043231,GO:0003851,GO:0015020,GO:0008489,GO:0007010,GO:0009813,GO:0052696,GO:0006682,GO:0006688,GO:0042552,GO:0048812,GO:0030913,GO:0002175	integral component of membrane|intracellular membrane-bounded organelle|2-hydroxyacylsphingosine 1-beta-galactosyltransferase activity|glucuronosyltransferase activity|UDP-galactose:glucosylceramide beta-1,4-galactosyltransferase activity|cytoskeleton organization|flavonoid biosynthetic process|flavonoid glucuronidation|galactosylceramide biosynthetic process|glycosphingolipid biosynthetic proces…
CG10170	0	1	1	0	FLYBASE:FBgn0039085,GeneID:42774	2-hydroxyacylsphingosine 1-beta-galactosyltransferase	GO:0016021,GO:0043231,GO:0003851,GO:0015020,GO:0008489,GO:0007010,GO:0009813,GO:0052696,GO:0006682,GO:0006688,GO:0042552,GO:0048812,GO:0030913,GO:0002175	integral component of membrane|intracellular membrane-bounded organelle|2-hydroxyacylsphingosine 1-beta-galactosyltransferase activity|glucuronosyltransferase activity|UDP-galactose:glucosylceramide beta-1,4-galactosyltransferase activity|cytoskeleton organization|flavonoid biosynthetic process|flavonoid glucuronidation|galactosylceramide biosynthetic process|glycosphingolipid biosynthetic proces…
CG10175	0	1	1	0	FLYBASE:FBgn0039084,GeneID:42773	Esterase B1	GO:0052689	carboxylic ester hydrolase activity
CG10178	0	1	1	0	FLYBASE:FBgn0032684,GeneID:35105	UDP-glucuronosyltransferase 2B20	GO:0005789,GO:0016021,GO:0031090,GO:0015020,GO:0008152	endoplasmic reticulum membrane|integral component of membrane|organelle membrane|glucuronosyltransferase activity|metabolic process	dme00040,dme00053,dme00830,dme00860,dme00980,dme00982,dme00983	Pentose and glucuronate interconversions|Ascorbate and aldarate metabolism|Retinol metabolism|Porphyrin and chlorophyll metabolism|Metabolism of xenobiotics by cytochrome P450|Drug metabolism - cytochrome P450|Drug metabolism - other enzymes
CG10182	1	1	1	0	FLYBASE:FBgn0039091,GeneID:42780	Nose resistant to fluoxetine protein 6	GO:0016021,GO:0008289,GO:0016747,GO:0006869,GO:0007275	integral component of membrane|lipid binding|transferase activity, transferring acyl groups other than amino-acyl groups|lipid transport|multicellular organism development
CG10183	1	1	0	0	FLYBASE:FBgn0039093,GeneID:42782	Nose resistant to fluoxetine protein 6	GO:0016021,GO:0008289,GO:0016747,GO:0006869,GO:0007275	integral component of membrane|lipid binding|transferase activity, transferring acyl groups other than amino-acyl groups|lipid transport|multicellular organism development
CG10188	0	1	1	0	FLYBASE:FBgn0032796,GeneID:35237	A-kinase anchor protein 13	GO:0005884,GO:0005938,GO:0030864,GO:0005737,GO:0005829,GO:0016020,GO:0005634,GO:0048471,GO:0004691,GO:0005078,GO:0046872,GO:0032947,GO:0051018,GO:0017048,GO:0005089,GO:0071883,GO:0071875,GO:0086023,GO:0060348,GO:0055007,GO:0007186,GO:0007507,GO:0035556,GO:0051168,GO:0043123,GO:0035025,GO:0010611,GO:1900169,GO:0060297	actin filament|cell cortex|cortical actin cytoskeleton|cytoplasm|cytosol|membrane|nucleus|perinuclear region of cytoplasm|cAMP-dependent protein kinase activity|MAP-kinase scaffold activity|metal ion binding|protein complex scaffold|protein kinase A binding|Rho GTPase binding|Rho guanyl-nucleotide exchange factor activity|activation of MAPK activity by adrenergic receptor signaling pathway|adrene…
CG10205	1	1	0	0	FLYBASE:FBgn0033970,GeneID:36650
CG10208	0	1	1	0	FLYBASE:FBgn0039118,GeneID:42814	Uncharacterized protein C11D3.03c
CG10209	0	1	1	0	FLYBASE:FBgn0033971,GeneID:36652
CG10211	0	1	1	0	FLYBASE:FBgn0032685,GeneID:35106	Peroxidasin homolog	GO:0005783,GO:0070062,GO:0031012,GO:0005615,GO:0005578,GO:0005201,GO:0020037,GO:0046872,GO:0004601,GO:0030198,GO:0042744,GO:0055114,GO:0006979	endoplasmic reticulum|extracellular exosome|extracellular matrix|extracellular space|proteinaceous extracellular matrix|extracellular matrix structural constituent|heme binding|metal ion binding|peroxidase activity|extracellular matrix organization|hydrogen peroxide catabolic process|oxidation-reduction process|response to oxidative stress
CG10217	0	1	1	0	FLYBASE:FBgn0039113,GeneID:42809
CG10222	0	1	1	0	FLYBASE:FBgn0036356,GeneID:39504	GPN-loop GTPase 2 {ECO:0000250|UniProtKB:Q9H9Y4}	GO:0005737,GO:0005525,GO:0003924,GO:0044376,GO:1990022	cytoplasm|GTP binding|GTPase activity|RNA polymerase II complex import to nucleus|RNA polymerase III complex localization to nucleus
CG10226	0	1	1	0	FLYBASE:FBgn0035695,GeneID:38725	Multidrug resistance protein homolog 65	GO:0043190,GO:0005886,GO:0005919,GO:0005524,GO:0015562,GO:0008559,GO:0060857,GO:0031427,GO:0042908	ATP-binding cassette (ABC) transporter complex|plasma membrane|pleated septate junction|ATP binding|efflux transmembrane transporter activity|xenobiotic-transporting ATPase activity|establishment of glial blood-brain barrier|response to methotrexate|xenobiotic transport	dme02010	ABC transporters
CG10254	0	1	1	0	FLYBASE:FBgn0027512,GeneID:42793	(E3-independent) E2 ubiquitin-conjugating enzyme UBE2O	GO:0005737,GO:0005829,GO:0005634,GO:0005524,GO:0044822,GO:0061631,GO:0061630,GO:0031625,GO:0004842,GO:0030513,GO:0070534,GO:0006513,GO:0042147	cytoplasm|cytosol|nucleus|ATP binding|poly(A) RNA binding|ubiquitin conjugating enzyme activity|ubiquitin protein ligase activity|ubiquitin protein ligase binding|ubiquitin-protein transferase activity|positive regulation of BMP signaling pathway|protein K63-linked ubiquitination|protein monoubiquitination|retrograde transport, endosome to Golgi	dme04120	Ubiquitin mediated proteolysis
CG10257	0	1	0	0	FLYBASE:FBgn0033985,GeneID:36671	Fas apoptotic inhibitory molecule 1	GO:0005737,GO:0006915,GO:0007249,GO:0043066,GO:0050769	cytoplasm|apoptotic process|I-kappaB kinase/NF-kappaB signaling|negative regulation of apoptotic process|positive regulation of neurogenesis
CG10265	0	1	1	0	FLYBASE:FBgn0033990,GeneID:36676
CG10268	0	1	0	0	FLYBASE:FBgn0032811,GeneID:35255	Probable phosphomevalonate kinase	GO:0005777,GO:0005524,GO:0004631,GO:0006695,GO:0019287,GO:0008299	peroxisome|ATP binding|phosphomevalonate kinase activity|cholesterol biosynthetic process|isopentenyl diphosphate biosynthetic process, mevalonate pathway|isoprenoid biosynthetic process	dme00900,dme04146	Terpenoid backbone biosynthesis|Peroxisome
CG10286	0	1	0	0	FLYBASE:FBgn0037439,GeneID:40786	HEAT repeat-containing protein 3	GO:0005622,GO:0051082,GO:0006606,GO:0042273	intracellular|unfolded protein binding|protein import into nucleus|ribosomal large subunit biogenesis
CG10300	0	1	1	0	FLYBASE:FBgn0039107,GeneID:42798	Myogenic-determination protein	GO:0005737,GO:0005634,GO:0000978,GO:0003705,GO:0003700,GO:0001228,GO:0030154,GO:0016204,GO:0007526,GO:0007517,GO:0045663,GO:1901741,GO:0016202	cytoplasm|nucleus|RNA polymerase II core promoter proximal region sequence-specific DNA binding|transcription factor activity, RNA polymerase II distal enhancer sequence-specific binding|transcription factor activity, sequence-specific DNA binding|transcriptional activator activity, RNA polymerase II transcription regulatory region sequence-specific binding|cell differentiation|determination of m…
CG10301	1	1	0	0	FLYBASE:FBgn0039106,GeneID:42797	Alpha-tocopherol transfer protein-like	GO:0005622,GO:0016020,GO:0005215	intracellular|membrane|transporter activity
CG10307	0	1	1	0	FLYBASE:FBgn0034655,GeneID:37477	Protein lap1	GO:0005912,GO:0016323,GO:0030029,GO:0007155,GO:0007043,GO:0009792,GO:0048557,GO:0007163,GO:0045199,GO:0015031,GO:0045108	adherens junction|basolateral plasma membrane|actin filament-based process|cell adhesion|cell-cell junction assembly|embryo development ending in birth or egg hatching|embryonic digestive tract morphogenesis|establishment or maintenance of cell polarity|maintenance of epithelial cell apical/basal polarity|protein transport|regulation of intermediate filament polymerization or depolymerization
CG10311	0	1	1	0	FLYBASE:FBgn0038420,GeneID:41984
CG10321	0	1	1	0	FLYBASE:FBgn0034643,GeneID:37464	Myoneurin	GO:0005634,GO:0003677,GO:0046872,GO:0006355,GO:0006351	nucleus|DNA binding|metal ion binding|regulation of transcription, DNA-templated|transcription, DNA-templated
CG10324	0	1	0	0	FLYBASE:FBgn0038454,GeneID:42028	G patch domain and KOW motifs-containing protein	GO:0005634,GO:0003676	nucleus|nucleic acid binding
CG10336	0	1	1	0	FLYBASE:FBgn0032698,GeneID:35122	Protein TIPIN homolog	GO:0005737,GO:0000790,GO:0005634,GO:0031298,GO:0003677,GO:0044770,GO:0051301,GO:0000076,GO:0031573,GO:0007067,GO:0008284,GO:0033262,GO:0043111,GO:0048478	cytoplasm|nuclear chromatin|nucleus|replication fork protection complex|DNA binding|cell cycle phase transition|cell division|DNA replication checkpoint|intra-S DNA damage checkpoint|mitotic nuclear division|positive regulation of cell proliferation|regulation of nuclear cell cycle DNA replication|replication fork arrest|replication fork protection
CG10337	1	1	0	0	FLYBASE:FBgn0032805,GeneID:35247
CG10339	0	1	1	0	FLYBASE:FBgn0034972,GeneID:37854	Acetylcholinesterase	GO:0030054,GO:0005886,GO:0043083,GO:0003990,GO:0001507	cell junction|plasma membrane|synaptic cleft|acetylcholinesterase activity|acetylcholine catabolic process in synaptic cleft
CG10344	0	1	1	0	FLYBASE:FBgn0034729,GeneID:37565	Probable palmitoyltransferase ZDHHC24	GO:0016021,GO:0019706	integral component of membrane|protein-cysteine S-palmitoyltransferase activity
CG10345	0	1	1	0	FLYBASE:FBgn0027562,GeneID:42017	Scavenger receptor class B member 1	GO:0016324,GO:0016323,GO:0005901,GO:0016021,GO:0005886,GO:0070506,GO:0045056	apical plasma membrane|basolateral plasma membrane|caveola|integral component of membrane|plasma membrane|high-density lipoprotein particle receptor activity|transcytosis
CG10348	0	1	1	0	FLYBASE:FBgn0032707,GeneID:35132	MDS1 and EVI1 complex locus protein EVI1	GO:0016235,GO:0005737,GO:0005829,GO:0005794,GO:0043231,GO:0016607,GO:0005654,GO:0005634,GO:0003677,GO:0018024,GO:0046872,GO:0042803,GO:0003700,GO:0006915,GO:0030154,GO:0071425,GO:0046329,GO:0043069,GO:0045892,GO:0045893,GO:0051726,GO:0006351	aggresome|cytoplasm|cytosol|Golgi apparatus|intracellular membrane-bounded organelle|nuclear speck|nucleoplasm|nucleus|DNA binding|histone-lysine N-methyltransferase activity|metal ion binding|protein homodimerization activity|transcription factor activity, sequence-specific DNA binding|apoptotic process|cell differentiation|hematopoietic stem cell proliferation|negative regulation of JNK cascade…
CG10352	1	1	0	0	FLYBASE:FBgn0030348,GeneID:32147	4-nitrophenylphosphatase	GO:0005829,GO:0005634,GO:0004035,GO:0000287,GO:0046196	cytosol|nucleus|alkaline phosphatase activity|magnesium ion binding|4-nitrophenol catabolic process	dme00981	Insect hormone biosynthesis
CG10359	0	1	1	0	FLYBASE:FBgn0035452,GeneID:38434	Fibrinogen C domain-containing protein 1	GO:0016021,GO:0016020,GO:0008061,GO:0046872	integral component of membrane|membrane|chitin binding|metal ion binding
CG10361	1	1	1	0	FLYBASE:FBgn0036208,GeneID:39333	2-amino-3-ketobutyrate coenzyme A ligase, mitochondrial	GO:0005743,GO:0005739,GO:0005654,GO:0008890,GO:0030170,GO:0009058,GO:0006520,GO:0019518	mitochondrial inner membrane|mitochondrion|nucleoplasm|glycine C-acetyltransferase activity|pyridoxal phosphate binding|biosynthetic process|cellular amino acid metabolic process|L-threonine catabolic process to glycine	dme00260	Glycine, serine and threonine metabolism
CG10362	0	1	1	0	FLYBASE:FBgn0030358,GeneID:32157	PDZ domain-containing protein 8	GO:0005622,GO:0016020,GO:0046872,GO:0007010,GO:0035556,GO:0022604,GO:0016032	intracellular|membrane|metal ion binding|cytoskeleton organization|intracellular signal transduction|regulation of cell morphogenesis|viral process
CG10366	0	1	1	0	FLYBASE:FBgn0032814,GeneID:35258	Zinc finger protein weckle	GO:0005634,GO:0005886,GO:0042803,GO:0000978,GO:0008270,GO:0009950,GO:0007311,GO:0006355,GO:0008063	nucleus|plasma membrane|protein homodimerization activity|RNA polymerase II core promoter proximal region sequence-specific DNA binding|zinc ion binding|dorsal/ventral axis specification|maternal specification of dorsal/ventral axis, oocyte, germ-line encoded|regulation of transcription, DNA-templated|Toll signaling pathway
CG10383	1	0	1	0	FLYBASE:FBgn0032699,GeneID:35123	Protein SERAC1	GO:0005783,GO:0016021,GO:0005739,GO:0005578,GO:0030198,GO:0008654	endoplasmic reticulum|integral component of membrane|mitochondrion|proteinaceous extracellular matrix|extracellular matrix organization|phospholipid biosynthetic process
CG10384	0	1	1	0	FLYBASE:FBgn0034731,GeneID:37567	KH domain-containing, RNA-binding, signal transduction-associated protein 2	GO:0005634,GO:0003723,GO:0006397,GO:0006355,GO:0006351	nucleus|RNA binding|mRNA processing|regulation of transcription, DNA-templated|transcription, DNA-templated
CG10395	0	1	1	0	FLYBASE:FBgn0033019,GeneID:35490	INO80 complex subunit B	GO:0005737,GO:0031011,GO:0005730,GO:0005634,GO:0005886,GO:0046872,GO:0006338,GO:0006310,GO:0006281,GO:0006355,GO:0006351	cytoplasm|Ino80 complex|nucleolus|nucleus|plasma membrane|metal ion binding|chromatin remodeling|DNA recombination|DNA repair|regulation of transcription, DNA-templated|transcription, DNA-templated
CG10405	1	1	0	0	FLYBASE:FBgn0038431,GeneID:41996	Trypsin-4	GO:0005737,GO:0005576,GO:0004252,GO:0007586	cytoplasm|extracellular region|serine-type endopeptidase activity|digestion
CG10407	0	1	1	0	FLYBASE:FBgn0038395,GeneID:41949	Protein takeout	GO:0005576,GO:0005615,GO:0008343,GO:0042595,GO:0007623,GO:0007631,GO:0008049,GO:0007617,GO:0042594,GO:0007622	extracellular region|extracellular space|adult feeding behavior|behavioral response to starvation|circadian rhythm|feeding behavior|male courtship behavior|mating behavior|response to starvation|rhythmic behavior
CG10417	0	1	1	0	FLYBASE:FBgn0033021,GeneID:35492	Probable protein phosphatase CG10417	GO:0005737,GO:0046872,GO:0004722,GO:0006470	cytoplasm|metal ion binding|protein serine/threonine phosphatase activity|protein dephosphorylation
CG10428	0	1	1	0	FLYBASE:FBgn0032724,GeneID:35150	Glutathione S-transferase C-terminal domain-containing protein homolog	GO:0005737	cytoplasm
CG10431	0	1	1	0	FLYBASE:FBgn0032730,GeneID:35157	Zinc finger protein 782	GO:0005634,GO:0003677,GO:0046872,GO:0003700,GO:0006355,GO:0006351	nucleus|DNA binding|metal ion binding|transcription factor activity, sequence-specific DNA binding|regulation of transcription, DNA-templated|transcription, DNA-templated
CG10433	1	1	0	0	FLYBASE:FBgn0034638,GeneID:37458
CG10444	0	1	1	0	FLYBASE:FBgn0034494,GeneID:37294	Putative sodium-dependent multivitamin transporter	GO:0005887,GO:0015293,GO:0006814	integral component of plasma membrane|symporter activity|sodium ion transport
CG10445	0	1	1	0	FLYBASE:FBgn0037531,GeneID:40938	Transcription termination factor 2	GO:0005737,GO:0005634,GO:0005524,GO:0003677,GO:0008094,GO:0004386,GO:0006353,GO:0007143,GO:0034454,GO:0006355,GO:0007283	cytoplasm|nucleus|ATP binding|DNA binding|DNA-dependent ATPase activity|helicase activity|DNA-templated transcription, termination|female meiotic division|microtubule anchoring at centrosome|regulation of transcription, DNA-templated|spermatogenesis
CG10462	0	1	0	0	FLYBASE:FBgn0032815,GeneID:35260	Zinc finger protein 782	GO:0005634,GO:0003677,GO:0046872,GO:0003700,GO:0006355,GO:0006351	nucleus|DNA binding|metal ion binding|transcription factor activity, sequence-specific DNA binding|regulation of transcription, DNA-templated|transcription, DNA-templated
CG10463	0	1	0	0	FLYBASE:FBgn0032819,GeneID:35264	tRNA-dihydrouridine(47) synthase [NAD(P)(+)]-like	GO:0005829,GO:0050660,GO:0046872,GO:0017150	cytosol|flavin adenine dinucleotide binding|metal ion binding|tRNA dihydrouridine synthase activity
CG10467	0	1	1	0	FLYBASE:FBgn0035679,GeneID:38697	Aldose 1-epimerase	GO:0005737,GO:0070062,GO:0004034,GO:0030246,GO:0033499,GO:0006006	cytoplasm|extracellular exosome|aldose 1-epimerase activity|carbohydrate binding|galactose catabolic process via UDP-galactose|glucose metabolic process	dme00010,dme00052	Glycolysis / Gluconeogenesis|Galactose metabolism
CG10469	0	1	1	0	FLYBASE:FBgn0035678,GeneID:38696	Chymotrypsin	GO:0005615,GO:0004252,GO:0030574,GO:0007586	extracellular space|serine-type endopeptidase activity|collagen catabolic process|digestion
CG10472	1	1	1	0	FLYBASE:FBgn0035670,GeneID:38688	Chymotrypsin BI	GO:0005615,GO:0004252,GO:0030574	extracellular space|serine-type endopeptidase activity|collagen catabolic process
CG10477	0	1	1	0	FLYBASE:FBgn0035661,GeneID:38679	Serine protease 3	GO:0004175,GO:0004252,GO:0006508	endopeptidase activity|serine-type endopeptidase activity|proteolysis
CG10479	0	1	1	0	FLYBASE:FBgn0035656,GeneID:38674	Tensin-4
CG10483	0	1	1	0	FLYBASE:FBgn0035649,GeneID:38666	Xenotropic and polytropic retrovirus receptor 1 homolog	GO:0016021,GO:0031226,GO:0015562,GO:0000822,GO:0015114,GO:0030643,GO:0035435	integral component of membrane|intrinsic component of plasma membrane|efflux transmembrane transporter activity|inositol hexakisphosphate binding|phosphate ion transmembrane transporter activity|cellular phosphate ion homeostasis|phosphate ion transmembrane transport
CG10492	0	1	1	0	FLYBASE:FBgn0032748,GeneID:35177	Zinc finger CCHC domain-containing protein 2	GO:0005737,GO:0003676,GO:0035091,GO:0008270	cytoplasm|nucleic acid binding|phosphatidylinositol binding|zinc ion binding
CG10494	0	1	1	0	FLYBASE:FBgn0034634,GeneID:37453
CG10495	0	1	1	0	FLYBASE:FBgn0032750,GeneID:35179	tRNA-dihydrouridine(20a/20b) synthase [NAD(P)+]-like	GO:0005829,GO:0050660,GO:0017150	cytosol|flavin adenine dinucleotide binding|tRNA dihydrouridine synthase activity
CG10505	1	1	1	0	FLYBASE:FBgn0034612,GeneID:37428	Probable multidrug resistance-associated protein lethal(2)03659	GO:0016021,GO:0005524,GO:0042626,GO:0007275	integral component of membrane|ATP binding|ATPase activity, coupled to transmembrane movement of substances|multicellular organism development
CG10508	0	1	1	0	FLYBASE:FBgn0037060,GeneID:40342
CG10512	0	1	0	0	FLYBASE:FBgn0037057,GeneID:40339	Malate dehydrogenase	GO:0005737,GO:0030060,GO:0006099	cytoplasm|L-malate dehydrogenase activity|tricarboxylic acid cycle
CG10513	0	1	1	0	FLYBASE:FBgn0039311,GeneID:43051
CG10514	1	1	1	0	FLYBASE:FBgn0039312,GeneID:43052
CG10516	0	1	1	0	FLYBASE:FBgn0036549,GeneID:39738	SPRY domain-containing SOCS box protein 3	GO:0005622,GO:0035556,GO:0016567	intracellular|intracellular signal transduction|protein ubiquitination
CG10543	0	1	0	0	FLYBASE:FBgn0034570,GeneID:37379	Zinc finger protein 567	GO:0005634,GO:0046872,GO:0003700,GO:0044212,GO:0000122,GO:0045944,GO:0006351	nucleus|metal ion binding|transcription factor activity, sequence-specific DNA binding|transcription regulatory region DNA binding|negative regulation of transcription from RNA polymerase II promoter|positive regulation of transcription from RNA polymerase II promoter|transcription, DNA-templated
CG10550	0	1	1	0	FLYBASE:FBgn0039321,GeneID:43061
CG10553	0	1	1	0	FLYBASE:FBgn0039324,GeneID:43064
CG10555	0	1	1	0	FLYBASE:FBgn0030034,GeneID:31771	Calcium-responsive transactivator	GO:0005634,GO:0016569,GO:0006355,GO:0006351	nucleus|covalent chromatin modification|regulation of transcription, DNA-templated|transcription, DNA-templated
CG10559	1	1	1	0	FLYBASE:FBgn0039323,GeneID:43063
CG10560	0	1	1	0	FLYBASE:FBgn0039325,GeneID:43065
CG10561	0	1	0	0	FLYBASE:FBgn0002036,GeneID:35189	Protein anon-37Cs	GO:0005737,GO:0016491	cytoplasm|oxidoreductase activity
CG10562	1	1	1	0	FLYBASE:FBgn0039326,GeneID:43066
CG10565	0	1	0	0	FLYBASE:FBgn0037051,GeneID:40332	DnaJ homolog subfamily C member 2	GO:0005829,GO:0005634,GO:0003682,GO:0003677,GO:0042393,GO:0043130,GO:0016569,GO:0045893,GO:0006351	cytosol|nucleus|chromatin binding|DNA binding|histone binding|ubiquitin binding|covalent chromatin modification|positive regulation of transcription, DNA-templated|transcription, DNA-templated
CG10576	0	1	1	0	FLYBASE:FBgn0035630,GeneID:38645	Proliferation-associated protein 2G4	GO:0005737,GO:0030529,GO:0005730,GO:0003723,GO:0043066,GO:0045597,GO:0006355,GO:0006417,GO:0006364,GO:0006351	cytoplasm|intracellular ribonucleoprotein complex|nucleolus|RNA binding|negative regulation of apoptotic process|positive regulation of cell differentiation|regulation of transcription, DNA-templated|regulation of translation|rRNA processing|transcription, DNA-templated
CG10581	1	1	0	0	FLYBASE:FBgn0037046,GeneID:40326	Cancer-related nucleoside-triphosphatase	GO:0070062,GO:0016020,GO:0005524,GO:0017111,GO:0098519,GO:0044822	extracellular exosome|membrane|ATP binding|nucleoside-triphosphatase activity|nucleotide phosphatase activity, acting on free nucleotides|poly(A) RNA binding	dme00230,dme00730	Purine metabolism|Thiamine metabolism
CG10584	0	1	1	0	FLYBASE:FBgn0037045,GeneID:40324	Methyltransferase-like protein 22	GO:0005737,GO:0005794,GO:0043231,GO:0005634,GO:0005886,GO:0008168	cytoplasm|Golgi apparatus|intracellular membrane-bounded organelle|nucleus|plasma membrane|methyltransferase activity
CG10592	0	1	1	0	FLYBASE:FBgn0035619,GeneID:38632	Membrane-bound alkaline phosphatase	GO:0031225,GO:0005886,GO:0004035,GO:0046872	anchored component of membrane|plasma membrane|alkaline phosphatase activity|metal ion binding	dme00730,dme00790	Thiamine metabolism|Folate biosynthesis
CG10621	0	1	1	0	FLYBASE:FBgn0032726,GeneID:35152	Selenocysteine methyltransferase	GO:0046872,GO:0008168	metal ion binding|methyltransferase activity	dme00270	Cysteine and methionine metabolism
CG10623	0	0	1	0	FLYBASE:FBgn0032727,GeneID:35153	Homocysteine S-methyltransferase	GO:0046872,GO:0008898,GO:0006974,GO:0009086,GO:0033477	metal ion binding|S-adenosylmethionine-homocysteine S-methyltransferase activity|cellular response to DNA damage stimulus|methionine biosynthetic process|S-methylmethionine metabolic process	dme00270	Cysteine and methionine metabolism
CG10631	0	1	0	0	FLYBASE:FBgn0032817,GeneID:35262	Gastrula zinc finger protein XlCGF46.1	GO:0005634,GO:0003677,GO:0046872,GO:0006355,GO:0006351	nucleus|DNA binding|metal ion binding|regulation of transcription, DNA-templated|transcription, DNA-templated
CG10646	0	1	0	0	FLYBASE:FBgn0036292,GeneID:39426	Protein TSSC1
CG10650	1	1	1	0	FLYBASE:FBgn0046302,GeneID:35162
CG10654	0	1	1	0	FLYBASE:FBgn0036294,GeneID:39428	Zinc finger protein 324A	GO:0005634,GO:0003677,GO:0046872,GO:0006355,GO:0006351	nucleus|DNA binding|metal ion binding|regulation of transcription, DNA-templated|transcription, DNA-templated
CG10657	0	1	1	0	FLYBASE:FBgn0036289,GeneID:39423	Clavesin-1	GO:0030136,GO:0031901,GO:0005768,GO:0005802,GO:0080025,GO:0005215,GO:0007040	clathrin-coated vesicle|early endosome membrane|endosome|trans-Golgi network|phosphatidylinositol-3,5-bisphosphate binding|transporter activity|lysosome organization
CG10659	0	1	1	0	FLYBASE:FBgn0032839,GeneID:35285	Dopamine N-acetyltransferase {ECO:0000312|EMBL:AAF47172.1}	GO:0005737,GO:0004059,GO:0004060,GO:0008080,GO:0006584,GO:0048066,GO:0042420,GO:0030187,GO:0046334,GO:0045187,GO:0042429,GO:0030431	cytoplasm|aralkylamine N-acetyltransferase activity|arylamine N-acetyltransferase activity|N-acetyltransferase activity|catecholamine metabolic process|developmental pigmentation|dopamine catabolic process|melatonin biosynthetic process|octopamine catabolic process|regulation of circadian sleep/wake cycle, sleep|serotonin catabolic process|sleep
CG10660	1	1	0	0	FLYBASE:FBgn0036288,GeneID:39422
CG10663	1	1	0	0	FLYBASE:FBgn0036287,GeneID:39421	Plasma kallikrein light chain	GO:0070062,GO:0005615,GO:0042803,GO:0004252,GO:0007596,GO:0042730,GO:0006954,GO:0031639,GO:0051919	extracellular exosome|extracellular space|protein homodimerization activity|serine-type endopeptidase activity|blood coagulation|fibrinolysis|inflammatory response|plasminogen activation|positive regulation of fibrinolysis
CG10672	0	1	0	0	FLYBASE:FBgn0035588,GeneID:38598	Dehydrogenase/reductase SDR family member 4	GO:0005739,GO:0005777,GO:0004090	mitochondrion|peroxisome|carbonyl reductase (NADPH) activity	dme00830,dme04146	Retinol metabolism|Peroxisome
CG10680	1	1	0	0	FLYBASE:FBgn0032836,GeneID:35282
CG10702	0	1	1	0	FLYBASE:FBgn0032752,GeneID:35181	Insulin receptor subunit beta	GO:0005901,GO:0070062,GO:0005899,GO:0005887,GO:0043231,GO:0016020,GO:0005886,GO:0043235,GO:0005524,GO:0005525,GO:0043559,GO:0043560,GO:0005009,GO:0031994,GO:0031995,GO:0005159,GO:0043548,GO:0004713,GO:0051425,GO:0004716,GO:0000187,GO:0032147,GO:0032148,GO:0030325,GO:0009887,GO:0071363,GO:0032869,GO:0008544,GO:0031017,GO:0007186,GO:0042593,GO:0003007,GO:0008286,GO:0008584,GO:0030238,GO:0038083,GO:…	caveola|extracellular exosome|insulin receptor complex|integral component of plasma membrane|intracellular membrane-bounded organelle|membrane|plasma membrane|receptor complex|ATP binding|GTP binding|insulin binding|insulin receptor substrate binding|insulin-activated receptor activity|insulin-like growth factor I binding|insulin-like growth factor II binding|insulin-like growth factor receptor b…
CG10713	0	1	1	0	FLYBASE:FBgn0036360,GeneID:39508
CG10737	0	1	0	0	FLYBASE:FBgn0034420,GeneID:37202
CG10738	0	1	1	0	FLYBASE:FBgn0036368,GeneID:39516	Receptor-type guanylate cyclase Gyc76C {ECO:0000305}	GO:0008074,GO:0005887,GO:0005886,GO:0005524,GO:0005525,GO:0004383,GO:0046872,GO:0001653,GO:0004872,GO:0030215,GO:0007411,GO:0016199,GO:0006182,GO:0019934,GO:0030198,GO:0007526,GO:0008045,GO:0007428,GO:0006468,GO:0030510,GO:0009651,GO:0007435,GO:0007165	guanylate cyclase complex, soluble|integral component of plasma membrane|plasma membrane|ATP binding|GTP binding|guanylate cyclase activity|metal ion binding|peptide receptor activity|receptor activity|semaphorin receptor binding|axon guidance|axon midline choice point recognition|cGMP biosynthetic process|cGMP-mediated signaling|extracellular matrix organization|larval somatic muscle development…
CG1074	0	1	1	0	FLYBASE:FBgn0037250,GeneID:40564	tRNA (guanine(10)-N2)-methyltransferase homolog	GO:0008168,GO:0000049,GO:0008033	methyltransferase activity|tRNA binding|tRNA processing
CG10764	0	1	1	0	FLYBASE:FBgn0034221,GeneID:36962	Prostasin heavy chain
CG1077	1	1	1	0	FLYBASE:FBgn0037405,GeneID:40751
CG10799	1	1	0	0	FLYBASE:FBgn0033821,GeneID:36472
CG10803	0	1	1	0	FLYBASE:FBgn0029666,GeneID:31320	60 kDa SS-A/Ro ribonucleoprotein	GO:0005737,GO:0030529,GO:0046872,GO:0034336,GO:0030030	cytoplasm|intracellular ribonucleoprotein complex|metal ion binding|misfolded RNA binding|cell projection organization
CG10804	0	1	1	0	FLYBASE:FBgn0029663,GeneID:31317	Sodium-dependent neutral amino acid transporter B(0)AT3	GO:0031526,GO:0005887,GO:0005886,GO:0015171,GO:0005328,GO:0005215,GO:0003333,GO:0006810	brush border membrane|integral component of plasma membrane|plasma membrane|amino acid transmembrane transporter activity|neurotransmitter:sodium symporter activity|transporter activity|amino acid transmembrane transport|transport
CG10809	0	1	0	0	FLYBASE:FBgn0036052,GeneID:39159	Ankyrin repeat domain-containing protein 54	GO:0005737,GO:0030496,GO:0005634	cytoplasm|midbody|nucleus
CG10814	1	0	1	0	FLYBASE:FBgn0033830,GeneID:36481	Gamma-butyrobetaine dioxygenase	GO:0005737,GO:0008336,GO:0005506,GO:0008270,GO:0045329	cytoplasm|gamma-butyrobetaine dioxygenase activity|iron ion binding|zinc ion binding|carnitine biosynthetic process	dme00310	Lysine degradation
CG10827	0	1	1	0	FLYBASE:FBgn0038845,GeneID:42482	Membrane-bound alkaline phosphatase	GO:0031225,GO:0005886,GO:0004035,GO:0046872	anchored component of membrane|plasma membrane|alkaline phosphatase activity|metal ion binding	dme00730,dme00790	Thiamine metabolism|Folate biosynthesis
CG10859	0	1	1	0	FLYBASE:FBgn0032520,GeneID:34756	Dynein intermediate chain 3, ciliary	GO:0005929,GO:0005737,GO:0030286,GO:0005874,GO:0003774	cilium|cytoplasm|dynein complex|microtubule|motor activity
CG10863	0	1	1	0	FLYBASE:FBgn0027552,GeneID:38463	1,5-anhydro-D-fructose reductase	GO:0050571	1,5-anhydro-D-fructose reductase activity	dme00040,dme00051,dme00052,dme00561,dme00790	Pentose and glucuronate interconversions|Fructose and mannose metabolism|Galactose metabolism|Glycerolipid metabolism|Folate biosynthesis
CG10864	0	0	1	0	FLYBASE:FBgn0038621,GeneID:42222	TWiK family of potassium channels protein 18	GO:0005887,GO:0016020,GO:0015271,GO:0022841,GO:0040011,GO:0006936,GO:0006813,GO:0030322	integral component of plasma membrane|membrane|outward rectifier potassium channel activity|potassium ion leak channel activity|locomotion|muscle contraction|potassium ion transport|stabilization of membrane potential
CG10866	0	1	1	0	FLYBASE:FBgn0035475,GeneID:38461	Transmembrane protein 267 {ECO:0000312|MGI:MGI:3648543}	GO:0016021	integral component of membrane
CG10877	0	1	1	0	FLYBASE:FBgn0038804,GeneID:42432	Succinate--hydroxymethylglutarate CoA-transferase	GO:0005739,GO:0047369	mitochondrion|succinate-hydroxymethylglutarate CoA-transferase activity
CG10880	0	1	1	0	FLYBASE:FBgn0031398,GeneID:33398
CG10889	0	1	1	0	FLYBASE:FBgn0038769,GeneID:42394	Endoribonuclease ZC3H12A {ECO:0000305}	GO:0005737,GO:0000932,GO:0005856,GO:0042406,GO:0005654,GO:0005634,GO:0005886,GO:0043234,GO:0005791,GO:0030867,GO:0003682,GO:0003677,GO:0004521,GO:0004532,GO:0046872,GO:0035198,GO:0035925,GO:0003730,GO:0003729,GO:0004540,GO:0043022,GO:0003723,GO:0035613,GO:0004843,GO:0061158,GO:0001525,GO:0006915,GO:0030154,GO:1990869,GO:0006974,GO:0042149,GO:0071347,GO:1904637,GO:0071222,GO:0034599,GO:1904628,GO:…	cytoplasm|cytoplasmic mRNA processing body|cytoskeleton|extrinsic component of endoplasmic reticulum membrane|nucleoplasm|nucleus|plasma membrane|protein complex|rough endoplasmic reticulum|rough endoplasmic reticulum membrane|chromatin binding|DNA binding|endoribonuclease activity|exoribonuclease activity|metal ion binding|miRNA binding|mRNA 3'-UTR AU-rich region binding|mRNA 3'-UTR binding|mRNA…
CG1090	0	1	1	0	FLYBASE:FBgn0037238,GeneID:40551	Probable sodium/potassium/calcium exchanger CG1090	GO:0016021,GO:0005887,GO:0005262,GO:0005509,GO:0008273,GO:0030955,GO:0031402,GO:0015293,GO:0006816,GO:0006874,GO:0006814	integral component of membrane|integral component of plasma membrane|calcium channel activity|calcium ion binding|calcium, potassium:sodium antiporter activity|potassium ion binding|sodium ion binding|symporter activity|calcium ion transport|cellular calcium ion homeostasis|sodium ion transport
CG10904	0	1	0	0	FLYBASE:FBgn0034945,GeneID:37817
CG10910	1	0	0	0	FLYBASE:FBgn0034289,GeneID:37052	Eukaryotic translation initiation factor 3 subunit A {ECO:0000255|HAMAP-Rule:MF_03000}	GO:0005852,GO:0003743,GO:0001732	eukaryotic translation initiation factor 3 complex|translation initiation factor activity|formation of cytoplasmic translation initiation complex
CG10911	1	1	1	0	FLYBASE:FBgn0034295,GeneID:37058
CG10912	1	1	0	0	FLYBASE:FBgn0034296,GeneID:37059
CG10915	0	1	0	0	FLYBASE:FBgn0034308,GeneID:37076	Uncharacterized protein CG10915
CG1092	0	1	1	0	FLYBASE:FBgn0037228,GeneID:40538
CG10924	1	1	0	0	FLYBASE:FBgn0034356,GeneID:37130	Phosphoenolpyruvate carboxykinase [GTP]	GO:0005739,GO:0005525,GO:0046872,GO:0004613,GO:0006094	mitochondrion|GTP binding|metal ion binding|phosphoenolpyruvate carboxykinase (GTP) activity|gluconeogenesis	dme00010,dme00020,dme00620,dme04068	Glycolysis / Gluconeogenesis|Citrate cycle (TCA cycle)|Pyruvate metabolism|FoxO signaling pathway
CG10927	0	1	1	0	FLYBASE:FBgn0034360,GeneID:37135	Probable inactive tRNA-specific adenosine deaminase-like protein 3	GO:0005829,GO:0003824,GO:0008270,GO:0009451,GO:0008033	cytosol|catalytic activity|zinc ion binding|RNA modification|tRNA processing
CG10936	1	1	0	0	FLYBASE:FBgn0034253,GeneID:37000
CG10939	0	1	0	0	FLYBASE:FBgn0010620,GeneID:44155	Na(+)/H(+) exchange regulatory cofactor NHE-RF2	GO:0016324,GO:0012505,GO:0005634,GO:0008022	apical plasma membrane|endomembrane system|nucleus|protein C-terminus binding
CG10943	1	1	0	0	FLYBASE:FBgn0036320,GeneID:39462
CG10947	1	1	0	0	FLYBASE:FBgn0032857,GeneID:35309	Calmodulin-lysine N-methyltransferase	GO:0005737,GO:0005634,GO:0018025	cytoplasm|nucleus|calmodulin-lysine N-methyltransferase activity	dme00310	Lysine degradation
CG10959	0	1	1	0	FLYBASE:FBgn0030010,GeneID:31743	Zinc finger protein 2	GO:0005634,GO:0003677,GO:0046872,GO:0003700,GO:0006355,GO:0006351	nucleus|DNA binding|metal ion binding|transcription factor activity, sequence-specific DNA binding|regulation of transcription, DNA-templated|transcription, DNA-templated
CG10962	1	0	0	0	FLYBASE:FBgn0030073,GeneID:31824	Farnesol dehydrogenase {ECO:0000305}	GO:0047886,GO:0006718	farnesol dehydrogenase activity|juvenile hormone biosynthetic process
CG10979	0	1	1	0	FLYBASE:FBgn0037379,GeneID:40720	Zinc finger protein 800	GO:0005634,GO:0003677,GO:0046872,GO:0006355,GO:0006351	nucleus|DNA binding|metal ion binding|regulation of transcription, DNA-templated|transcription, DNA-templated
CG11000	0	0	1	1	FLYBASE:FBgn0263353,GeneID:40721
CG11007	0	1	1	0	FLYBASE:FBgn0034455,GeneID:37249	Thioredoxin-related transmembrane protein 2 homolog	GO:0005623,GO:0016021,GO:0045454	cell|integral component of membrane|cell redox homeostasis
CG11023	0	1	1	0	FLYBASE:FBgn0031208,GeneID:33155	Sentrin-specific protease 1	GO:0005737,GO:0005925,GO:0031965,GO:0005654,GO:0005634,GO:0004175,GO:0070139,GO:0016929,GO:0006919,GO:0097190,GO:0032435,GO:0045944,GO:0016926,GO:0016925,GO:0006508,GO:0010724	cytoplasm|focal adhesion|nuclear membrane|nucleoplasm|nucleus|endopeptidase activity|SUMO-specific endopeptidase activity|SUMO-specific protease activity|activation of cysteine-type endopeptidase activity involved in apoptotic process|apoptotic signaling pathway|negative regulation of proteasomal ubiquitin-dependent protein catabolic process|positive regulation of transcription from RNA polymeras…
CG11029	0	1	1	0	FLYBASE:FBgn0031735,GeneID:33804	Lysophospholipase	GO:0016324,GO:0016021,GO:0004622,GO:0004623,GO:0016042	apical plasma membrane|integral component of membrane|lysophospholipase activity|phospholipase A2 activity|lipid catabolic process
CG1103	0	1	1	0	FLYBASE:FBgn0037235,GeneID:40547
CG11030	0	1	1	0	FLYBASE:FBgn0031736,GeneID:33805	Neuroguidin	GO:0030424,GO:0000775,GO:0005737,GO:0030425,GO:0030175,GO:0005730,GO:0032040,GO:0044822,GO:0000462,GO:0006417	axon|chromosome, centromeric region|cytoplasm|dendrite|filopodium|nucleolus|small-subunit processome|poly(A) RNA binding|maturation of SSU-rRNA from tricistronic rRNA transcript (SSU-rRNA, 5.8S rRNA, LSU-rRNA)|regulation of translation
CG11034	0	1	1	0	FLYBASE:FBgn0031741,GeneID:33810	Venom dipeptidyl peptidase 4	GO:0005576,GO:0004177,GO:0008236	extracellular region|aminopeptidase activity|serine-type peptidase activity
CG11035	0	1	0	0	FLYBASE:FBgn0037544,GeneID:40953	Probable 18S rRNA (guanine-N(7))-methyltransferase	GO:0005730,GO:0016435,GO:0070476	nucleolus|rRNA (guanine) methyltransferase activity|rRNA (guanine-N7)-methylation
CG11044	0	1	0	0	FLYBASE:FBgn0034484,GeneID:37281
CG11052	0	1	1	0	FLYBASE:FBgn0040524,GeneID:49997	Acylphosphatase-2	GO:0003998	acylphosphatase activity	dme00620	Pyruvate metabolism
CG11068	0	1	1	0	FLYBASE:FBgn0030536,GeneID:32357
CG11069	0	1	0	0	FLYBASE:FBgn0039244,GeneID:42976	ATP-binding cassette sub-family G member 5	GO:0045177,GO:0016324,GO:0043190,GO:0016021,GO:0016020,GO:0043235,GO:0005524,GO:0042626,GO:0017127,GO:0046982,GO:0033344,GO:0042632,GO:0007588,GO:0030299,GO:0045796,GO:0010949,GO:0042493,GO:0010212,GO:0007584	apical part of cell|apical plasma membrane|ATP-binding cassette (ABC) transporter complex|integral component of membrane|membrane|receptor complex|ATP binding|ATPase activity, coupled to transmembrane movement of substances|cholesterol transporter activity|protein heterodimerization activity|cholesterol efflux|cholesterol homeostasis|excretion|intestinal cholesterol absorption|negative regulation…
CG11070	0	1	0	0	FLYBASE:FBgn0028467,GeneID:33932	Ubiquitin conjugation factor E4 A {ECO:0000305}	GO:0005737,GO:0005634,GO:0000151,GO:0034450,GO:0030433,GO:0000209	cytoplasm|nucleus|ubiquitin ligase complex|ubiquitin-ubiquitin ligase activity|ER-associated ubiquitin-dependent protein catabolic process|protein polyubiquitination	dme04120	Ubiquitin mediated proteolysis
CG11073	0	1	1	0	FLYBASE:FBgn0034693,GeneID:37519
CG11076	0	1	1	0	FLYBASE:FBgn0039929,GeneID:43830
CG11089	1	0	0	0	FLYBASE:FBgn0039241,GeneID:42973	Bifunctional purine biosynthesis protein PURH, N-terminally processed	GO:0005913,GO:0070062,GO:0016020,GO:0005739,GO:0003937,GO:0004643,GO:0042803,GO:0006189,GO:0031100,GO:0003360,GO:0098609,GO:0021549,GO:0021987,GO:0009235,GO:0046452,GO:0009116,GO:0010035,GO:0009259,GO:0046654	cell-cell adherens junction|extracellular exosome|membrane|mitochondrion|IMP cyclohydrolase activity|phosphoribosylaminoimidazolecarboxamide formyltransferase activity|protein homodimerization activity|'de novo' IMP biosynthetic process|animal organ regeneration|brainstem development|cell-cell adhesion|cerebellum development|cerebral cortex development|cobalamin metabolic process|dihydrofolate me…	dme00230,dme00670	Purine metabolism|One carbon pool by folate
CG11099	0	1	1	0	FLYBASE:FBgn0034485,GeneID:37282	Volume-regulated anion channel subunit LRRC8D	GO:0005737,GO:0005789,GO:0005887,GO:0005886,GO:0005225,GO:0098656	cytoplasm|endoplasmic reticulum membrane|integral component of plasma membrane|plasma membrane|volume-sensitive anion channel activity|anion transmembrane transport
CG11122	0	1	0	0	FLYBASE:FBgn0030266,GeneID:32046
CG11123	0	1	1	0	FLYBASE:FBgn0033169,GeneID:35664	Nucleolar protein 9	GO:0044822	poly(A) RNA binding
CG11125	0	1	1	0	FLYBASE:FBgn0033174,GeneID:35669	Enkurin domain-containing protein 1	GO:0005881,GO:0015630	cytoplasmic microtubule|microtubule cytoskeleton
CG11134	0	1	1	0	FLYBASE:FBgn0030518,GeneID:32334	Probable methylthioribulose-1-phosphate dehydratase {ECO:0000255|HAMAP-Rule:MF_03116}	GO:0005737,GO:0046570,GO:0008270,GO:0019509	cytoplasm|methylthioribulose 1-phosphate dehydratase activity|zinc ion binding|L-methionine biosynthetic process from methylthioadenosine	dme00270	Cysteine and methionine metabolism
CG11141	0	1	0	0	FLYBASE:FBgn0033177,GeneID:35672	WD repeat-containing protein CG11141
CG11147	0	1	1	0	FLYBASE:FBgn0031734,GeneID:33803	ABC transporter G family member 20	GO:0043190,GO:0005524,GO:0042626,GO:0006810	ATP-binding cassette (ABC) transporter complex|ATP binding|ATPase activity, coupled to transmembrane movement of substances|transport
CG11149	1	1	1	0	FLYBASE:FBgn0031732,GeneID:33800	Beta-1,4-glucuronyltransferase 1 {ECO:0000250|UniProtKB:O43505}	GO:0005794,GO:0000139,GO:0016021,GO:0015020,GO:0046872,GO:0048747,GO:0006486,GO:0035269	Golgi apparatus|Golgi membrane|integral component of membrane|glucuronosyltransferase activity|metal ion binding|muscle fiber development|protein glycosylation|protein O-linked mannosylation
CG11151	0	1	1	0	FLYBASE:FBgn0030519,GeneID:32335	Gamma-tubulin complex component 3 homolog	GO:0000923,GO:0008275,GO:0005874,GO:0005875,GO:0000922,GO:0043015,GO:0008017,GO:0005200,GO:0051298,GO:0051297,GO:0031122,GO:0051415,GO:0007140,GO:0000212,GO:0007020,GO:0007017,GO:0090307,GO:0022008,GO:0019233	equatorial microtubule organizing center|gamma-tubulin small complex|microtubule|microtubule associated complex|spindle pole|gamma-tubulin binding|microtubule binding|structural constituent of cytoskeleton|centrosome duplication|centrosome organization|cytoplasmic microtubule organization|interphase microtubule nucleation by interphase microtubule organizing center|male meiosis|meiotic spindle or…
CG11162	0	1	1	0	FLYBASE:FBgn0030509,GeneID:32325	Fatty acid hydroxylase domain-containing protein 2	GO:0016021,GO:0005506,GO:0016491,GO:0006633	integral component of membrane|iron ion binding|oxidoreductase activity|fatty acid biosynthetic process	dme00100	Steroid biosynthesis
CG11164	0	1	1	0	FLYBASE:FBgn0030507,GeneID:32323	Ribonuclease H2 subunit B	GO:0005634,GO:0032299,GO:0006401	nucleus|ribonuclease H2 complex|RNA catabolic process	dme03030	DNA replication
CG11178	0	1	0	0	FLYBASE:FBgn0030499,GeneID:32315	Late secretory pathway protein AVL9 homolog	GO:0005737,GO:0016021,GO:0055037,GO:0016477,GO:0051179	cytoplasm|integral component of membrane|recycling endosome|cell migration|localization
CG11180	0	1	1	0	FLYBASE:FBgn0034528,GeneID:37330	PIN2/TERF1-interacting telomerase inhibitor 1	GO:0000781,GO:0000777,GO:0005737,GO:0043231,GO:0000776,GO:0005739,GO:0000228,GO:0000784,GO:0005730,GO:0005634,GO:0005819,GO:0010521,GO:0070034,GO:0007080,GO:0031397,GO:0051974,GO:0032211,GO:1904751,GO:1904744,GO:0070198,GO:1902570,GO:0031647,GO:0007004	chromosome, telomeric region|condensed chromosome kinetochore|cytoplasm|intracellular membrane-bounded organelle|kinetochore|mitochondrion|nuclear chromosome|nuclear chromosome, telomeric region|nucleolus|nucleus|spindle|telomerase inhibitor activity|telomerase RNA binding|mitotic metaphase plate congression|negative regulation of protein ubiquitination|negative regulation of telomerase activity|…
CG11191	1	1	1	0	FLYBASE:FBgn0033249,GeneID:35765
CG11192	1	0	0	0	FLYBASE:FBgn0034507,GeneID:37309	Alpha-VTN protease chain 2	GO:0004252	serine-type endopeptidase activity
CG11200	0	1	1	0	FLYBASE:FBgn0034500,GeneID:37301	Dehydrogenase/reductase SDR family member on chromosome X	GO:0016491	oxidoreductase activity
CG11211	0	1	1	0	FLYBASE:FBgn0033067,GeneID:35545	Lectin	GO:0005576,GO:0030246	extracellular region|carbohydrate binding
CG11221	1	1	1	0	FLYBASE:FBgn0031855,GeneID:33948	Serine/threonine-protein kinase SBK1	GO:0005737,GO:0005524,GO:0004674,GO:0018105,GO:0018107	cytoplasm|ATP binding|protein serine/threonine kinase activity|peptidyl-serine phosphorylation|peptidyl-threonine phosphorylation
CG11226	1	1	0	0	FLYBASE:FBgn0037195,GeneID:40501
CG11227	1	1	1	1	FLYBASE:FBgn0031139,GeneID:33071
CG11236	0	1	1	0	FLYBASE:FBgn0031860,GeneID:33955	D-aspartate oxidase	GO:0005782,GO:0005777,GO:0048037,GO:0008445,GO:0071949,GO:0005102,GO:0006533,GO:0006531,GO:0019478,GO:0046487,GO:0007625,GO:0042445,GO:0007320	peroxisomal matrix|peroxisome|cofactor binding|D-aspartate oxidase activity|FAD binding|receptor binding|aspartate catabolic process|aspartate metabolic process|D-amino acid catabolic process|glyoxylate metabolic process|grooming behavior|hormone metabolic process|insemination	dme00260,dme00330,dme00472,dme04146	Glycine, serine and threonine metabolism|Arginine and proline metabolism|D-Arginine and D-ornithine metabolism|Peroxisome
CG1124	0	1	1	0	FLYBASE:FBgn0037290,GeneID:40613	Circadian clock-controlled protein	GO:0005615,GO:0007623,GO:0032504	extracellular space|circadian rhythm|multicellular organism reproduction
CG11241	0	1	1	0	FLYBASE:FBgn0037186,GeneID:40492	Alanine--glyoxylate aminotransferase 2, mitochondrial	GO:0005759,GO:0005739,GO:0047305,GO:0008453,GO:0042802,GO:0030170,GO:0019265,GO:0009436,GO:0046487,GO:0019481,GO:0045429	mitochondrial matrix|mitochondrion|(R)-3-amino-2-methylpropionate-pyruvate transaminase activity|alanine-glyoxylate transaminase activity|identical protein binding|pyridoxal phosphate binding|glycine biosynthetic process, by transamination of glyoxylate|glyoxylate catabolic process|glyoxylate metabolic process|L-alanine catabolic process, by transamination|positive regulation of nitric oxide bios…	dme00250,dme00260,dme00270,dme00280	Alanine, aspartate and glutamate metabolism|Glycine, serine and threonine metabolism|Cysteine and methionine metabolism|Valine, leucine and isoleucine degradation
CG11248	0	1	1	0	FLYBASE:FBgn0037117,GeneID:40411
CG1126	0	1	0	0	FLYBASE:FBgn0037280,GeneID:40600	Bardet-Biedl syndrome 5 protein homolog	GO:0034464,GO:0036064,GO:0060170,GO:0005737,GO:0032266,GO:0048749,GO:0042051,GO:0007369,GO:0001947,GO:0046907,GO:0070121,GO:0032402,GO:0051877,GO:0072116	BBSome|ciliary basal body|ciliary membrane|cytoplasm|phosphatidylinositol-3-phosphate binding|compound eye development|compound eye photoreceptor development|gastrulation|heart looping|intracellular transport|Kupffer's vesicle development|melanosome transport|pigment granule aggregation in cell center|pronephros formation
CG11261	0	0	1	0	FLYBASE:FBgn0036332,GeneID:39474	Cullin homolog 1	GO:0005737,GO:0005634,GO:0019005,GO:0031625,GO:0007095,GO:0043066,GO:0046627,GO:0032007,GO:0016322,GO:0030163,GO:0016567,GO:0042787,GO:0010906	cytoplasm|nucleus|SCF ubiquitin ligase complex|ubiquitin protein ligase binding|mitotic G2 DNA damage checkpoint|negative regulation of apoptotic process|negative regulation of insulin receptor signaling pathway|negative regulation of TOR signaling|neuron remodeling|protein catabolic process|protein ubiquitination|protein ubiquitination involved in ubiquitin-dependent protein catabolic process|re…	dme04141,dme04120,dme04310,dme04341,dme04350	Protein processing in endoplasmic reticulum|Ubiquitin mediated proteolysis|Wnt signaling pathway|Hedgehog signaling pathway - fly|TGF-beta signaling pathway
CG11263	0	1	1	0	FLYBASE:FBgn0036330,GeneID:39472	Protein Exd1 homolog {ECO:0000305}	GO:0043186,GO:0042803,GO:0003723	P granule|protein homodimerization activity|RNA binding
CG11289	0	1	1	0	FLYBASE:FBgn0031887,GeneID:33993	UDP-glucuronosyltransferase	GO:0005789,GO:0016021,GO:0031090,GO:0015020,GO:0008152	endoplasmic reticulum membrane|integral component of membrane|organelle membrane|glucuronosyltransferase activity|metabolic process	dme00040,dme00053,dme00830,dme00860,dme00980,dme00982,dme00983	Pentose and glucuronate interconversions|Ascorbate and aldarate metabolism|Retinol metabolism|Porphyrin and chlorophyll metabolism|Metabolism of xenobiotics by cytochrome P450|Drug metabolism - cytochrome P450|Drug metabolism - other enzymes
CG1129	1	1	0	0	FLYBASE:FBgn0037279,GeneID:40599	Mannose-1-phosphate guanyltransferase beta	GO:0005525,GO:0004475,GO:0009298,GO:0035167	GTP binding|mannose-1-phosphate guanylyltransferase activity|GDP-mannose biosynthetic process|larval lymph gland hemopoiesis
CG11300	0	0	1	0	FLYBASE:FBgn0034901,GeneID:37760
CG11307	0	1	1	0	FLYBASE:FBgn0037106,GeneID:40400
CG11309	0	1	1	0	FLYBASE:FBgn0037070,GeneID:40356	Probable serine hydrolase	GO:0052689,GO:0016787,GO:0017171,GO:0007586,GO:0007275,GO:0009636,GO:0019233	carboxylic ester hydrolase activity|hydrolase activity|serine hydrolase activity|digestion|multicellular organism development|response to toxic substance|sensory perception of pain
CG11317	0	1	1	0	FLYBASE:FBgn0039816,GeneID:43676
CG11318	1	1	0	0	FLYBASE:FBgn0039818,GeneID:43678	Adhesion G-protein coupled receptor G4	GO:0016021,GO:0004930,GO:0007166	integral component of membrane|G-protein coupled receptor activity|cell surface receptor signaling pathway
CG11319	0	1	1	0	FLYBASE:FBgn0031835,GeneID:33923	Venom dipeptidyl peptidase 4	GO:0005576,GO:0004177,GO:0008236	extracellular region|aminopeptidase activity|serine-type peptidase activity
CG11342	0	1	1	0	FLYBASE:FBgn0035537,GeneID:38538	Probable RNA methyltransferase CG11342	GO:0008168	methyltransferase activity
CG11357	0	1	1	0	FLYBASE:FBgn0035558,GeneID:38561	Lactosylceramide 1,3-N-acetyl-beta-D-glucosaminyltransferase	GO:0000139,GO:0016021,GO:0008378,GO:0047256,GO:0006486	Golgi membrane|integral component of membrane|galactosyltransferase activity|lactosylceramide 1,3-N-acetyl-beta-D-glucosaminyltransferase activity|protein glycosylation
CG1136	1	1	1	0	FLYBASE:FBgn0035490,GeneID:38479
CG11367	0	1	1	0	FLYBASE:FBgn0037185,GeneID:40491	Protein maelstrom	GO:0005737,GO:0005634,GO:0043186,GO:0048471,GO:0044212,GO:0031047,GO:0030718,GO:0051321,GO:0007275,GO:0045892,GO:0048477,GO:0034587,GO:0060964,GO:0007283,GO:0006351	cytoplasm|nucleus|P granule|perinuclear region of cytoplasm|transcription regulatory region DNA binding|gene silencing by RNA|germ-line stem cell population maintenance|meiotic cell cycle|multicellular organism development|negative regulation of transcription, DNA-templated|oogenesis|piRNA metabolic process|regulation of gene silencing by miRNA|spermatogenesis|transcription, DNA-templated
CG11368	0	1	1	0	FLYBASE:FBgn0040923,GeneID:50397
CG11378	0	1	1	0	FLYBASE:FBgn0040364,GeneID:31060	27 kDa hemolymph protein	GO:0005576	extracellular region
CG11381	0	1	1	0	FLYBASE:FBgn0029568,GeneID:31067
CG11382	1	1	1	0	FLYBASE:FBgn0040367,GeneID:31069
CG11384	1	1	1	0	FLYBASE:FBgn0040363,GeneID:31061
CG1139	1	1	1	0	FLYBASE:FBgn0035300,GeneID:38264	Proton-coupled amino acid transporter-like protein CG1139 {ECO:0000305}	GO:0016021,GO:0005886,GO:0015171,GO:0003333,GO:0040007,GO:0040008	integral component of membrane|plasma membrane|amino acid transmembrane transporter activity|amino acid transmembrane transport|growth|regulation of growth
CG11396	0	1	1	0	FLYBASE:FBgn0037022,GeneID:40296	Trafficking protein particle complex subunit 12	GO:0005793,GO:0000776,GO:0005634,GO:0004175,GO:0051310,GO:1905342,GO:0090234,GO:0016192	endoplasmic reticulum-Golgi intermediate compartment|kinetochore|nucleus|endopeptidase activity|metaphase plate congression|positive regulation of protein localization to kinetochore|regulation of kinetochore assembly|vesicle-mediated transport
CG11398	0	1	1	0	FLYBASE:FBgn0040366,GeneID:31070	Gastrula zinc finger protein XlCGF57.1	GO:0005634,GO:0003677,GO:0046872,GO:0006355,GO:0006351	nucleus|DNA binding|metal ion binding|regulation of transcription, DNA-templated|transcription, DNA-templated
CG11399	0	1	1	0	FLYBASE:FBgn0037021,GeneID:40295	Phosphorylated CTD-interacting factor 1	GO:0045171,GO:0015630,GO:0005654,GO:0010923	intercellular bridge|microtubule cytoskeleton|nucleoplasm|negative regulation of phosphatase activity
CG11400	1	1	1	0	FLYBASE:FBgn0034198,GeneID:36935
CG11403	0	1	1	0	FLYBASE:FBgn0026876,GeneID:31072	ATP-dependent DNA helicase DDX11 {ECO:0000305}	GO:0005737,GO:0005815,GO:0030496,GO:0005730,GO:0000922,GO:0051539,GO:0005524,GO:0004003,GO:0003677,GO:0046872,GO:0003723,GO:0006281,GO:0006260,GO:0007275,GO:1990700,GO:1901836,GO:0009303	cytoplasm|microtubule organizing center|midbody|nucleolus|spindle pole|4 iron, 4 sulfur cluster binding|ATP binding|ATP-dependent DNA helicase activity|DNA binding|metal ion binding|RNA binding|DNA repair|DNA replication|multicellular organism development|nucleolar chromatin organization|regulation of transcription of nuclear large rRNA transcript from RNA polymerase I promoter|rRNA transcription
CG11406	0	1	0	0	FLYBASE:FBgn0034990,GeneID:37877	Lipase 3	GO:0016788,GO:0016042	hydrolase activity, acting on ester bonds|lipid catabolic process	dme00100,dme04142	Steroid biosynthesis|Lysosome
CG11407	0	1	1	0	FLYBASE:FBgn0038733,GeneID:42354	Luciferin 4-monooxygenase	GO:0005777,GO:0005524,GO:0046872,GO:0047077,GO:0008218	peroxisome|ATP binding|metal ion binding|Photinus-luciferin 4-monooxygenase (ATP-hydrolyzing) activity|bioluminescence
CG11409	0	1	1	0	FLYBASE:FBgn0024366,GeneID:31078
CG11413	0	1	0	0	FLYBASE:FBgn0035022,GeneID:37920
CG11414	0	1	0	0	FLYBASE:FBgn0035024,GeneID:37923	Zinc finger protein 598	GO:0008270	zinc ion binding
CG11417	0	1	1	0	FLYBASE:FBgn0024364,GeneID:31083	ESF1 homolog	GO:0005615,GO:0005730,GO:0005654,GO:0044822,GO:0006355,GO:0006351	extracellular space|nucleolus|nucleoplasm|poly(A) RNA binding|regulation of transcription, DNA-templated|transcription, DNA-templated
CG11425	1	1	0	0	FLYBASE:FBgn0037167,GeneID:40472	Putative phosphatidate phosphatase	GO:0045177,GO:0005887,GO:0005918,GO:0042577,GO:0016791,GO:0008195,GO:0042803,GO:0050829,GO:0016311,GO:0035234,GO:0009880,GO:0008354,GO:0035233,GO:0045824,GO:0007424,GO:0046839,GO:0006644,GO:0007280,GO:0019991,GO:0007165	apical part of cell|integral component of plasma membrane|septate junction|lipid phosphatase activity|phosphatase activity|phosphatidate phosphatase activity|protein homodimerization activity|defense response to Gram-negative bacterium|dephosphorylation|ectopic germ cell programmed cell death|embryonic pattern specification|germ cell migration|germ cell repulsion|negative regulation of innate imm…	dme00561,dme00564,dme00565,dme00600	Glycerolipid metabolism|Glycerophospholipid metabolism|Ether lipid metabolism|Sphingolipid metabolism
CG11426	1	1	1	0	FLYBASE:FBgn0037166,GeneID:40471	Putative phosphatidate phosphatase	GO:0045177,GO:0005887,GO:0005918,GO:0042577,GO:0016791,GO:0008195,GO:0042803,GO:0050829,GO:0016311,GO:0035234,GO:0009880,GO:0008354,GO:0035233,GO:0045824,GO:0007424,GO:0046839,GO:0006644,GO:0007280,GO:0019991,GO:0007165	apical part of cell|integral component of plasma membrane|septate junction|lipid phosphatase activity|phosphatase activity|phosphatidate phosphatase activity|protein homodimerization activity|defense response to Gram-negative bacterium|dephosphorylation|ectopic germ cell programmed cell death|embryonic pattern specification|germ cell migration|germ cell repulsion|negative regulation of innate imm…	dme00561,dme00564,dme00565,dme00600	Glycerolipid metabolism|Glycerophospholipid metabolism|Ether lipid metabolism|Sphingolipid metabolism
CG1143	1	0	0	0	FLYBASE:FBgn0035359,GeneID:38329
CG11436	0	1	1	0	FLYBASE:FBgn0029713,GeneID:31386	Tetratricopeptide repeat protein 17	GO:0015629,GO:0005737,GO:0005886,GO:0030041,GO:0044782	actin cytoskeleton|cytoplasm|plasma membrane|actin filament polymerization|cilium organization
CG11437	0	1	1	0	FLYBASE:FBgn0037165,GeneID:40470	Putative phosphatidate phosphatase	GO:0045177,GO:0005887,GO:0005918,GO:0042577,GO:0016791,GO:0008195,GO:0042803,GO:0050829,GO:0016311,GO:0035234,GO:0009880,GO:0008354,GO:0035233,GO:0045824,GO:0007424,GO:0046839,GO:0006644,GO:0007280,GO:0019991,GO:0007165	apical part of cell|integral component of plasma membrane|septate junction|lipid phosphatase activity|phosphatase activity|phosphatidate phosphatase activity|protein homodimerization activity|defense response to Gram-negative bacterium|dephosphorylation|ectopic germ cell programmed cell death|embryonic pattern specification|germ cell migration|germ cell repulsion|negative regulation of innate imm…	dme00561,dme00564,dme00565,dme00600	Glycerolipid metabolism|Glycerophospholipid metabolism|Ether lipid metabolism|Sphingolipid metabolism
CG11453	0	1	1	0	FLYBASE:FBgn0038734,GeneID:42355	4-coumarate--CoA ligase 3	GO:0016207,GO:0005524,GO:0009698,GO:0010584	4-coumarate-CoA ligase activity|ATP binding|phenylpropanoid metabolic process|pollen exine formation
CG11456	0	1	1	0	FLYBASE:FBgn0037031,GeneID:40309	Zinc finger and BTB domain-containing protein 16
CG11459	1	1	1	0	FLYBASE:FBgn0037396,GeneID:40741	Cathepsin L light chain	GO:0005764,GO:0008234,GO:0030154,GO:0007275	lysosome|cysteine-type peptidase activity|cell differentiation|multicellular organism development	dme04145,dme04142,dme04140	Phagosome|Lysosome|Autophagy - animal
CG11486	0	1	0	0	FLYBASE:FBgn0035397,GeneID:38369	PAB-dependent poly(A)-specific ribonuclease subunit PAN3 {ECO:0000255|HAMAP-Rule:MF_03181}	GO:0005737,GO:0000932,GO:0031251,GO:0005524,GO:0044822,GO:0000290,GO:0006397,GO:0000289,GO:0010606,GO:0090503	cytoplasm|cytoplasmic mRNA processing body|PAN complex|ATP binding|poly(A) RNA binding|deadenylation-dependent decapping of nuclear-transcribed mRNA|mRNA processing|nuclear-transcribed mRNA poly(A) tail shortening|positive regulation of cytoplasmic mRNA processing body assembly|RNA phosphodiester bond hydrolysis, exonucleolytic	dme03018	RNA degradation
CG11498	0	1	1	0	FLYBASE:FBgn0039749,GeneID:43585
CG11504	0	1	1	0	FLYBASE:FBgn0039733,GeneID:43557
CG11505	0	1	0	0	FLYBASE:FBgn0035424,GeneID:38399	La-related protein CG11505	GO:0000166,GO:0003723	nucleotide binding|RNA binding
CG11523	0	1	0	0	FLYBASE:FBgn0037156,GeneID:40458	GSK3-beta interaction protein	GO:0005737	cytoplasm
CG11529	0	1	1	0	FLYBASE:FBgn0036264,GeneID:39395	Collagenase	GO:0005576,GO:0004252,GO:0030574	extracellular region|serine-type endopeptidase activity|collagen catabolic process
CG11550	0	1	1	0	FLYBASE:FBgn0039864,GeneID:43731	Alpha-tocopherol transfer protein-like	GO:0005622,GO:0016020,GO:0005215	intracellular|membrane|transporter activity
CG11555	0	1	1	0	FLYBASE:FBgn0086856,GeneID:33193
CG11560	0	1	1	0	FLYBASE:FBgn0036249,GeneID:39376
CG11563	0	1	1	0	FLYBASE:FBgn0039868,GeneID:43735	Nucleolar protein 16	GO:0005730,GO:0044822,GO:0042273	nucleolus|poly(A) RNA binding|ribosomal large subunit biogenesis
CG11576	0	0	1	0	FLYBASE:FBgn0039882,GeneID:43756	Riboflavin transporter 2	GO:0005887,GO:0032217	integral component of plasma membrane|riboflavin transporter activity
CG11583	0	1	1	0	FLYBASE:FBgn0035524,GeneID:326206	Ribosome biogenesis protein BRX1 homolog	GO:0005730,GO:0003723,GO:0019843,GO:0022008,GO:0040018,GO:0000027	nucleolus|RNA binding|rRNA binding|neurogenesis|positive regulation of multicellular organism growth|ribosomal large subunit assembly
CG11586	0	1	0	0	FLYBASE:FBgn0035520,GeneID:38520	Zinc finger matrin-type protein 2	GO:0046540,GO:0003677,GO:0003723,GO:0008270,GO:0000398	U4/U6 x U5 tri-snRNP complex|DNA binding|RNA binding|zinc ion binding|mRNA splicing, via spliceosome	dme03040	Spliceosome
CG11593	0	1	1	0	FLYBASE:FBgn0035488,GeneID:38477	Protein prune homolog 2	GO:0005737,GO:0006915	cytoplasm|apoptotic process
CG11594	0	1	1	0	FLYBASE:FBgn0035484,GeneID:38473	FGGY carbohydrate kinase domain-containing protein	GO:0005737,GO:0016301,GO:0016773,GO:0005975,GO:0070050,GO:0016310	cytoplasm|kinase activity|phosphotransferase activity, alcohol group as acceptor|carbohydrate metabolic process|neuron cellular homeostasis|phosphorylation
CG11596	0	1	1	0	FLYBASE:FBgn0023522,GeneID:31158	Carnosine N-methyltransferase {ECO:0000250|UniProtKB:Q5BJZ6}	GO:0005829,GO:0005634,GO:0030735,GO:0035498	cytosol|nucleus|carnosine N-methyltransferase activity|carnosine metabolic process	dme00340	Histidine metabolism
CG11617	0	1	1	0	FLYBASE:FBgn0031232,GeneID:33183	Homeobox protein Mohawk	GO:0005634,GO:0043565,GO:0007517,GO:0006355	nucleus|sequence-specific DNA binding|muscle organ development|regulation of transcription, DNA-templated
CG11619	0	1	1	0	FLYBASE:FBgn0036836,GeneID:40072	Glycerophosphocholine phosphodiesterase GPCPD1	GO:0005829,GO:0047389,GO:0008889,GO:2001070,GO:0030643,GO:0046475,GO:0007519	cytosol|glycerophosphocholine phosphodiesterase activity|glycerophosphodiester phosphodiesterase activity|starch binding|cellular phosphate ion homeostasis|glycerophospholipid catabolic process|skeletal muscle tissue development
CG11638	0	1	1	0	FLYBASE:FBgn0040351,GeneID:31050	Calmodulin-like protein 3	GO:0070062,GO:0005509	extracellular exosome|calcium ion binding
CG11652	0	1	1	0	FLYBASE:FBgn0036194,GeneID:39317	Diphthamide biosynthesis protein 1	GO:0005737,GO:0005634,GO:0017183	cytoplasm|nucleus|peptidyl-diphthamide biosynthetic process from peptidyl-histidine
CG11658	1	1	0	0	FLYBASE:FBgn0036196,GeneID:39319	F-box only protein 25	GO:0005634,GO:0019005,GO:0004842,GO:0016567,GO:0006511	nucleus|SCF ubiquitin ligase complex|ubiquitin-protein transferase activity|protein ubiquitination|ubiquitin-dependent protein catabolic process	dme04068	FoxO signaling pathway
CG11659	1	1	0	0	FLYBASE:FBgn0038731,GeneID:42352	Luciferin 4-monooxygenase	GO:0005777,GO:0005524,GO:0046872,GO:0047077,GO:0008218	peroxisome|ATP binding|metal ion binding|Photinus-luciferin 4-monooxygenase (ATP-hydrolyzing) activity|bioluminescence
CG11668	0	1	0	0	FLYBASE:FBgn0038113,GeneID:41606	Serine protease snake	GO:0005576,GO:0008233,GO:0004252,GO:0008236,GO:0009950,GO:0007311,GO:0016485,GO:0006508,GO:0008063	extracellular region|peptidase activity|serine-type endopeptidase activity|serine-type peptidase activity|dorsal/ventral axis specification|maternal specification of dorsal/ventral axis, oocyte, germ-line encoded|protein processing|proteolysis|Toll signaling pathway
CG11670	0	1	0	0	FLYBASE:FBgn0038114,GeneID:41608	Serine protease snake	GO:0005576,GO:0008233,GO:0004252,GO:0008236,GO:0009950,GO:0007311,GO:0016485,GO:0006508,GO:0008063	extracellular region|peptidase activity|serine-type endopeptidase activity|serine-type peptidase activity|dorsal/ventral axis specification|maternal specification of dorsal/ventral axis, oocyte, germ-line encoded|protein processing|proteolysis|Toll signaling pathway
CG11671	1	1	0	0	FLYBASE:FBgn0037562,GeneID:40976
CG11672	0	1	0	0	FLYBASE:FBgn0037563,GeneID:40977
CG11674	0	1	1	0	FLYBASE:FBgn0030551,GeneID:32374
CG11686	1	1	0	0	FLYBASE:FBgn0040551,GeneID:50024
CG11695	0	1	1	0	FLYBASE:FBgn0030316,GeneID:32106	Transcription factor grauzone	GO:0005634,GO:0000987,GO:0008270,GO:0007349,GO:0007343,GO:0007143,GO:0045143,GO:0007279,GO:0045944,GO:0006357,GO:0006366	nucleus|core promoter proximal region sequence-specific DNA binding|zinc ion binding|cellularization|egg activation|female meiotic division|homologous chromosome segregation|pole cell formation|positive regulation of transcription from RNA polymerase II promoter|regulation of transcription from RNA polymerase II promoter|transcription from RNA polymerase II promoter
CG11696	0	1	1	0	FLYBASE:FBgn0030314,GeneID:32104	Transcription factor grauzone	GO:0005634,GO:0000987,GO:0008270,GO:0007349,GO:0007343,GO:0007143,GO:0045143,GO:0007279,GO:0045944,GO:0006357,GO:0006366	nucleus|core promoter proximal region sequence-specific DNA binding|zinc ion binding|cellularization|egg activation|female meiotic division|homologous chromosome segregation|pole cell formation|positive regulation of transcription from RNA polymerase II promoter|regulation of transcription from RNA polymerase II promoter|transcription from RNA polymerase II promoter
CG11699	0	0	1	0	FLYBASE:FBgn0030311,GeneID:32101	Transmembrane protein 242	GO:0016021	integral component of membrane
CG1172	0	1	1	0	FLYBASE:FBgn0264712,GeneID:40647	Odorant receptor 83a	GO:0030425,GO:0032590,GO:0016021,GO:0043025,GO:0005886,GO:0005549,GO:0004984,GO:0050911,GO:0042048,GO:0008104,GO:0019233,GO:0007608	dendrite|dendrite membrane|integral component of membrane|neuronal cell body|plasma membrane|odorant binding|olfactory receptor activity|detection of chemical stimulus involved in sensory perception of smell|olfactory behavior|protein localization|sensory perception of pain|sensory perception of smell
CG11723	0	1	0	0	FLYBASE:FBgn0031391,GeneID:33388
CG11741	1	0	1	0	FLYBASE:FBgn0040531,GeneID:5740784
CG11752	0	1	1	0	FLYBASE:FBgn0030292,GeneID:32076
CG11755	0	1	1	0	FLYBASE:FBgn0037611,GeneID:41031	Cysteine-rich DPF motif domain-containing protein 1
CG11760	0	1	1	0	FLYBASE:FBgn0037615,GeneID:41036
CG11777	0	1	0	0	FLYBASE:FBgn0033527,GeneID:36108	Peptidyl-prolyl cis-trans isomerase-like 3	GO:0071013,GO:0003755,GO:0006397,GO:0006457,GO:0008380	catalytic step 2 spliceosome|peptidyl-prolyl cis-trans isomerase activity|mRNA processing|protein folding|RNA splicing
CG11788	0	1	1	0	FLYBASE:FBgn0034495,GeneID:37295	Sister chromatid cohesion protein DCC1	GO:0000785,GO:0000775,GO:0031390,GO:0005654,GO:0003677,GO:0006260,GO:0034088,GO:0006275	chromatin|chromosome, centromeric region|Ctf18 RFC-like complex|nucleoplasm|DNA binding|DNA replication|maintenance of mitotic sister chromatid cohesion|regulation of DNA replication
CG11796	1	1	0	0	FLYBASE:FBgn0036992,GeneID:40263	4-hydroxyphenylpyruvate dioxygenase	GO:0005789,GO:0000139,GO:0003868,GO:0046872,GO:0006559,GO:0006572	endoplasmic reticulum membrane|Golgi membrane|4-hydroxyphenylpyruvate dioxygenase activity|metal ion binding|L-phenylalanine catabolic process|tyrosine catabolic process	dme00350,dme00360,dme00130	Tyrosine metabolism|Phenylalanine metabolism|Ubiquinone and other terpenoid-quinone biosynthesis
CG11802	0	1	1	0	FLYBASE:FBgn0030346,GeneID:32145	BLOC-1-related complex subunit 5 {ECO:0000305}	GO:0099078,GO:0098574,GO:0031224,GO:0005873,GO:0032418,GO:0072384	BORC complex|cytoplasmic side of lysosomal membrane|intrinsic component of membrane|plus-end kinesin complex|lysosome localization|organelle transport along microtubule
CG11807	0	1	1	0	FLYBASE:FBgn0033996,GeneID:36683	Nischarin	GO:0005829,GO:0005769,GO:0005886,GO:0055037,GO:0005178,GO:0035091,GO:0030036,GO:0006915,GO:0006006,GO:0030336,GO:0048243,GO:0016601,GO:0008217,GO:0032228	cytosol|early endosome|plasma membrane|recycling endosome|integrin binding|phosphatidylinositol binding|actin cytoskeleton organization|apoptotic process|glucose metabolic process|negative regulation of cell migration|norepinephrine secretion|Rac protein signal transduction|regulation of blood pressure|regulation of synaptic transmission, GABAergic
CG11811	0	1	1	0	FLYBASE:FBgn0036099,GeneID:39213	Guanylate kinase	GO:0005829,GO:0005524,GO:0004385,GO:0006163	cytosol|ATP binding|guanylate kinase activity|purine nucleotide metabolic process	dme00230	Purine metabolism
CG11828	0	1	0	0	FLYBASE:FBgn0039616,GeneID:43416	Prolyl 4-hydroxylase subunit alpha-1	GO:0005788,GO:0005506,GO:0031418,GO:0016702,GO:0004656	endoplasmic reticulum lumen|iron ion binding|L-ascorbic acid binding|oxidoreductase activity, acting on single donors with incorporation of molecular oxygen, incorporation of two atoms of oxygen|procollagen-proline 4-dioxygenase activity	dme00330	Arginine and proline metabolism
CG11835	0	1	1	0	FLYBASE:FBgn0031264,GeneID:33232	Transcription factor BTF3 homolog 4
CG11836	0	1	1	0	FLYBASE:FBgn0039272,GeneID:43007	Trypsin-1	GO:0005615,GO:0046872,GO:0004252,GO:0007586	extracellular space|metal ion binding|serine-type endopeptidase activity|digestion
CG11837	0	1	1	0	FLYBASE:FBgn0039627,GeneID:43429	Probable dimethyladenosine transferase	GO:0005759,GO:0005730,GO:0052909,GO:0003723,GO:0000179,GO:0022008,GO:0030431	mitochondrial matrix|nucleolus|18S rRNA (adenine(1779)-N(6)/adenine(1780)-N(6))-dimethyltransferase activity|RNA binding|rRNA (adenine-N6,N6-)-dimethyltransferase activity|neurogenesis|sleep
CG11841	1	1	0	0	FLYBASE:FBgn0039628,GeneID:43430	Serine protease snake	GO:0005576,GO:0008233,GO:0004252,GO:0008236,GO:0009950,GO:0007311,GO:0016485,GO:0006508,GO:0008063	extracellular region|peptidase activity|serine-type endopeptidase activity|serine-type peptidase activity|dorsal/ventral axis specification|maternal specification of dorsal/ventral axis, oocyte, germ-line encoded|protein processing|proteolysis|Toll signaling pathway
CG11842	1	0	1	0	FLYBASE:FBgn0039629,GeneID:43431	Serine protease snake	GO:0005576,GO:0008233,GO:0004252,GO:0008236,GO:0009950,GO:0007311,GO:0016485,GO:0006508,GO:0008063	extracellular region|peptidase activity|serine-type endopeptidase activity|serine-type peptidase activity|dorsal/ventral axis specification|maternal specification of dorsal/ventral axis, oocyte, germ-line encoded|protein processing|proteolysis|Toll signaling pathway
CG11851	0	1	1	0	FLYBASE:FBgn0039293,GeneID:43031	Alpha-1,2-mannosyltransferase ALG9	GO:0005783,GO:0005789,GO:0016021,GO:0016020,GO:0052926,GO:0052918,GO:0000030,GO:0006486	endoplasmic reticulum|endoplasmic reticulum membrane|integral component of membrane|membrane|dol-P-Man:Man(6)GlcNAc(2)-PP-Dol alpha-1,2-mannosyltransferase activity|dol-P-Man:Man(8)GlcNAc(2)-PP-Dol alpha-1,2-mannosyltransferase activity|mannosyltransferase activity|protein glycosylation	dme00510	N-Glycan biosynthesis
CG11852	0	1	1	0	FLYBASE:FBgn0039297,GeneID:43035	Protein takeout	GO:0005576,GO:0005615,GO:0008343,GO:0042595,GO:0007623,GO:0007631,GO:0008049,GO:0007617,GO:0042594,GO:0007622	extracellular region|extracellular space|adult feeding behavior|behavioral response to starvation|circadian rhythm|feeding behavior|male courtship behavior|mating behavior|response to starvation|rhythmic behavior
CG11854	0	1	1	0	FLYBASE:FBgn0039299,GeneID:43037	Protein takeout	GO:0005576,GO:0005615,GO:0008343,GO:0042595,GO:0007623,GO:0007631,GO:0008049,GO:0007617,GO:0042594,GO:0007622	extracellular region|extracellular space|adult feeding behavior|behavioral response to starvation|circadian rhythm|feeding behavior|male courtship behavior|mating behavior|response to starvation|rhythmic behavior
CG11873	0	1	1	0	FLYBASE:FBgn0039633,GeneID:43435
CG11878	1	1	1	0	FLYBASE:FBgn0039310,GeneID:43050
CG11882	0	1	1	0	FLYBASE:FBgn0039642,GeneID:43446
CG11883	0	1	0	0	FLYBASE:FBgn0033538,GeneID:36121	5'-nucleotidase	GO:0005618,GO:0005576,GO:0008663,GO:0008254,GO:0008253,GO:0046872,GO:0000166,GO:0009166	cell wall|extracellular region|2',3'-cyclic-nucleotide 2'-phosphodiesterase activity|3'-nucleotidase activity|5'-nucleotidase activity|metal ion binding|nucleotide binding|nucleotide catabolic process	dme00230,dme00240,dme00760	Purine metabolism|Pyrimidine metabolism|Nicotinate and nicotinamide metabolism
CG11892	1	1	1	0	FLYBASE:FBgn0039313,GeneID:43053
CG11893	1	1	1	0	FLYBASE:FBgn0039316,GeneID:43056
CG11897	0	1	0	0	FLYBASE:FBgn0039644,GeneID:43450	Probable multidrug resistance-associated protein lethal(2)03659	GO:0016021,GO:0005524,GO:0042626,GO:0007275	integral component of membrane|ATP binding|ATPase activity, coupled to transmembrane movement of substances|multicellular organism development
CG11898	1	1	1	0	FLYBASE:FBgn0039645,GeneID:43451	Probable multidrug resistance-associated protein lethal(2)03659	GO:0016021,GO:0005524,GO:0042626,GO:0007275	integral component of membrane|ATP binding|ATPase activity, coupled to transmembrane movement of substances|multicellular organism development
CG11902	0	1	1	0	FLYBASE:FBgn0028647,GeneID:43070	Zinc finger protein Xfin	GO:0005737,GO:0046872,GO:0003723,GO:0006355	cytoplasm|metal ion binding|RNA binding|regulation of transcription, DNA-templated
CG11905	0	1	0	0	FLYBASE:FBgn0036678,GeneID:39895
CG11906	0	1	1	0	FLYBASE:FBgn0034425,GeneID:37209	PR domain zinc finger protein 15	GO:0005634,GO:0046872,GO:0008168,GO:0000977,GO:0003700,GO:0006355,GO:0006351	nucleus|metal ion binding|methyltransferase activity|RNA polymerase II regulatory region sequence-specific DNA binding|transcription factor activity, sequence-specific DNA binding|regulation of transcription, DNA-templated|transcription, DNA-templated
CG11911	1	1	1	0	FLYBASE:FBgn0031249,GeneID:33206	Lectizyme	GO:0005576,GO:0004252	extracellular region|serine-type endopeptidase activity
CG11912	0	1	1	0	FLYBASE:FBgn0031248,GeneID:33205	Lectizyme	GO:0005576,GO:0004252	extracellular region|serine-type endopeptidase activity
CG11920	0	1	1	0	FLYBASE:FBgn0039274,GeneID:43009	U3 small nucleolar ribonucleoprotein protein IMP4	GO:0034457,GO:0005730,GO:0005654,GO:0032040,GO:0042134,GO:0030515,GO:0006364	Mpp10 complex|nucleolus|nucleoplasm|small-subunit processome|rRNA primary transcript binding|snoRNA binding|rRNA processing	dme03008	Ribosome biogenesis in eukaryotes
CG11927	0	1	0	0	FLYBASE:FBgn0031638,GeneID:33687
CG11951	1	1	0	0	FLYBASE:FBgn0039656,GeneID:43463	Endoplasmic reticulum aminopeptidase 2	GO:0005788,GO:0005789,GO:0016021,GO:0005886,GO:0070006,GO:0042277,GO:0008270,GO:0002250,GO:0019885,GO:0043171,GO:0006508,GO:0008217	endoplasmic reticulum lumen|endoplasmic reticulum membrane|integral component of membrane|plasma membrane|metalloaminopeptidase activity|peptide binding|zinc ion binding|adaptive immune response|antigen processing and presentation of endogenous peptide antigen via MHC class I|peptide catabolic process|proteolysis|regulation of blood pressure	dme00480	Glutathione metabolism
CG11961	0	1	1	0	FLYBASE:FBgn0034436,GeneID:37221	Endoplasmic reticulum metallopeptidase 1 {ECO:0000250|UniProtKB:Q6UPR8, ECO:0000312|HGNC:HGNC:23703}	GO:0005789,GO:0016021,GO:0016020,GO:0046872,GO:0008237	endoplasmic reticulum membrane|integral component of membrane|membrane|metal ion binding|metallopeptidase activity
CG11964	0	1	0	0	FLYBASE:FBgn0037644,GeneID:41068	Beta-catenin-like protein 1	GO:0016020,GO:0005654,GO:0005634,GO:0000974,GO:0005681,GO:0019899,GO:0006915,GO:0043065,GO:0016445	membrane|nucleoplasm|nucleus|Prp19 complex|spliceosomal complex|enzyme binding|apoptotic process|positive regulation of apoptotic process|somatic diversification of immunoglobulins	dme03040	Spliceosome
CG11970	0	1	0	0	FLYBASE:FBgn0027503,GeneID:41072	Nuclear factor related to kappa-B-binding protein	GO:0031011,GO:0005654,GO:0005634,GO:0003677,GO:0002020,GO:0006310,GO:0006281,GO:0006954,GO:0006355,GO:0006366	Ino80 complex|nucleoplasm|nucleus|DNA binding|protease binding|DNA recombination|DNA repair|inflammatory response|regulation of transcription, DNA-templated|transcription from RNA polymerase II promoter
CG11980	0	1	1	0	FLYBASE:FBgn0037652,GeneID:41078	UPF0160 protein C27H6.8
CG12009	1	0	1	0	FLYBASE:FBgn0035430,GeneID:38405
CG12010	0	1	1	0	FLYBASE:FBgn0035443,GeneID:38421	Spermatogenesis-associated protein 5-like protein 1	GO:0005737,GO:0005524	cytoplasm|ATP binding
CG12011	1	0	1	0	FLYBASE:FBgn0035257,GeneID:38211
CG12012	0	1	0	0	FLYBASE:FBgn0035444,GeneID:38422	Brain protein I3	GO:0016021	integral component of membrane
CG12018	0	1	1	0	FLYBASE:FBgn0027903,GeneID:38228	DNA polymerase delta small subunit	GO:0005875,GO:0005634,GO:0003677,GO:0003887,GO:0006974,GO:0006260,GO:0007052	microtubule associated complex|nucleus|DNA binding|DNA-directed DNA polymerase activity|cellular response to DNA damage stimulus|DNA replication|mitotic spindle organization	dme00230,dme00240,dme03030,dme03410,dme03420,dme03430,dme03440	Purine metabolism|Pyrimidine metabolism|DNA replication|Base excision repair|Nucleotide excision repair|Mismatch repair|Homologous recombination
CG12034	0	1	0	0	FLYBASE:FBgn0035421,GeneID:38396	Putative neutral sphingomyelinase	GO:0016021,GO:0046872,GO:0004767,GO:0006665	integral component of membrane|metal ion binding|sphingomyelin phosphodiesterase activity|sphingolipid metabolic process	dme00600	Sphingolipid metabolism
CG12038	1	1	0	0	FLYBASE:FBgn0035179,GeneID:2768997	Protein FAM69C	GO:0005789,GO:0016021	endoplasmic reticulum membrane|integral component of membrane
CG12054	0	1	0	0	FLYBASE:FBgn0039831,GeneID:43694	Juxtaposed with another zinc finger protein 1	GO:0005634,GO:0046872,GO:0003676,GO:0006629,GO:0006355,GO:0006351	nucleus|metal ion binding|nucleic acid binding|lipid metabolic process|regulation of transcription, DNA-templated|transcription, DNA-templated
CG12057	1	1	1	0	FLYBASE:FBgn0030098,GeneID:31854
CG12065	0	1	0	0	FLYBASE:FBgn0030052,GeneID:31798
CG12071	0	1	1	0	FLYBASE:FBgn0039808,GeneID:43660	Zinc finger protein 436	GO:0005737,GO:0005654,GO:0003677,GO:0046872,GO:0003700,GO:0006355,GO:0006351	cytoplasm|nucleoplasm|DNA binding|metal ion binding|transcription factor activity, sequence-specific DNA binding|regulation of transcription, DNA-templated|transcription, DNA-templated
CG1208	1	1	1	0	FLYBASE:FBgn0037386,GeneID:40727	Facilitated trehalose transporter Tret1-2 homolog {ECO:0000303|PubMed:20035867}	GO:0005887,GO:0016020,GO:0005886,GO:0005355,GO:0005351,GO:0046323,GO:0035428	integral component of plasma membrane|membrane|plasma membrane|glucose transmembrane transporter activity|sugar:proton symporter activity|glucose import|hexose transmembrane transport
CG12105	0	1	1	0	FLYBASE:FBgn0035241,GeneID:38190
CG12106	0	1	1	0	FLYBASE:FBgn0030100,GeneID:31856	Methylmalonic aciduria and homocystinuria type D homolog, mitochondrial	GO:0005737,GO:0005739,GO:0009235,GO:0009108	cytoplasm|mitochondrion|cobalamin metabolic process|coenzyme biosynthetic process
CG12107	0	1	0	0	FLYBASE:FBgn0033209,GeneID:35712	Uncharacterized protein C20orf24 homolog	GO:0005739	mitochondrion
CG12112	0	1	1	0	FLYBASE:FBgn0030048,GeneID:31794
CG12115	0	1	0	0	FLYBASE:FBgn0030097,GeneID:31853
CG12123	0	1	1	0	FLYBASE:FBgn0030039,GeneID:31777	Uncharacterized protein F58A4.6
CG12128	0	1	1	0	FLYBASE:FBgn0033473,GeneID:36042	Putative methyltransferase C9orf114 {ECO:0000305}	GO:0000777,GO:0008168,GO:0044822,GO:0007049,GO:0051301	condensed chromosome kinetochore|methyltransferase activity|poly(A) RNA binding|cell cycle|cell division
CG12129	0	1	1	0	FLYBASE:FBgn0033475,GeneID:36044	Activating signal cointegrator 1 complex subunit 1	GO:0031594,GO:0005634,GO:0005667,GO:0003723,GO:0006355,GO:0006351	neuromuscular junction|nucleus|transcription factor complex|RNA binding|regulation of transcription, DNA-templated|transcription, DNA-templated
CG1213	1	1	0	0	FLYBASE:FBgn0037387,GeneID:40728	Facilitated trehalose transporter Tret1 {ECO:0000303|PubMed:17606922, ECO:0000312|EMBL:BAF63703.1}	GO:0016021,GO:0005886,GO:0015574,GO:0015771	integral component of membrane|plasma membrane|trehalose transmembrane transporter activity|trehalose transport
CG12133	1	0	0	0	FLYBASE:FBgn0033469,GeneID:36036	Serine protease easter	GO:0005576,GO:0008233,GO:0004252,GO:0008236,GO:0009950,GO:0007311,GO:0006508,GO:0008063,GO:0031638	extracellular region|peptidase activity|serine-type endopeptidase activity|serine-type peptidase activity|dorsal/ventral axis specification|maternal specification of dorsal/ventral axis, oocyte, germ-line encoded|proteolysis|Toll signaling pathway|zymogen activation
CG12134	0	1	1	0	FLYBASE:FBgn0033471,GeneID:36038	WD repeat-containing protein 89
CG12155	0	1	0	0	FLYBASE:FBgn0029957,GeneID:31682
CG12164	0	0	1	0	FLYBASE:FBgn0033158,GeneID:35651
CG12171	0	0	1	0	FLYBASE:FBgn0037354,GeneID:40690	Cyclopentanol dehydrogenase	GO:0055041,GO:0033022	cyclopentanol dehydrogenase activity|cyclopentanol catabolic process
CG12179	0	1	1	0	FLYBASE:FBgn0025388,GeneID:31393
CG1218	0	1	1	0	FLYBASE:FBgn0037377,GeneID:40718	Histone PARylation factor 1-like {ECO:0000305}	GO:0072572,GO:0008270	poly-ADP-D-ribose binding|zinc ion binding
CG12182	0	1	1	0	FLYBASE:FBgn0028504,GeneID:38324	Enkurin	GO:0001669,GO:0097228	acrosomal vesicle|sperm principal piece
CG12194	0	1	1	0	FLYBASE:FBgn0031636,GeneID:33685	Major facilitator superfamily domain-containing protein 1	GO:0016021,GO:0055085	integral component of membrane|transmembrane transport
CG12204	0	1	1	0	FLYBASE:FBgn0031022,GeneID:32937
CG12219	0	1	1	0	FLYBASE:FBgn0043796,GeneID:31572	Transcription factor grauzone	GO:0005634,GO:0000987,GO:0008270,GO:0007349,GO:0007343,GO:0007143,GO:0045143,GO:0007279,GO:0045944,GO:0006357,GO:0006366	nucleus|core promoter proximal region sequence-specific DNA binding|zinc ion binding|cellularization|egg activation|female meiotic division|homologous chromosome segregation|pole cell formation|positive regulation of transcription from RNA polymerase II promoter|regulation of transcription from RNA polymerase II promoter|transcription from RNA polymerase II promoter
CG12224	0	1	1	0	FLYBASE:FBgn0037974,GeneID:41453	L-galactose dehydrogenase	GO:0005829,GO:0010349,GO:0006012,GO:0019853	cytosol|L-galactose dehydrogenase activity|galactose metabolic process|L-ascorbic acid biosynthetic process
CG12236	0	1	1	0	FLYBASE:FBgn0029822,GeneID:31523	Broad-complex core protein isoforms 1/2/3/4/5	GO:0005634,GO:0003677,GO:0046872,GO:0000977,GO:0003700,GO:0006914,GO:0008219,GO:0071390,GO:0001752,GO:0048813,GO:0035072,GO:0007562,GO:0042332,GO:0048808,GO:0007552,GO:0048747,GO:0010629,GO:0048477,GO:0030707,GO:0045944,GO:0007458,GO:0040034,GO:0010906,GO:0035075,GO:0009608,GO:0035070	nucleus|DNA binding|metal ion binding|RNA polymerase II regulatory region sequence-specific DNA binding|transcription factor activity, sequence-specific DNA binding|autophagy|cell death|cellular response to ecdysone|compound eye photoreceptor fate commitment|dendrite morphogenesis|ecdysone-mediated induction of salivary gland cell autophagic cell death|eclosion|gravitaxis|male genitalia morphogen…
CG12237	0	1	0	0	FLYBASE:FBgn0031048,GeneID:32967	Pyridoxal phosphate phosphatase PHOSPHO2	GO:0046872,GO:0016791,GO:0033883	metal ion binding|phosphatase activity|pyridoxal phosphatase activity	dme00750	Vitamin B6 metabolism
CG12239	0	1	1	0	FLYBASE:FBgn0029810,GeneID:31509
CG12241	0	1	0	0	FLYBASE:FBgn0038304,GeneID:41834	Small G protein signaling modulator 3 homolog
CG12253	0	1	1	0	FLYBASE:FBgn0026148,GeneID:47730	Putative nuclease HARBI1	GO:0005737,GO:0005634,GO:0046872,GO:0004518	cytoplasm|nucleus|metal ion binding|nuclease activity
CG12256	0	0	1	0	FLYBASE:FBgn0038002,GeneID:14462452	Chymotrypsin-1	GO:0005615,GO:0004252	extracellular space|serine-type endopeptidase activity
CG12259	0	1	0	0	FLYBASE:FBgn0039557,GeneID:43347	Protein FAM50 homolog	GO:0005654,GO:0044822,GO:0022008	nucleoplasm|poly(A) RNA binding|neurogenesis
CG12262	0	1	1	0	FLYBASE:FBgn0035811,GeneID:38864	Probable medium-chain specific acyl-CoA dehydrogenase, mitochondrial	GO:0005811,GO:0005875,GO:0005759,GO:0005739,GO:0003995,GO:0009055,GO:0000062,GO:0050660,GO:0070991,GO:0052890,GO:0006635,GO:0033539,GO:0055088	lipid particle|microtubule associated complex|mitochondrial matrix|mitochondrion|acyl-CoA dehydrogenase activity|electron carrier activity|fatty-acyl-CoA binding|flavin adenine dinucleotide binding|medium-chain-acyl-CoA dehydrogenase activity|oxidoreductase activity, acting on the CH-CH group of donors, with a flavin as acceptor|fatty acid beta-oxidation|fatty acid beta-oxidation using acyl-CoA d…	dme00640,dme00071,dme00280,dme00410	Propanoate metabolism|Fatty acid degradation|Valine, leucine and isoleucine degradation|beta-Alanine metabolism
CG12267	0	1	0	0	FLYBASE:FBgn0038057,GeneID:41542	DNA-directed RNA polymerase III subunit RPC3	GO:0005666,GO:0005654,GO:0005634,GO:0003677,GO:0003899,GO:0051607,GO:0045087,GO:0045089,GO:0032728,GO:0006383	DNA-directed RNA polymerase III complex|nucleoplasm|nucleus|DNA binding|DNA-directed RNA polymerase activity|defense response to virus|innate immune response|positive regulation of innate immune response|positive regulation of interferon-beta production|transcription from RNA polymerase III promoter	dme00230,dme00240,dme03020	Purine metabolism|Pyrimidine metabolism|RNA polymerase
CG12268	0	1	1	0	FLYBASE:FBgn0039131,GeneID:42833	Putative fatty acyl-CoA reductase CG5065 {ECO:0000250|UniProtKB:Q922J9, ECO:0000312|EMBL:AAF57974.1}	GO:0016021,GO:0005778,GO:0005777,GO:0018472,GO:0034525,GO:0044104,GO:0018474,GO:0034520,GO:0004028,GO:0034538,GO:0034530,GO:0019115,GO:0018473,GO:0034822,GO:0080019,GO:0034832,GO:0043796,GO:0043878,GO:0050062,GO:0052814,GO:0043870,GO:0043745,GO:0034602,GO:0034601,GO:0034604,GO:0018475,GO:0008611,GO:0035336,GO:0010025	integral component of membrane|peroxisomal membrane|peroxisome|1-hydroxy-2-naphthaldehyde dehydrogenase activity|1-naphthaldehyde dehydrogenase activity|2,5-dioxovalerate dehydrogenase (NAD+) activity|2-carboxybenzaldehyde dehydrogenase activity|2-naphthaldehyde dehydrogenase activity|3-chloroallyl aldehyde dehydrogenase activity|3-methylsalicylaldehyde dehydrogenase activity|4-hydroxymethylsalic…	dme04146	Peroxisome
CG12288	0	1	1	0	FLYBASE:FBgn0032620,GeneID:35027	RNA-binding protein 34	GO:0005730,GO:0000166,GO:0044822	nucleolus|nucleotide binding|poly(A) RNA binding
CG12299	0	1	1	0	FLYBASE:FBgn0032295,GeneID:34483	Zinc finger protein 846	GO:0005634,GO:0003677,GO:0046872,GO:0006355,GO:0006351	nucleus|DNA binding|metal ion binding|regulation of transcription, DNA-templated|transcription, DNA-templated
CG12301	0	1	1	0	FLYBASE:FBgn0036514,GeneID:39689	U3 small nucleolar RNA-associated protein 14 homolog A	GO:0005730,GO:0032040,GO:0030490	nucleolus|small-subunit processome|maturation of SSU-rRNA	dme03008	Ribosome biogenesis in eukaryotes
CG12310	0	1	1	0	FLYBASE:FBgn0036467,GeneID:39634
CG12316	0	1	1	0	FLYBASE:FBgn0036483,GeneID:39650
CG12320	0	1	0	0	FLYBASE:FBgn0038590,GeneID:42189	Protein AAR2 homolog	GO:0000244	spliceosomal tri-snRNP complex assembly
CG12325	0	1	1	0	FLYBASE:FBgn0033557,GeneID:36144	Periodic tryptophan protein 2 homolog	GO:0005654,GO:0034388,GO:0032040,GO:0044822,GO:0030515,GO:0000462,GO:0000028,GO:0006364	nucleoplasm|Pwp2p-containing subcomplex of 90S preribosome|small-subunit processome|poly(A) RNA binding|snoRNA binding|maturation of SSU-rRNA from tricistronic rRNA transcript (SSU-rRNA, 5.8S rRNA, LSU-rRNA)|ribosomal small subunit assembly|rRNA processing	dme03008	Ribosome biogenesis in eukaryotes
CG12338	0	1	1	0	FLYBASE:FBgn0033543,GeneID:36128	D-aspartate oxidase	GO:0005777,GO:0008445,GO:0071949,GO:0046416	peroxisome|D-aspartate oxidase activity|FAD binding|D-amino acid metabolic process	dme00250,dme04146	Alanine, aspartate and glutamate metabolism|Peroxisome
CG1234	0	1	1	0	FLYBASE:FBgn0037489,GeneID:40870	Nucleolar complex protein 3 homolog	GO:0005730,GO:0005634,GO:0003682	nucleolus|nucleus|chromatin binding
CG12344	0	1	1	0	FLYBASE:FBgn0033558,GeneID:36145	Glycine receptor subunit alpha-2	GO:0030054,GO:0042995,GO:0034707,GO:0005887,GO:0005886,GO:0045211,GO:0016934,GO:0016594,GO:0022852,GO:0046872,GO:0071230,GO:0071361,GO:0071294,GO:1902476,GO:0034220,GO:0007218,GO:0060012	cell junction|cell projection|chloride channel complex|integral component of plasma membrane|plasma membrane|postsynaptic membrane|extracellular-glycine-gated chloride channel activity|glycine binding|glycine-gated chloride ion channel activity|metal ion binding|cellular response to amino acid stimulus|cellular response to ethanol|cellular response to zinc ion|chloride transmembrane transport|ion…
CG12355	0	1	1	0	FLYBASE:FBgn0040805,GeneID:2768954	Mpv17-like protein	GO:0005737,GO:0016021,GO:0005778	cytoplasm|integral component of membrane|peroxisomal membrane	dme04146	Peroxisome
CG1236	0	1	0	0	FLYBASE:FBgn0037370,GeneID:40708	Glyoxylate reductase/hydroxypyruvate reductase	GO:0005737,GO:0005829,GO:0070062,GO:0005782,GO:0031406,GO:0008465,GO:0030267,GO:0016618,GO:0051287,GO:0070402,GO:0042803,GO:0043648,GO:0007588,GO:0046487,GO:0008152,GO:0055114,GO:0051259	cytoplasm|cytosol|extracellular exosome|peroxisomal matrix|carboxylic acid binding|glycerate dehydrogenase activity|glyoxylate reductase (NADP) activity|hydroxypyruvate reductase activity|NAD binding|NADPH binding|protein homodimerization activity|dicarboxylic acid metabolic process|excretion|glyoxylate metabolic process|metabolic process|oxidation-reduction process|protein oligomerization
CG12374	1	1	1	0	FLYBASE:FBgn0033774,GeneID:36410	Zinc carboxypeptidase A 1	GO:0005615,GO:0004181,GO:0008270,GO:0007586	extracellular space|metallocarboxypeptidase activity|zinc ion binding|digestion
CG12391	0	1	1	0	FLYBASE:FBgn0033581,GeneID:36170	Zinc finger and BTB domain-containing protein 44	GO:0005634,GO:0003677,GO:0046872,GO:0006355,GO:0006351	nucleus|DNA binding|metal ion binding|regulation of transcription, DNA-templated|transcription, DNA-templated
CG12398	0	1	1	0	FLYBASE:FBgn0030596,GeneID:32422	Glucose dehydrogenase [FAD, quinone] short protein	GO:0005576,GO:0050660,GO:0016614	extracellular region|flavin adenine dinucleotide binding|oxidoreductase activity, acting on CH-OH group of donors	dme00030	Pentose phosphate pathway
CG12402	0	1	1	0	FLYBASE:FBgn0038202,GeneID:41714	F-box/LRR-repeat protein 20	GO:0005737,GO:0001662	cytoplasm|behavioral fear response
CG12420	1	0	1	0	FLYBASE:FBgn0037797,GeneID:41249
CG1246	1	1	0	0	FLYBASE:FBgn0035360,GeneID:38330
CG12477	0	1	1	0	FLYBASE:FBgn0036809,GeneID:40040	E3 ubiquitin-protein ligase makorin-1	GO:0016740,GO:0008270,GO:0016567	transferase activity|zinc ion binding|protein ubiquitination
CG12483	0	1	0	0	FLYBASE:FBgn0040688,GeneID:50161
CG12484	0	1	1	0	FLYBASE:FBgn0086604,GeneID:37310	Nephrin	GO:0016021,GO:0016020,GO:0045121,GO:0005886,GO:0043234,GO:0036057,GO:0051393,GO:0019904,GO:0030507,GO:0007155,GO:0003094,GO:0007517	integral component of membrane|membrane|membrane raft|plasma membrane|protein complex|slit diaphragm|alpha-actinin binding|protein domain specific binding|spectrin binding|cell adhesion|glomerular filtration|muscle organ development
CG12493	1	1	0	0	FLYBASE:FBgn0035571,GeneID:38575
CG12499	0	1	1	0	FLYBASE:FBgn0038968,GeneID:42637	Nucleolar pre-ribosomal-associated protein 1	GO:0005730,GO:0044822	nucleolus|poly(A) RNA binding
CG12502	0	1	1	0	FLYBASE:FBgn0035171,GeneID:38102
CG12506	1	0	0	0	FLYBASE:FBgn0031276,GeneID:33249
CG12517	0	1	1	0	FLYBASE:FBgn0032311,GeneID:34506
CG12520	0	1	1	0	FLYBASE:FBgn0036324,GeneID:39466
CG12531	0	1	1	0	FLYBASE:FBgn0031064,GeneID:32986	Probable cationic amino acid transporter	GO:0005887,GO:0005765,GO:0015297,GO:0015179,GO:0010923	integral component of plasma membrane|lysosomal membrane|antiporter activity|L-amino acid transmembrane transporter activity|negative regulation of phosphatase activity
CG12540	0	0	1	0	FLYBASE:FBgn0030570,GeneID:32393
CG12541	0	1	1	0	FLYBASE:FBgn0029930,GeneID:31650
CG12581	0	1	1	0	FLYBASE:FBgn0037213,GeneID:40522
CG12592	0	1	1	0	FLYBASE:FBgn0037811,GeneID:41263	Slender lobes-like protein
CG12594	0	1	1	0	FLYBASE:FBgn0037941,GeneID:41416
CG12605	0	1	1	0	FLYBASE:FBgn0035481,GeneID:38468	Transcriptional repressor scratch 1	GO:0005634,GO:0003677,GO:0046872,GO:0000122,GO:2001222,GO:0006351	nucleus|DNA binding|metal ion binding|negative regulation of transcription from RNA polymerase II promoter|regulation of neuron migration|transcription, DNA-templated
CG12643	0	1	1	0	FLYBASE:FBgn0040942,GeneID:50416
CG1265	0	1	0	0	FLYBASE:FBgn0035517,GeneID:38517	PQ-loop repeat-containing protein 3	GO:0016021,GO:0006488	integral component of membrane|dolichol-linked oligosaccharide biosynthetic process
CG12655	1	1	0	0	FLYBASE:FBgn0031080,GeneID:33004
CG12659	0	1	1	0	FLYBASE:FBgn0040929,GeneID:50403	INO80 complex subunit C	GO:0031011,GO:0071339,GO:0005730,GO:0006338,GO:0006310,GO:0006281,GO:0006355,GO:0006351	Ino80 complex|MLL1 complex|nucleolus|chromatin remodeling|DNA recombination|DNA repair|regulation of transcription, DNA-templated|transcription, DNA-templated
CG12662	0	1	1	0	FLYBASE:FBgn0030074,GeneID:31825
CG12693	0	0	1	0	FLYBASE:FBgn0029705,GeneID:31375
CG12702	0	1	1	0	FLYBASE:FBgn0031070,GeneID:32993
CG12708	0	1	1	0	FLYBASE:FBgn0030666,GeneID:32502
CG12713	0	1	1	0	FLYBASE:FBgn0036536,GeneID:39724	Uncharacterized protein C15orf41 homolog
CG12716	0	1	1	0	FLYBASE:FBgn0030439,GeneID:32248
CG12717	0	1	1	0	FLYBASE:FBgn0030420,GeneID:32229	Sentrin-specific protease 7	GO:0005634,GO:0008234	nucleus|cysteine-type peptidase activity
CG12721	0	1	1	0	FLYBASE:FBgn0030373,GeneID:32176
CG12725	0	1	0	0	FLYBASE:FBgn0030483,GeneID:32298
CG1273	1	0	0	0	FLYBASE:FBgn0035522,GeneID:38522
CG12730	1	1	0	0	FLYBASE:FBgn0029771,GeneID:31466
CG12744	0	1	0	0	FLYBASE:FBgn0033459,GeneID:36024	Uncharacterized zinc finger protein CG12744	GO:0005634,GO:0003677,GO:0046872,GO:0050832,GO:0006355,GO:0006351	nucleus|DNA binding|metal ion binding|defense response to fungus|regulation of transcription, DNA-templated|transcription, DNA-templated
CG12766	0	1	1	0	FLYBASE:FBgn0035476,GeneID:38462	Aldose reductase	GO:0032838,GO:0005829,GO:0070062,GO:0005615,GO:0042629,GO:0005654,GO:0033010,GO:0048471,GO:0043220,GO:0097454,GO:0004032,GO:0043795,GO:0070301,GO:0097238,GO:1901653,GO:0044597,GO:0044598,GO:0072061,GO:0060135,GO:0005996,GO:0018931,GO:0043066,GO:0042415,GO:0046427,GO:0048661,GO:0035809,GO:0003091,GO:0010033,GO:0097066,GO:0009414,GO:0006061,GO:0031098,GO:0001894	cell projection cytoplasm|cytosol|extracellular exosome|extracellular space|mast cell granule|nucleoplasm|paranodal junction|perinuclear region of cytoplasm|Schmidt-Lanterman incisure|Schwann cell microvillus|alditol:NADP+ 1-oxidoreductase activity|glyceraldehyde oxidoreductase activity|cellular response to hydrogen peroxide|cellular response to methylglyoxal|cellular response to peptide|daunorub…	dme00040,dme00051,dme00052,dme00561,dme00790	Pentose and glucuronate interconversions|Fructose and mannose metabolism|Galactose metabolism|Glycerolipid metabolism|Folate biosynthesis
CG12768	0	1	1	0	FLYBASE:FBgn0037206,GeneID:40513
CG12780	1	1	0	0	FLYBASE:FBgn0033301,GeneID:35834	Gram-negative bacteria-binding protein 3	GO:0009986,GO:0005576,GO:0001872,GO:0004553,GO:0001530,GO:0008329,GO:0005975,GO:0032491,GO:0045087,GO:0002758,GO:0045088,GO:0009620	cell surface|extracellular region|(1->3)-beta-D-glucan binding|hydrolase activity, hydrolyzing O-glycosyl compounds|lipopolysaccharide binding|signaling pattern recognition receptor activity|carbohydrate metabolic process|detection of molecule of fungal origin|innate immune response|innate immune response-activating signal transduction|regulation of innate immune response|response to fungus
CG12782	0	1	1	0	FLYBASE:FBgn0034838,GeneID:37685	mRNA export factor	GO:0005737,GO:0005643,GO:0003723,GO:0043130,GO:0006606,GO:0006405,GO:0000972	cytoplasm|nuclear pore|RNA binding|ubiquitin binding|protein import into nucleus|RNA export from nucleus|transcription-dependent tethering of RNA polymerase II gene DNA at nuclear periphery	dme03013	RNA transport
CG12795	0	1	1	0	FLYBASE:FBgn0031535,GeneID:33561	AN1-type zinc finger protein 2B	GO:0005783,GO:0008270,GO:0006616	endoplasmic reticulum|zinc ion binding|SRP-dependent cotranslational protein targeting to membrane, translocation
CG12814	1	1	0	0	FLYBASE:FBgn0037796,GeneID:41246
CG12817	1	1	1	0	FLYBASE:FBgn0037798,GeneID:41250
CG12818	0	1	1	0	FLYBASE:FBgn0037809,GeneID:41261	Leukocyte receptor cluster member 1 homolog
CG12824	1	1	1	0	FLYBASE:FBgn0033222,GeneID:35727
CG12825	1	1	1	0	FLYBASE:FBgn0033221,GeneID:35726
CG12826	1	1	0	0	FLYBASE:FBgn0033207,GeneID:35710
CG12828	0	1	1	0	FLYBASE:FBgn0033145,GeneID:5740660
CG12851	0	1	1	0	FLYBASE:FBgn0035086,GeneID:37993
CG12863	0	1	1	0	FLYBASE:FBgn0033948,GeneID:36623	Zinc finger CCHC domain-containing protein 4	GO:0008168,GO:0003676,GO:0016746,GO:0008270	methyltransferase activity|nucleic acid binding|transferase activity, transferring acyl groups|zinc ion binding
CG12868	1	1	0	0	FLYBASE:FBgn0033945,GeneID:36620
CG12877	0	1	0	0	FLYBASE:FBgn0039544,GeneID:43333	RNA exonuclease 1 homolog	GO:0005634,GO:0004527,GO:0003676	nucleus|exonuclease activity|nucleic acid binding	dme03008	Ribosome biogenesis in eukaryotes
CG12880	1	0	1	0	FLYBASE:FBgn0046258,GeneID:43328
CG12885	0	0	1	0	FLYBASE:FBgn0039523,GeneID:43308
CG12896	0	1	1	0	FLYBASE:FBgn0033521,GeneID:36101	Peroxiredoxin-6	GO:0031410,GO:0005615,GO:0005764,GO:0016787,GO:0004601,GO:0051920,GO:0045454,GO:0016042	cytoplasmic vesicle|extracellular space|lysosome|hydrolase activity|peroxidase activity|peroxiredoxin activity|cell redox homeostasis|lipid catabolic process
CG12909	0	1	1	0	FLYBASE:FBgn0033507,GeneID:36087	Cell growth-regulating nucleolar protein	GO:0005730,GO:0005634,GO:0046872,GO:0044822	nucleolus|nucleus|metal ion binding|poly(A) RNA binding
CG12910	1	1	1	0	FLYBASE:FBgn0033502,GeneID:36082
CG12913	0	1	1	0	FLYBASE:FBgn0033500,GeneID:36079	Chondroitin sulfate N-acetylgalactosaminyltransferase 2			dme00532	Glycosaminoglycan biosynthesis - chondroitin sulfate / dermatan sulfate
CG12920	0	0	1	0	FLYBASE:FBgn0033481,GeneID:36052
CG12926	1	1	0	0	FLYBASE:FBgn0033437,GeneID:35996	Alpha-tocopherol transfer protein-like	GO:0005622,GO:0016020,GO:0005215	intracellular|membrane|transporter activity
CG12934	0	1	0	0	FLYBASE:FBgn0033541,GeneID:36124
CG12935	0	1	0	0	FLYBASE:FBgn0033547,GeneID:36134	Transmembrane protein 223	GO:0016021,GO:0005739,GO:0007399	integral component of membrane|mitochondrion|nervous system development
CG12942	0	1	1	0	FLYBASE:FBgn0033569,GeneID:36158	Zinc finger and BTB domain-containing protein 41	GO:0005634,GO:0003677,GO:0046872,GO:0006355,GO:0006351	nucleus|DNA binding|metal ion binding|regulation of transcription, DNA-templated|transcription, DNA-templated
CG12948	0	1	1	0	FLYBASE:FBgn0037739,GeneID:41187
CG12950	0	1	1	0	FLYBASE:FBgn0037736,GeneID:41184	Nephrin	GO:0016021,GO:0016020,GO:0045121,GO:0005886,GO:0043234,GO:0036057,GO:0051393,GO:0019904,GO:0030507,GO:0007155,GO:0003094,GO:0007517	integral component of membrane|membrane|membrane raft|plasma membrane|protein complex|slit diaphragm|alpha-actinin binding|protein domain specific binding|spectrin binding|cell adhesion|glomerular filtration|muscle organ development
CG12951	0	1	0	0	FLYBASE:FBgn0037677,GeneID:41110	Trypsin-7	GO:0005737,GO:0005576,GO:0004252,GO:0007586	cytoplasm|extracellular region|serine-type endopeptidase activity|digestion
CG12963	0	1	1	0	FLYBASE:FBgn0034031,GeneID:36724
CG12974	1	1	0	0	FLYBASE:FBgn0037065,GeneID:40350
CG12975	0	1	1	0	FLYBASE:FBgn0037061,GeneID:40343	Multifunctional methyltransferase subunit TRM112-like protein	GO:0018364,GO:0070476,GO:0019233,GO:0030488	peptidyl-glutamine methylation|rRNA (guanine-N7)-methylation|sensory perception of pain|tRNA methylation
CG1299	1	1	1	0	FLYBASE:FBgn0035501,GeneID:38496	Venom serine protease Bi-VSP	GO:0005576,GO:0016504,GO:0004252	extracellular region|peptidase activator activity|serine-type endopeptidase activity
CG12990	0	1	1	0	FLYBASE:FBgn0030859,GeneID:32747	O-acyltransferase like protein {ECO:0000305}	GO:0016021,GO:0016747	integral component of membrane|transferase activity, transferring acyl groups other than amino-acyl groups
CG12992	0	0	1	0	FLYBASE:FBgn0030846,GeneID:32733
CG12994	0	1	1	0	FLYBASE:FBgn0040877,GeneID:50350
CG12998	1	1	1	0	FLYBASE:FBgn0030829,GeneID:32710
CG13001	0	1	1	0	FLYBASE:FBgn0030806,GeneID:32684	Zinc finger C4H2 domain-containing protein	GO:0030054,GO:0005737,GO:0005634,GO:0045211,GO:0046872,GO:0007399,GO:0007528,GO:0021522	cell junction|cytoplasm|nucleus|postsynaptic membrane|metal ion binding|nervous system development|neuromuscular junction development|spinal cord motor neuron differentiation
CG13003	0	1	1	0	FLYBASE:FBgn0030798,GeneID:32675
CG13005	0	1	1	0	FLYBASE:FBgn0030794,GeneID:32670
CG13012	1	1	0	0	FLYBASE:FBgn0030769,GeneID:32642
CG13016	0	1	1	0	FLYBASE:FBgn0033899,GeneID:36562	Transmembrane protein 39A	GO:0016021	integral component of membrane
CG13018	0	1	0	0	FLYBASE:FBgn0040751,GeneID:50224	Cytochrome c oxidase assembly factor 5	GO:0005739,GO:0033617	mitochondrion|mitochondrial respiratory chain complex IV assembly
CG13022	0	1	1	0	FLYBASE:FBgn0036679,GeneID:39896
CG13024	0	1	1	0	FLYBASE:FBgn0036665,GeneID:39880
CG13025	0	1	1	0	FLYBASE:FBgn0036660,GeneID:39874	E3 ubiquitin-protein ligase RFWD3	GO:0005737,GO:0005654,GO:0005634,GO:0016605,GO:0035861,GO:0097371,GO:0002039,GO:0004842,GO:0008270,GO:0006281,GO:0031571,GO:0016567,GO:2000001,GO:0010212	cytoplasm|nucleoplasm|nucleus|PML body|site of double-strand break|MDM2/MDM4 family protein binding|p53 binding|ubiquitin-protein transferase activity|zinc ion binding|DNA repair|mitotic G1 DNA damage checkpoint|protein ubiquitination|regulation of DNA damage checkpoint|response to ionizing radiation
CG13026	0	1	1	0	FLYBASE:FBgn0036656,GeneID:39868
CG1304	0	1	1	0	FLYBASE:FBgn0031141,GeneID:33074	Serine protease SP24D	GO:0004252	serine-type endopeptidase activity
CG13056	0	1	1	0	FLYBASE:FBgn0040794,GeneID:50267
CG13059	1	0	0	0	FLYBASE:FBgn0036607,GeneID:39803
CG13067	1	1	1	0	FLYBASE:FBgn0036589,GeneID:39785
CG13068	0	1	0	0	FLYBASE:FBgn0036588,GeneID:39784
CG13075	1	1	0	0	FLYBASE:FBgn0036563,GeneID:39756
CG13077	1	1	0	0	FLYBASE:FBgn0032810,GeneID:35252
CG13078	0	1	1	0	FLYBASE:FBgn0032809,GeneID:35251
CG13082	0	1	1	0	FLYBASE:FBgn0032803,GeneID:35244
CG13083	0	1	1	0	FLYBASE:FBgn0032789,GeneID:35230
CG13084	0	1	1	0	FLYBASE:FBgn0032788,GeneID:35229
CG13085	1	1	0	0	FLYBASE:FBgn0032780,GeneID:35219
CG13086	0	1	1	0	FLYBASE:FBgn0032770,GeneID:35208
CG13088	0	1	1	0	FLYBASE:FBgn0032047,GeneID:34180
CG13091	1	1	1	0	FLYBASE:FBgn0032055,GeneID:34188	Fatty acyl-CoA reductase wat {ECO:0000305}	GO:0045177,GO:0016324,GO:0005737,GO:0016021,GO:0005777,GO:0018472,GO:0034525,GO:0044104,GO:0018474,GO:0034520,GO:0004028,GO:0034538,GO:0034530,GO:0019115,GO:0018473,GO:0034822,GO:0080019,GO:0034832,GO:0043796,GO:0043878,GO:0050062,GO:0052814,GO:0043870,GO:0043745,GO:0034602,GO:0034601,GO:0034604,GO:0018475,GO:0006629,GO:0035002,GO:0035336,GO:0035149,GO:0055114,GO:0010025	apical part of cell|apical plasma membrane|cytoplasm|integral component of membrane|peroxisome|1-hydroxy-2-naphthaldehyde dehydrogenase activity|1-naphthaldehyde dehydrogenase activity|2,5-dioxovalerate dehydrogenase (NAD+) activity|2-carboxybenzaldehyde dehydrogenase activity|2-naphthaldehyde dehydrogenase activity|3-chloroallyl aldehyde dehydrogenase activity|3-methylsalicylaldehyde dehydrogena…	dme04146	Peroxisome
CG13096	0	1	1	0	FLYBASE:FBgn0032050,GeneID:34183	Ribosomal L1 domain-containing protein CG13096	GO:0031429,GO:0034513,GO:0000469,GO:0000470,GO:0031118,GO:0019233,GO:0031120,GO:0006412	box H/ACA snoRNP complex|box H/ACA snoRNA binding|cleavage involved in rRNA processing|maturation of LSU-rRNA|rRNA pseudouridine synthesis|sensory perception of pain|snRNA pseudouridine synthesis|translation
CG13097	0	1	1	0	FLYBASE:FBgn0032051,GeneID:34184	U3 small nucleolar ribonucleoprotein protein MPP10	GO:0005694,GO:0034457,GO:0005730,GO:0005654,GO:0005732,GO:0032040,GO:0044822,GO:0030490,GO:0010923,GO:0006396,GO:0008380,GO:0000375,GO:0006364	chromosome|Mpp10 complex|nucleolus|nucleoplasm|small nucleolar ribonucleoprotein complex|small-subunit processome|poly(A) RNA binding|maturation of SSU-rRNA|negative regulation of phosphatase activity|RNA processing|RNA splicing|RNA splicing, via transesterification reactions|rRNA processing	dme03008	Ribosome biogenesis in eukaryotes
CG13102	1	1	1	0	FLYBASE:FBgn0032088,GeneID:34228	Cell differentiation protein RCD1 homolog	GO:0030014,GO:0030015,GO:0000932,GO:0005634,GO:0031047,GO:0006402,GO:0033147,GO:0017148,GO:2000327,GO:0006355,GO:0006351	CCR4-NOT complex|CCR4-NOT core complex|cytoplasmic mRNA processing body|nucleus|gene silencing by RNA|mRNA catabolic process|negative regulation of intracellular estrogen receptor signaling pathway|negative regulation of translation|positive regulation of ligand-dependent nuclear receptor transcription coactivator activity|regulation of transcription, DNA-templated|transcription, DNA-templated
CG13108	0	1	0	0	FLYBASE:FBgn0032100,GeneID:34240
CG13113	0	1	1	0	FLYBASE:FBgn0032126,GeneID:34271
CG13114	0	1	1	0	FLYBASE:FBgn0032127,GeneID:34272
CG13116	0	1	0	0	FLYBASE:FBgn0032139,GeneID:34288
CG13117	1	0	1	0	FLYBASE:FBgn0032140,GeneID:34289
CG13123	0	1	1	0	FLYBASE:FBgn0032150,GeneID:34303	Zinc finger protein 711	GO:0070062,GO:0005634,GO:0046872,GO:0000977,GO:0043565,GO:0003700,GO:0045893,GO:0006351	extracellular exosome|nucleus|metal ion binding|RNA polymerase II regulatory region sequence-specific DNA binding|sequence-specific DNA binding|transcription factor activity, sequence-specific DNA binding|positive regulation of transcription, DNA-templated|transcription, DNA-templated
CG13124	1	1	0	0	FLYBASE:FBgn0032156,GeneID:34310	MIF4G domain-containing protein B	GO:0005737,GO:0005634,GO:0003723,GO:0006417	cytoplasm|nucleus|RNA binding|regulation of translation
CG13126	0	1	0	0	FLYBASE:FBgn0032168,GeneID:34323	Methyltransferase-like protein 17, mitochondrial	GO:0005739,GO:0005654,GO:0005634,GO:0005840,GO:0005507,GO:0008168,GO:0009060,GO:0008535,GO:0006412	mitochondrion|nucleoplasm|nucleus|ribosome|copper ion binding|methyltransferase activity|aerobic respiration|respiratory chain complex IV assembly|translation
CG13133	0	0	1	0	FLYBASE:FBgn0032181,GeneID:34342	Heat shock protein 23	GO:0005875,GO:0003779,GO:0061077,GO:0009631,GO:0042026,GO:0009408,GO:0001666	microtubule associated complex|actin binding|chaperone-mediated protein folding|cold acclimation|protein refolding|response to heat|response to hypoxia
CG13135	1	0	0	0	FLYBASE:FBgn0032184,GeneID:34345
CG13138	1	1	1	0	FLYBASE:FBgn0032211,GeneID:34381
CG13144	0	1	1	0	FLYBASE:FBgn0032260,GeneID:34444
CG13148	0	1	1	0	FLYBASE:FBgn0033767,GeneID:36398
CG1315	1	1	1	0	FLYBASE:FBgn0026565,GeneID:40812	Argininosuccinate synthase	GO:0005737,GO:0004055,GO:0005524,GO:0006526,GO:0000053,GO:0000050	cytoplasm|argininosuccinate synthase activity|ATP binding|arginine biosynthetic process|argininosuccinate metabolic process|urea cycle
CG13155	0	1	1	0	FLYBASE:FBgn0033723,GeneID:36346
CG13160	1	0	1	0	FLYBASE:FBgn0033720,GeneID:36343	Endoplasmic reticulum metallopeptidase 1 {ECO:0000250|UniProtKB:Q6UPR8}	GO:0005789,GO:0016021,GO:0016020,GO:0046872,GO:0008237	endoplasmic reticulum membrane|integral component of membrane|membrane|metal ion binding|metallopeptidase activity
CG13177	1	1	0	0	FLYBASE:FBgn0040759,GeneID:5740215
CG13185	0	1	1	0	FLYBASE:FBgn0033661,GeneID:36268	Midasin	GO:0005737,GO:0045111,GO:0016020,GO:0005730,GO:0005634,GO:0030687,GO:0005524,GO:0016887,GO:0051082,GO:0006461,GO:0000027,GO:0006364	cytoplasm|intermediate filament cytoskeleton|membrane|nucleolus|nucleus|preribosome, large subunit precursor|ATP binding|ATPase activity|unfolded protein binding|protein complex assembly|ribosomal large subunit assembly|rRNA processing	dme03008	Ribosome biogenesis in eukaryotes
CG13197	0	1	0	0	FLYBASE:FBgn0062449,GeneID:36253	RNA/RNP complex-1-interacting phosphatase	GO:0016607,GO:0005634,GO:0098519,GO:0016791,GO:0044822,GO:0004651,GO:0004725,GO:0008138,GO:0003723,GO:0098507,GO:0006470,GO:0016070,GO:0006396	nuclear speck|nucleus|nucleotide phosphatase activity, acting on free nucleotides|phosphatase activity|poly(A) RNA binding|polynucleotide 5'-phosphatase activity|protein tyrosine phosphatase activity|protein tyrosine/serine/threonine phosphatase activity|RNA binding|polynucleotide 5' dephosphorylation|protein dephosphorylation|RNA metabolic process|RNA processing
CG13202	0	0	1	0	FLYBASE:FBgn0033623,GeneID:36222
CG13215	1	1	1	0	FLYBASE:FBgn0033592,GeneID:36182
CG13218	1	0	1	0	FLYBASE:FBgn0033587,GeneID:36177
CG13228	1	0	1	0	FLYBASE:FBgn0033588,GeneID:36178
CG13229	1	1	1	0	FLYBASE:FBgn0033579,GeneID:36168	Sex peptide receptor {ECO:0000312|FlyBase:FBgn0029768}	GO:0016021,GO:0005886,GO:0008528,GO:0007186,GO:0045434,GO:0048042	integral component of membrane|plasma membrane|G-protein coupled peptide receptor activity|G-protein coupled receptor signaling pathway|negative regulation of female receptivity, post-mating|regulation of post-mating oviposition
CG13247	0	1	0	0	FLYBASE:FBgn0036979,GeneID:40247
CG13248	1	1	1	0	FLYBASE:FBgn0036984,GeneID:40254	Cationic amino acid transporter 4	GO:0005887,GO:0015297,GO:0015179	integral component of plasma membrane|antiporter activity|L-amino acid transmembrane transporter activity
CG13252	1	1	0	0	FLYBASE:FBgn0037016,GeneID:40289	Cysteine-rich motor neuron 1 protein	GO:0005576,GO:0016021,GO:0004867,GO:0001568,GO:0048570,GO:0001558,GO:0001756	extracellular region|integral component of membrane|serine-type endopeptidase inhibitor activity|blood vessel development|notochord morphogenesis|regulation of cell growth|somitogenesis
CG13255	0	1	1	0	FLYBASE:FBgn0040636,GeneID:50109
CG13282	1	0	0	0	FLYBASE:FBgn0032612,GeneID:35019	Phospholipase A1 member A	GO:0005576,GO:0052689,GO:0016042	extracellular region|carboxylic ester hydrolase activity|lipid catabolic process
CG13283	1	1	1	0	FLYBASE:FBgn0032613,GeneID:35020
CG13284	1	1	1	0	FLYBASE:FBgn0032614,GeneID:35021	Hydroxysteroid dehydrogenase-like protein 1	GO:0005739,GO:0016491,GO:0006694	mitochondrion|oxidoreductase activity|steroid biosynthetic process
CG13285	1	1	0	0	FLYBASE:FBgn0035611,GeneID:38623
CG13293	0	1	1	0	FLYBASE:FBgn0035677,GeneID:38695	Protein SCAI	GO:0005737,GO:0016021,GO:0031965,GO:0005634,GO:0003714,GO:0030336,GO:0035024,GO:0006355,GO:0006351	cytoplasm|integral component of membrane|nuclear membrane|nucleus|transcription corepressor activity|negative regulation of cell migration|negative regulation of Rho protein signal transduction|regulation of transcription, DNA-templated|transcription, DNA-templated
CG13299	1	1	1	0	FLYBASE:FBgn0035694,GeneID:38724
CG13300	0	1	1	0	FLYBASE:FBgn0035699,GeneID:38730
CG13306	1	1	0	0	FLYBASE:FBgn0040828,GeneID:50301
CG13308	0	1	1	0	FLYBASE:FBgn0035932,GeneID:39011
CG13309	0	1	1	0	FLYBASE:FBgn0035933,GeneID:39012
CG13311	1	1	0	0	FLYBASE:FBgn0035929,GeneID:39008
CG13314	0	0	1	0	FLYBASE:FBgn0035949,GeneID:39030
CG13315	0	1	1	0	FLYBASE:FBgn0040827,GeneID:50300
CG13318	1	1	1	0	FLYBASE:FBgn0037627,GeneID:41048	Serine protease 42	GO:0046658,GO:0005737,GO:0005576,GO:0004252,GO:0007281,GO:0007283	anchored component of plasma membrane|cytoplasm|extracellular region|serine-type endopeptidase activity|germ cell development|spermatogenesis
CG13321	1	1	0	0	FLYBASE:FBgn0033787,GeneID:36430
CG13323	1	1	0	0	FLYBASE:FBgn0033788,GeneID:36433
CG13324	1	1	0	0	FLYBASE:FBgn0033789,GeneID:36434
CG13325	1	1	1	0	FLYBASE:FBgn0033792,GeneID:36437	Nose resistant to fluoxetine protein 6	GO:0016021,GO:0008289,GO:0016747,GO:0006869,GO:0007275	integral component of membrane|lipid binding|transferase activity, transferring acyl groups other than amino-acyl groups|lipid transport|multicellular organism development
CG13332	0	1	1	0	FLYBASE:FBgn0033851,GeneID:36504
CG13344	0	1	1	0	FLYBASE:FBgn0033884,GeneID:36541	E3 ubiquitin-protein ligase RNF25	GO:0005829,GO:0005634,GO:0016874,GO:0051059,GO:0061630,GO:0004842,GO:0008270,GO:0051092,GO:0016567	cytosol|nucleus|ligase activity|NF-kappaB binding|ubiquitin protein ligase activity|ubiquitin-protein transferase activity|zinc ion binding|positive regulation of NF-kappaB transcription factor activity|protein ubiquitination
CG13360	0	1	1	0	FLYBASE:FBgn0025620,GeneID:31025
CG13366	0	1	1	0	FLYBASE:FBgn0025633,GeneID:31004	Cytospin-A	GO:0005737,GO:0031941,GO:0005921,GO:0005815,GO:0005819,GO:0030036,GO:0007049,GO:0051301,GO:0000226	cytoplasm|filamentous actin|gap junction|microtubule organizing center|spindle|actin cytoskeleton organization|cell cycle|cell division|microtubule cytoskeleton organization
CG13367	0	1	0	0	FLYBASE:FBgn0025634,GeneID:31013	GATA zinc finger domain-containing protein 1	GO:0005654,GO:0005634,GO:0043565,GO:0003700,GO:0008270	nucleoplasm|nucleus|sequence-specific DNA binding|transcription factor activity, sequence-specific DNA binding|zinc ion binding
CG13373	0	1	1	0	FLYBASE:FBgn0029522,GeneID:30988
CG13375	0	1	0	0	FLYBASE:FBgn0040370,GeneID:30976	GTP-binding protein Rhes	GO:0005622,GO:0005886,GO:0031681,GO:0005525,GO:0003924,GO:0007626,GO:0031397,GO:0051897,GO:0033235,GO:0043949,GO:0007264,GO:0001963	intracellular|plasma membrane|G-protein beta-subunit binding|GTP binding|GTPase activity|locomotory behavior|negative regulation of protein ubiquitination|positive regulation of protein kinase B signaling|positive regulation of protein sumoylation|regulation of cAMP-mediated signaling|small GTPase mediated signal transduction|synaptic transmission, dopaminergic
CG13384	0	1	0	0	FLYBASE:FBgn0032036,GeneID:34160	Proton-coupled amino acid transporter 4	GO:0016021,GO:0015293,GO:0006865	integral component of membrane|symporter activity|amino acid transport
CG13397	0	1	1	0	FLYBASE:FBgn0014417,GeneID:46386	Alpha-N-acetylglucosaminidase 77 kDa form	GO:0070062,GO:0043202,GO:0005764,GO:0004561,GO:0021680,GO:0006027,GO:0060119,GO:0045475,GO:0007040,GO:0042474,GO:0007399,GO:0046548	extracellular exosome|lysosomal lumen|lysosome|alpha-N-acetylglucosaminidase activity|cerebellar Purkinje cell layer development|glycosaminoglycan catabolic process|inner ear receptor cell development|locomotor rhythm|lysosome organization|middle ear morphogenesis|nervous system development|retinal rod cell development	dme00531,dme04142	Glycosaminoglycan degradation|Lysosome
CG13403	0	1	1	0	FLYBASE:FBgn0030544,GeneID:32366
CG13404	0	1	1	0	FLYBASE:FBgn0030559,GeneID:32382	Plasminogen receptor (KT)	GO:0005887,GO:0005739,GO:0006935,GO:0006954,GO:0010756	integral component of plasma membrane|mitochondrion|chemotaxis|inflammatory response|positive regulation of plasminogen activation
CG13409	0	1	0	0	FLYBASE:FBgn0038926,GeneID:42592	Transmembrane protein 181	GO:0016021,GO:0015643,GO:0009405	integral component of membrane|toxic substance binding|pathogenesis
CG13423	1	0	0	0	FLYBASE:FBgn0034513,GeneID:37315	Bleomycin hydrolase	GO:0005737,GO:0070062,GO:0005634,GO:0004177,GO:0004197,GO:0008234,GO:0043418,GO:0042493,GO:0009636	cytoplasm|extracellular exosome|nucleus|aminopeptidase activity|cysteine-type endopeptidase activity|cysteine-type peptidase activity|homocysteine catabolic process|response to drug|response to toxic substance
CG13428	0	0	1	0	FLYBASE:FBgn0034515,GeneID:37317
CG1344	0	1	0	0	FLYBASE:FBgn0027507,GeneID:35500	Protein-associating with the carboxyl-terminal domain of ezrin	GO:0005737,GO:0005794,GO:0030027,GO:0005524,GO:0016477,GO:0006468	cytoplasm|Golgi apparatus|lamellipodium|ATP binding|cell migration|protein phosphorylation
CG13454	0	1	0	0	FLYBASE:FBgn0036503,GeneID:39676
CG13458	0	1	1	0	FLYBASE:FBgn0036479,GeneID:39646
CG13461	1	0	0	0	FLYBASE:FBgn0036468,GeneID:39635
CG13482	1	1	0	0	FLYBASE:FBgn0036419,GeneID:39577
CG13484	0	1	0	0	FLYBASE:FBgn0036406,GeneID:39560
CG13488	0	1	1	0	FLYBASE:FBgn0034670,GeneID:37496
CG13492	1	1	1	0	FLYBASE:FBgn0034662,GeneID:37487
CG13506	1	1	0	0	FLYBASE:FBgn0034723,GeneID:37556	Titin
CG13516	0	1	1	0	FLYBASE:FBgn0040658,GeneID:3885599	Lipopolysaccharide-induced tumor necrosis factor-alpha factor homolog	GO:0005737,GO:0005794,GO:0043231,GO:0005765,GO:0005654,GO:0005886,GO:0004871,GO:0050699,GO:0007568,GO:0006915,GO:0071222,GO:0042347,GO:0043123,GO:0001817,GO:0006355,GO:0032496,GO:0006351	cytoplasm|Golgi apparatus|intracellular membrane-bounded organelle|lysosomal membrane|nucleoplasm|plasma membrane|signal transducer activity|WW domain binding|aging|apoptotic process|cellular response to lipopolysaccharide|negative regulation of NF-kappaB import into nucleus|positive regulation of I-kappaB kinase/NF-kappaB signaling|regulation of cytokine production|regulation of transcription, D…	dme04142	Lysosome
CG13532	0	1	1	0	FLYBASE:FBgn0034788,GeneID:37632
CG13540	0	1	0	0	FLYBASE:FBgn0034839,GeneID:37686
CG13559	1	1	0	0	FLYBASE:FBgn0034870,GeneID:37720
CG13562	0	0	1	0	FLYBASE:FBgn0034928,GeneID:37797
CG13563	0	1	1	0	FLYBASE:FBgn0034966,GeneID:37845
CG13575	0	1	0	0	FLYBASE:FBgn0034996,GeneID:37883	Pyroglutamylated RFamide peptide receptor	GO:0005887,GO:0097730,GO:0004930,GO:0004983,GO:0042277,GO:0032870,GO:0007186,GO:1901652	integral component of plasma membrane|non-motile cilium|G-protein coupled receptor activity|neuropeptide Y receptor activity|peptide binding|cellular response to hormone stimulus|G-protein coupled receptor signaling pathway|response to peptide
CG13577	0	1	0	0	FLYBASE:FBgn0034998,GeneID:37885
CG13585	0	1	1	0	FLYBASE:FBgn0035020,GeneID:37918	Small integral membrane protein 14	GO:0005783,GO:0005789,GO:0016021	endoplasmic reticulum|endoplasmic reticulum membrane|integral component of membrane
CG13594	0	1	1	0	FLYBASE:FBgn0035041,GeneID:37940
CG13599	0	1	1	0	FLYBASE:FBgn0039128,GeneID:42829
CG1360	0	1	1	0	FLYBASE:FBgn0033195,GeneID:35695
CG13606	0	1	1	0	FLYBASE:FBgn0039161,GeneID:42873
CG13607	0	1	1	0	FLYBASE:FBgn0039151,GeneID:42859
CG13609	0	1	1	0	FLYBASE:FBgn0039170,GeneID:42883	Protein PTOV1 homolog
CG13616	0	1	0	0	FLYBASE:FBgn0039200,GeneID:42917
CG13618	0	1	1	0	FLYBASE:FBgn0039203,GeneID:42924	Protein takeout	GO:0005576,GO:0005615,GO:0008343,GO:0042595,GO:0007623,GO:0007631,GO:0008049,GO:0007617,GO:0042594,GO:0007622	extracellular region|extracellular space|adult feeding behavior|behavioral response to starvation|circadian rhythm|feeding behavior|male courtship behavior|mating behavior|response to starvation|rhythmic behavior
CG13623	0	1	1	0	FLYBASE:FBgn0039205,GeneID:42926	Iron-sulfur cluster assembly 2 homolog, mitochondrial	GO:0005739,GO:0051537,GO:0051539,GO:0008198,GO:0005506,GO:0005198,GO:0016226,GO:0051604,GO:0097428,GO:0006790	mitochondrion|2 iron, 2 sulfur cluster binding|4 iron, 4 sulfur cluster binding|ferrous iron binding|iron ion binding|structural molecule activity|iron-sulfur cluster assembly|protein maturation|protein maturation by iron-sulfur cluster transfer|sulfur compound metabolic process
CG13625	0	1	1	0	FLYBASE:FBgn0039210,GeneID:42931	BUD13 homolog
CG13631	1	1	0	0	FLYBASE:FBgn0040600,GeneID:50073
CG13634	0	1	0	0	FLYBASE:FBgn0039224,GeneID:42951
CG13639	0	1	0	0	FLYBASE:FBgn0265266,GeneID:12798257
CG13641	1	0	1	0	FLYBASE:FBgn0039239,GeneID:42969
CG13650	1	1	0	0	FLYBASE:FBgn0039277,GeneID:43014	Endothelin-converting enzyme 1	GO:0009986,GO:0005769,GO:0005768,GO:0009897,GO:0070062,GO:0005794,GO:0016021,GO:0005765,GO:0016020,GO:0048471,GO:0005886,GO:0033093,GO:0004175,GO:0046872,GO:0004222,GO:0042803,GO:0010815,GO:0010816,GO:0043583,GO:0042733,GO:0034959,GO:0007507,GO:0042447,GO:0016486,GO:0060037,GO:0001921,GO:0016485,GO:0010814	cell surface|early endosome|endosome|external side of plasma membrane|extracellular exosome|Golgi apparatus|integral component of membrane|lysosomal membrane|membrane|perinuclear region of cytoplasm|plasma membrane|Weibel-Palade body|endopeptidase activity|metal ion binding|metalloendopeptidase activity|protein homodimerization activity|bradykinin catabolic process|calcitonin catabolic process|ea…
CG13654	1	1	0	0	FLYBASE:FBgn0039290,GeneID:43028	Transmembrane protein 8B	GO:0009986,GO:0005783,GO:0016021,GO:0005739,GO:0005634,GO:0005886,GO:0007160,GO:0040008	cell surface|endoplasmic reticulum|integral component of membrane|mitochondrion|nucleus|plasma membrane|cell-matrix adhesion|regulation of growth
CG13658	1	1	1	0	FLYBASE:FBgn0039315,GeneID:43055
CG13659	1	1	0	0	FLYBASE:FBgn0039319,GeneID:43059
CG13670	0	1	1	0	FLYBASE:FBgn0035873,GeneID:38938	Larval cuticle protein A3A	GO:0042302	structural constituent of cuticle
CG1368	0	1	1	0	FLYBASE:FBgn0030539,GeneID:32361
CG13685	0	1	1	0	FLYBASE:FBgn0035816,GeneID:38869
CG13689	0	1	1	0	FLYBASE:FBgn0031270,GeneID:33241
CG13690	0	1	1	0	FLYBASE:FBgn0031252,GeneID:33213	Ribonuclease H2 subunit A	GO:0032299,GO:0046872,GO:0003723,GO:0004523,GO:0043137,GO:0006298	ribonuclease H2 complex|metal ion binding|RNA binding|RNA-DNA hybrid ribonuclease activity|DNA replication, removal of RNA primer|mismatch repair	dme03030	DNA replication
CG13704	1	1	0	0	FLYBASE:FBgn0035583,GeneID:38588
CG13707	1	1	0	0	FLYBASE:FBgn0035578,GeneID:38583
CG13708	0	1	0	0	FLYBASE:FBgn0035577,GeneID:38582	Leucine-rich repeat-containing protein 49	GO:0005737,GO:0005874	cytoplasm|microtubule
CG1371	0	1	0	0	FLYBASE:FBgn0033482,GeneID:36053	Nodal modulator 2	GO:0005789,GO:0016021,GO:0030246,GO:0031648	endoplasmic reticulum membrane|integral component of membrane|carbohydrate binding|protein destabilization
CG13728	0	0	1	0	FLYBASE:FBgn0036716,GeneID:39937
CG13731	0	1	0	0	FLYBASE:FBgn0036717,GeneID:39938
CG13737	0	1	1	0	FLYBASE:FBgn0036382,GeneID:39531
CG13738	0	1	0	0	FLYBASE:FBgn0036390,GeneID:39541
CG13739	0	0	1	0	FLYBASE:FBgn0033403,GeneID:35957
CG13741	0	1	1	0	FLYBASE:FBgn0033374,GeneID:35919
CG13742	0	1	1	0	FLYBASE:FBgn0033372,GeneID:35916
CG13743	0	1	1	0	FLYBASE:FBgn0033368,GeneID:35911	Putative sodium-coupled neutral amino acid transporter 11	GO:0005783,GO:0016021,GO:0015171,GO:0003333,GO:0006814	endoplasmic reticulum|integral component of membrane|amino acid transmembrane transporter activity|amino acid transmembrane transport|sodium ion transport
CG13749	1	0	0	0	FLYBASE:FBgn0033353,GeneID:35894	Immune-induced peptide 24	GO:0005576,GO:0019731,GO:0045087,GO:0008063	extracellular region|antibacterial humoral response|innate immune response|Toll signaling pathway
CG13751	0	1	0	0	FLYBASE:FBgn0033340,GeneID:35879
CG13759	0	0	1	0	FLYBASE:FBgn0040376,GeneID:31236	Dopamine N-acetyltransferase {ECO:0000312|EMBL:AAF47172.1}	GO:0005737,GO:0004059,GO:0004060,GO:0008080,GO:0006584,GO:0048066,GO:0042420,GO:0030187,GO:0046334,GO:0045187,GO:0042429,GO:0030431	cytoplasm|aralkylamine N-acetyltransferase activity|arylamine N-acetyltransferase activity|N-acetyltransferase activity|catecholamine metabolic process|developmental pigmentation|dopamine catabolic process|melatonin biosynthetic process|octopamine catabolic process|regulation of circadian sleep/wake cycle, sleep|serotonin catabolic process|sleep
CG13766	0	1	0	0	FLYBASE:FBgn0031834,GeneID:33922
CG13773	0	1	1	0	FLYBASE:FBgn0042092,GeneID:33963	DNA-directed RNA polymerase I subunit RPA43	GO:0005736,GO:0003899,GO:0006360	DNA-directed RNA polymerase I complex|DNA-directed RNA polymerase activity|transcription from RNA polymerase I promoter	dme00230,dme00240,dme03020	Purine metabolism|Pyrimidine metabolism|RNA polymerase
CG13775	0	1	1	0	FLYBASE:FBgn0031874,GeneID:33975	Zinc finger BED domain-containing protein 4	GO:0005737,GO:0005634,GO:0046872,GO:0000977,GO:0003700,GO:0006357	cytoplasm|nucleus|metal ion binding|RNA polymerase II regulatory region sequence-specific DNA binding|transcription factor activity, sequence-specific DNA binding|regulation of transcription from RNA polymerase II promoter
CG13784	0	0	1	0	FLYBASE:FBgn0031897,GeneID:34003	PQ-loop repeat-containing protein 1	GO:0016021	integral component of membrane
CG13786	0	1	0	0	FLYBASE:FBgn0031900,GeneID:34006
CG13793	0	1	1	0	FLYBASE:FBgn0031935,GeneID:34047	Sodium-dependent dopamine transporter {ECO:0000303|PubMed:11125028}	GO:0005887,GO:0043005,GO:0098793,GO:0019811,GO:0005329,GO:0005330,GO:0046872,GO:0008344,GO:0042745,GO:0015872,GO:0051583,GO:0099509,GO:1990834,GO:0030431	integral component of plasma membrane|neuron projection|presynapse|cocaine binding|dopamine transmembrane transporter activity|dopamine:sodium symporter activity|metal ion binding|adult locomotory behavior|circadian sleep/wake cycle|dopamine transport|dopamine uptake involved in synaptic transmission|regulation of presynaptic cytosolic calcium ion concentration|response to odorant|sleep
CG13794	1	1	1	0	FLYBASE:FBgn0031936,GeneID:34048	Sodium- and chloride-dependent neutral and basic amino acid transporter B(0+)	GO:0031526,GO:0070062,GO:0016021,GO:0005887,GO:0005886,GO:0031982,GO:0015171,GO:0005328,GO:0006865,GO:0006520,GO:0009636,GO:0006810	brush border membrane|extracellular exosome|integral component of membrane|integral component of plasma membrane|plasma membrane|vesicle|amino acid transmembrane transporter activity|neurotransmitter:sodium symporter activity|amino acid transport|cellular amino acid metabolic process|response to toxic substance|transport
CG13795	1	1	0	0	FLYBASE:FBgn0031937,GeneID:34049	Sodium- and chloride-dependent glycine transporter 1	GO:0005887,GO:0005328,GO:0005283	integral component of plasma membrane|neurotransmitter:sodium symporter activity|sodium:amino acid symporter activity
CG13806	1	1	0	0	FLYBASE:FBgn0035325,GeneID:38292
CG13810	1	1	0	0	FLYBASE:FBgn0035313,GeneID:38278
CG13813	0	0	1	0	FLYBASE:FBgn0036956,GeneID:40218
CG13833	0	1	1	0	FLYBASE:FBgn0039040,GeneID:42718	Estradiol 17-beta-dehydrogenase 11	GO:0005737,GO:0005829,GO:0005576,GO:0043231,GO:0005811,GO:0004303,GO:0016229,GO:0006710,GO:0006703,GO:0006694	cytoplasm|cytosol|extracellular region|intracellular membrane-bounded organelle|lipid particle|estradiol 17-beta-dehydrogenase activity|steroid dehydrogenase activity|androgen catabolic process|estrogen biosynthetic process|steroid biosynthetic process
CG13841	0	1	1	0	FLYBASE:FBgn0040588,GeneID:50061
CG13856	0	1	1	0	FLYBASE:FBgn0038959,GeneID:42628
CG13868	0	1	0	0	FLYBASE:FBgn0034501,GeneID:37302
CG13871	0	1	1	0	FLYBASE:FBgn0034502,GeneID:37303
CG13875	0	1	1	0	FLYBASE:FBgn0035104,GeneID:38024	Ras association domain-containing protein 10	GO:0005829,GO:0005815,GO:0000922,GO:0007165	cytosol|microtubule organizing center|spindle pole|signal transduction
CG13877	1	1	1	0	FLYBASE:FBgn0035112,GeneID:38036
CG13887	0	1	0	0	FLYBASE:FBgn0035165,GeneID:38096	B-cell receptor-associated protein 31	GO:0030136,GO:0005783,GO:0005789,GO:0033116,GO:0032580,GO:0000139,GO:0005887,GO:0005811,GO:0016020,GO:0005739,GO:0097038,GO:0005784,GO:0042288,GO:0032403,GO:0006915,GO:0035584,GO:0006888,GO:0006886,GO:0032471,GO:0043280,GO:0007204,GO:1903071,GO:2001244,GO:0051561,GO:1904154,GO:0070973,GO:0007283	clathrin-coated vesicle|endoplasmic reticulum|endoplasmic reticulum membrane|endoplasmic reticulum-Golgi intermediate compartment membrane|Golgi cisterna membrane|Golgi membrane|integral component of plasma membrane|lipid particle|membrane|mitochondrion|perinuclear endoplasmic reticulum|Sec61 translocon complex|MHC class I protein binding|protein complex binding|apoptotic process|calcium-mediated…	dme04141	Protein processing in endoplasmic reticulum
CG13893	0	1	1	0	FLYBASE:FBgn0035146,GeneID:38074	SEC14-like protein 2	GO:0005737,GO:0016021,GO:0005634,GO:0008289,GO:0005215,GO:0006355,GO:0006351	cytoplasm|integral component of membrane|nucleus|lipid binding|transporter activity|regulation of transcription, DNA-templated|transcription, DNA-templated
CG13896	0	1	1	0	FLYBASE:FBgn0035159,GeneID:38089
CG13901	0	1	1	0	FLYBASE:FBgn0035164,GeneID:38095	Protein DPCD
CG13905	1	1	0	0	FLYBASE:FBgn0035176,GeneID:38107
CG13907	0	1	0	0	FLYBASE:FBgn0035173,GeneID:38104	Monocarboxylate transporter 14	GO:0016021,GO:0005886,GO:0008028,GO:0015293	integral component of membrane|plasma membrane|monocarboxylic acid transmembrane transporter activity|symporter activity
CG13912	0	1	1	0	FLYBASE:FBgn0035186,GeneID:38120
CG13917	0	1	0	0	FLYBASE:FBgn0035237,GeneID:38186	BTB/POZ domain-containing protein 8	GO:0005737,GO:0005654,GO:0005634,GO:0003700,GO:0000976,GO:0045893,GO:0006357	cytoplasm|nucleoplasm|nucleus|transcription factor activity, sequence-specific DNA binding|transcription regulatory region sequence-specific DNA binding|positive regulation of transcription, DNA-templated|regulation of transcription from RNA polymerase II promoter
CG13920	0	1	1	0	FLYBASE:FBgn0025712,GeneID:38203	Transmembrane protein 35A	GO:0031410,GO:0016021,GO:0005778	cytoplasmic vesicle|integral component of membrane|peroxisomal membrane
CG13921	0	1	1	0	FLYBASE:FBgn0035267,GeneID:38222
CG13928	1	1	1	0	FLYBASE:FBgn0035246,GeneID:38195
CG13933	0	1	0	0	FLYBASE:FBgn0035270,GeneID:38227	Ankyrin-3	GO:0030424,GO:0043194,GO:0016323,GO:0009986,GO:0005737,GO:0030425,GO:0014704,GO:0016328,GO:0005764,GO:0016020,GO:0031594,GO:0033268,GO:0033270,GO:0005886,GO:0045211,GO:0042383,GO:0016529,GO:0014731,GO:0045202,GO:0030315,GO:0030018,GO:0045296,GO:0008093,GO:0008092,GO:0044325,GO:0030674,GO:0030507,GO:0005200,GO:0007411,GO:0007409,GO:0071286,GO:0045184,GO:0043001,GO:0010960,GO:0072660,GO:0071709,GO:…	axon|axon initial segment|basolateral plasma membrane|cell surface|cytoplasm|dendrite|intercalated disc|lateral plasma membrane|lysosome|membrane|neuromuscular junction|node of Ranvier|paranode region of axon|plasma membrane|postsynaptic membrane|sarcolemma|sarcoplasmic reticulum|spectrin-associated cytoskeleton|synapse|T-tubule|Z disc|cadherin binding|cytoskeletal adaptor activity|cytoskeletal p…
CG13937	0	1	1	0	FLYBASE:FBgn0035287,GeneID:38249	Carbohydrate sulfotransferase 11	GO:0000139,GO:0016021,GO:0016020,GO:0047756,GO:0001537,GO:0050659,GO:0008146,GO:0016051,GO:0051216,GO:0002063,GO:0030206,GO:0030204,GO:0048589,GO:0042733,GO:0030326,GO:0048704,GO:0048703,GO:0043066,GO:0030512,GO:0033037,GO:0036342,GO:0009791,GO:0042127,GO:0007585	Golgi membrane|integral component of membrane|membrane|chondroitin 4-sulfotransferase activity|N-acetylgalactosamine 4-O-sulfotransferase activity|N-acetylgalactosamine 4-sulfate 6-O-sulfotransferase activity|sulfotransferase activity|carbohydrate biosynthetic process|cartilage development|chondrocyte development|chondroitin sulfate biosynthetic process|chondroitin sulfate metabolic process|devel…
CG1394	0	0	1	0	FLYBASE:FBgn0030277,GeneID:32059
CG13947	0	1	1	0	FLYBASE:FBgn0031277,GeneID:33250
CG13950	1	1	1	0	FLYBASE:FBgn0031289,GeneID:33267	32 kDa beta-galactoside-binding lectin	GO:0060102,GO:0045121,GO:0030246,GO:0016936	collagen and cuticulin-based cuticle extracellular matrix|membrane raft|carbohydrate binding|galactoside binding
CG13965	1	1	0	0	FLYBASE:FBgn0032834,GeneID:35280
CG13982	0	1	0	0	FLYBASE:FBgn0031811,GeneID:33895
CG13992	1	1	1	0	FLYBASE:FBgn0031756,GeneID:33831
CG13995	0	1	1	0	FLYBASE:FBgn0031770,GeneID:33851	Neuropeptide Y receptor type 1	GO:0016021,GO:0005886,GO:0004983	integral component of membrane|plasma membrane|neuropeptide Y receptor activity
CG13998	0	1	1	0	FLYBASE:FBgn0040949,GeneID:50423
CG13999	0	1	1	0	FLYBASE:FBgn0031753,GeneID:33826	Transmembrane protein 138	GO:0005929,GO:0016021,GO:0005774,GO:0060271	cilium|integral component of membrane|vacuolar membrane|cilium assembly
CG14005	0	1	1	0	FLYBASE:FBgn0031739,GeneID:33808
CG14015	0	1	1	0	FLYBASE:FBgn0031716,GeneID:33780	Glycoprotein endo-alpha-1,2-mannosidase	GO:0005794,GO:0000139,GO:0016021,GO:0004569	Golgi apparatus|Golgi membrane|integral component of membrane|glycoprotein endo-alpha-1,2-mannosidase activity
CG1402	0	1	1	0	FLYBASE:FBgn0029962,GeneID:31687	Carbonic anhydrase-related protein 10
CG14022	1	1	0	0	FLYBASE:FBgn0031700,GeneID:33763	Acylphosphatase-2	GO:0005739,GO:0003998	mitochondrion|acylphosphatase activity	dme00620	Pyruvate metabolism
CG14024	0	1	1	0	FLYBASE:FBgn0031697,GeneID:33760	Carbohydrate sulfotransferase 11	GO:0000139,GO:0016021,GO:0047756,GO:0001537,GO:0050659,GO:0016051,GO:0002063,GO:0030206,GO:0048589,GO:0042733,GO:0048703,GO:0043066,GO:0030512,GO:0033037,GO:0036342,GO:0009791,GO:0042127,GO:0007585	Golgi membrane|integral component of membrane|chondroitin 4-sulfotransferase activity|N-acetylgalactosamine 4-O-sulfotransferase activity|N-acetylgalactosamine 4-sulfate 6-O-sulfotransferase activity|carbohydrate biosynthetic process|chondrocyte development|chondroitin sulfate biosynthetic process|developmental growth|embryonic digit morphogenesis|embryonic viscerocranium morphogenesis|negative r…
CG14036	0	1	1	0	FLYBASE:FBgn0031677,GeneID:33735	Gametocyte-specific factor 1	GO:0005737,GO:0046872,GO:0030154,GO:0007283	cytoplasm|metal ion binding|cell differentiation|spermatogenesis
CG14044	0	1	0	0	FLYBASE:FBgn0031650,GeneID:33702
CG14053	0	1	1	0	FLYBASE:FBgn0029603,GeneID:31197
CG14057	0	1	1	0	FLYBASE:FBgn0036696,GeneID:39915	Ribonuclease P/MRP protein subunit POP5	GO:0005655,GO:0005654,GO:0004526,GO:0009249,GO:0001682	nucleolar ribonuclease P complex|nucleoplasm|ribonuclease P activity|protein lipoylation|tRNA 5'-leader removal	dme03013,dme03008	RNA transport|Ribosome biogenesis in eukaryotes
CG14069	0	0	1	0	FLYBASE:FBgn0032315,GeneID:34510
CG14072	0	1	1	0	FLYBASE:FBgn0032318,GeneID:34513
CG14073	0	1	1	0	FLYBASE:FBgn0036814,GeneID:40046	BCL-6 corepressor	GO:0005739,GO:0005634,GO:0031519,GO:0031072,GO:0042826,GO:0000977,GO:0003714,GO:0008134,GO:0044212,GO:0004842,GO:0007507,GO:0035518,GO:0030502,GO:0000415,GO:0051572,GO:0070171,GO:0000122,GO:0045892,GO:0042476,GO:0060021,GO:0065001,GO:0006351	mitochondrion|nucleus|PcG protein complex|heat shock protein binding|histone deacetylase binding|RNA polymerase II regulatory region sequence-specific DNA binding|transcription corepressor activity|transcription factor binding|transcription regulatory region DNA binding|ubiquitin-protein transferase activity|heart development|histone H2A monoubiquitination|negative regulation of bone mineralizati…
CG14074	0	1	1	0	FLYBASE:FBgn0036818,GeneID:40051
CG14075	0	1	1	0	FLYBASE:FBgn0036835,GeneID:40071
CG14100	0	1	1	0	FLYBASE:FBgn0036889,GeneID:40132	rRNA methyltransferase 3, mitochondrial {ECO:0000250|UniProtKB:Q9HC36}	GO:0005875,GO:0005739,GO:0008168,GO:0003723,GO:0008173,GO:0001510,GO:0006364	microtubule associated complex|mitochondrion|methyltransferase activity|RNA binding|RNA methyltransferase activity|RNA methylation|rRNA processing
CG14102	0	1	1	0	FLYBASE:FBgn0036906,GeneID:40156
CG14105	0	1	1	0	FLYBASE:FBgn0036359,GeneID:39507	Tetratricopeptide repeat protein 36 homolog
CG14109	1	1	0	0	FLYBASE:FBgn0036364,GeneID:39512
CG14115	0	1	1	0	FLYBASE:FBgn0036343,GeneID:39487
CG14117	0	1	1	0	FLYBASE:FBgn0036331,GeneID:39473
CG14120	0	1	1	0	FLYBASE:FBgn0036321,GeneID:39463
CG14125	0	1	0	0	FLYBASE:FBgn0036232,GeneID:39359
CG14131	0	1	1	0	FLYBASE:FBgn0036205,GeneID:39328
CG14132	1	1	1	0	FLYBASE:FBgn0040817,GeneID:50290
CG14141	0	1	1	0	FLYBASE:FBgn0036146,GeneID:39264	Immunoglobulin domain-containing protein oig-4 {ECO:0000305}	GO:0030054,GO:0005615,GO:0031594	cell junction|extracellular space|neuromuscular junction
CG14147	0	1	0	0	FLYBASE:FBgn0036112,GeneID:39227
CG14153	0	1	1	0	FLYBASE:FBgn0036094,GeneID:39208
CG14160	0	1	1	0	FLYBASE:FBgn0036066,GeneID:39177
CG14174	0	1	0	0	FLYBASE:FBgn0036036,GeneID:39139
CG14186	0	1	1	0	FLYBASE:FBgn0036935,GeneID:40196
CG14187	0	1	1	0	FLYBASE:FBgn0036938,GeneID:40199
CG14190	0	1	1	0	FLYBASE:FBgn0030979,GeneID:32891
CG14191	0	0	1	0	FLYBASE:FBgn0030981,GeneID:32893
CG14194	0	1	1	0	FLYBASE:FBgn0030996,GeneID:32908	Transmembrane protein 185B	GO:0016021	integral component of membrane
CG14195	0	1	1	0	FLYBASE:FBgn0030998,GeneID:32911
CG14196	0	1	1	0	FLYBASE:FBgn0031002,GeneID:32915	Monocarboxylate transporter 14	GO:0016021,GO:0005886,GO:0008028,GO:0015293	integral component of membrane|plasma membrane|monocarboxylic acid transmembrane transporter activity|symporter activity
CG14204	1	0	1	0	FLYBASE:FBgn0031032,GeneID:32950	Nose resistant to fluoxetine protein 6	GO:0016021,GO:0008289,GO:0016747,GO:0006869,GO:0007275	integral component of membrane|lipid binding|transferase activity, transferring acyl groups other than amino-acyl groups|lipid transport|multicellular organism development
CG14205	1	1	0	0	FLYBASE:FBgn0031034,GeneID:32952	Nose resistant to fluoxetine protein 6	GO:0016021,GO:0008289,GO:0016747,GO:0006869,GO:0007275	integral component of membrane|lipid binding|transferase activity, transferring acyl groups other than amino-acyl groups|lipid transport|multicellular organism development
CG14207	1	1	0	0	FLYBASE:FBgn0031037,GeneID:32955	Heat shock protein beta-1	GO:0043292,GO:0005737,GO:0005622,GO:0005739,GO:0005634,GO:0005886,GO:0030018,GO:0042802,GO:0044183,GO:0005080,GO:0008426,GO:0051016,GO:0061077,GO:0030837,GO:2001234,GO:1902176,GO:0006469,GO:0071901,GO:0032731,GO:0042535,GO:0043122,GO:0009408	contractile fiber|cytoplasm|intracellular|mitochondrion|nucleus|plasma membrane|Z disc|identical protein binding|protein binding involved in protein folding|protein kinase C binding|protein kinase C inhibitor activity|barbed-end actin filament capping|chaperone-mediated protein folding|negative regulation of actin filament polymerization|negative regulation of apoptotic signaling pathway|negative…
CG14210	0	1	0	0	FLYBASE:FBgn0031040,GeneID:32958
CG14215	0	1	1	0	FLYBASE:FBgn0031052,GeneID:32971	Protein ELYS homolog	GO:0034399,GO:0051292	nuclear periphery|nuclear pore complex assembly
CG14218	0	1	1	0	FLYBASE:FBgn0031031,GeneID:32949
CG14219	1	1	1	0	FLYBASE:FBgn0031033,GeneID:32951	Nose resistant to fluoxetine protein 6	GO:0016021,GO:0008289,GO:0016747,GO:0006869,GO:0007275	integral component of membrane|lipid binding|transferase activity, transferring acyl groups other than amino-acyl groups|lipid transport|multicellular organism development
CG14220	0	1	1	0	FLYBASE:FBgn0031036,GeneID:32954	Sin3 histone deacetylase corepressor complex component SDS3	GO:0005634,GO:0006915,GO:0016575,GO:0043065,GO:0006355,GO:0006351	nucleus|apoptotic process|histone deacetylation|positive regulation of apoptotic process|regulation of transcription, DNA-templated|transcription, DNA-templated
CG14223	0	1	1	0	FLYBASE:FBgn0031053,GeneID:32972
CG14229	0	1	0	0	FLYBASE:FBgn0031059,GeneID:32980
CG14230	0	1	1	0	FLYBASE:FBgn0031062,GeneID:32984	Probable RNA-binding protein CG14230	GO:0003729,GO:0000166,GO:0022008	mRNA binding|nucleotide binding|neurogenesis
CG14234	0	1	1	0	FLYBASE:FBgn0031065,GeneID:32988
CG14245	1	1	1	0	FLYBASE:FBgn0039452,GeneID:3772449
CG14246	0	1	1	0	FLYBASE:FBgn0040608,GeneID:3772140
CG14247	1	1	1	0	FLYBASE:FBgn0039454,GeneID:43221
CG14253	1	1	1	0	FLYBASE:FBgn0039467,GeneID:43243
CG14257	0	1	1	0	FLYBASE:FBgn0039479,GeneID:43257
CG14258	0	0	1	0	FLYBASE:FBgn0039482,GeneID:43260	Protein takeout	GO:0005576,GO:0005615,GO:0008343,GO:0042595,GO:0007623,GO:0007631,GO:0008049,GO:0007617,GO:0042594,GO:0007622	extracellular region|extracellular space|adult feeding behavior|behavioral response to starvation|circadian rhythm|feeding behavior|male courtship behavior|mating behavior|response to starvation|rhythmic behavior
CG14259	0	1	1	0	FLYBASE:FBgn0039483,GeneID:43261	Protein takeout	GO:0005576,GO:0005615,GO:0008343,GO:0042595,GO:0007623,GO:0007631,GO:0008049,GO:0007617,GO:0042594,GO:0007622	extracellular region|extracellular space|adult feeding behavior|behavioral response to starvation|circadian rhythm|feeding behavior|male courtship behavior|mating behavior|response to starvation|rhythmic behavior
CG14273	0	1	0	0	FLYBASE:FBgn0032024,GeneID:34146
CG14274	1	1	1	0	FLYBASE:FBgn0032023,GeneID:34145
CG14275	0	1	1	0	FLYBASE:FBgn0032022,GeneID:34144
CG14285	0	1	0	0	FLYBASE:FBgn0038674,GeneID:42281
CG14286	0	1	1	0	FLYBASE:FBgn0038673,GeneID:42280	UPF0488 protein CG14286
CG14291	1	0	0	0	FLYBASE:FBgn0038660,GeneID:42266	N-sulphoglucosamine sulphohydrolase	GO:0070062,GO:0043202,GO:0005764,GO:0046872,GO:0016250,GO:0008484,GO:0006027,GO:0030200	extracellular exosome|lysosomal lumen|lysosome|metal ion binding|N-sulfoglucosamine sulfohydrolase activity|sulfuric ester hydrolase activity|glycosaminoglycan catabolic process|heparan sulfate proteoglycan catabolic process	dme00531,dme04142	Glycosaminoglycan degradation|Lysosome
CG14292	1	1	0	0	FLYBASE:FBgn0038658,GeneID:42264
CG14297	0	0	1	0	FLYBASE:FBgn0038655,GeneID:42260	Low molecular weight phosphotyrosine protein phosphatase	GO:0005737,GO:0009898,GO:0070062,GO:0003993,GO:0004726	cytoplasm|cytoplasmic side of plasma membrane|extracellular exosome|acid phosphatase activity|non-membrane spanning protein tyrosine phosphatase activity
CG14298	0	1	1	0	FLYBASE:FBgn0038654,GeneID:42259	Amyloid beta A4 protein	GO:0016020,GO:0004867	membrane|serine-type endopeptidase inhibitor activity
CG14300	0	0	1	0	FLYBASE:FBgn0038643,GeneID:3346166
CG14302	1	0	1	0	FLYBASE:FBgn0038647,GeneID:42252
CG14309	0	1	1	1	FLYBASE:FBgn0038611,GeneID:42212
CG14312	0	0	1	0	FLYBASE:FBgn0038596,GeneID:42195
CG14314	0	1	1	0	FLYBASE:FBgn0038581,GeneID:42179
CG14322	0	1	1	0	FLYBASE:FBgn0038532,GeneID:42124	Zinc finger protein 106	GO:0005829,GO:0016020,GO:0005730,GO:0046872,GO:0044822,GO:0017124,GO:0008286	cytosol|membrane|nucleolus|metal ion binding|poly(A) RNA binding|SH3 domain binding|insulin receptor signaling pathway
CG14329	0	1	1	0	FLYBASE:FBgn0038525,GeneID:42116
CG14331	0	1	0	0	FLYBASE:FBgn0038510,GeneID:42099	Bifunctional arginine demethylase and lysyl-hydroxylase psr-1	GO:0005887,GO:0005634,GO:0042802,GO:0046872,GO:0070815,GO:0001786,GO:0016569,GO:0043652,GO:0018395,GO:0006355,GO:0006351	integral component of plasma membrane|nucleus|identical protein binding|metal ion binding|peptidyl-lysine 5-dioxygenase activity|phosphatidylserine binding|covalent chromatin modification|engulfment of apoptotic cell|peptidyl-lysine hydroxylation to 5-hydroxy-L-lysine|regulation of transcription, DNA-templated|transcription, DNA-templated
CG14339	1	0	0	0	FLYBASE:FBgn0031301,GeneID:33286
CG1434	0	1	1	0	FLYBASE:FBgn0030554,GeneID:32377	tRNA-dihydrouridine(20) synthase [NAD(P)+]-like	GO:0005737,GO:0005829,GO:0005783,GO:0005739,GO:0003725,GO:0050660,GO:0004860,GO:0017150,GO:0060548	cytoplasm|cytosol|endoplasmic reticulum|mitochondrion|double-stranded RNA binding|flavin adenine dinucleotide binding|protein kinase inhibitor activity|tRNA dihydrouridine synthase activity|negative regulation of cell death
CG14352	0	1	1	0	FLYBASE:FBgn0031351,GeneID:33341
CG14357	0	1	1	0	FLYBASE:FBgn0038204,GeneID:41716
CG14367	0	0	1	0	FLYBASE:FBgn0038170,GeneID:41676	Cilia- and flagella-associated protein 36 {ECO:0000312|HGNC:HGNC:30540}	GO:0042995,GO:0005737,GO:0005634	cell projection|cytoplasm|nucleus
CG14372	0	1	1	0	FLYBASE:FBgn0038156,GeneID:41657	Hemicentin-1	GO:0005604,GO:0005938,GO:0030054,GO:0032154,GO:0070062,GO:0005509,GO:0007049,GO:0051301,GO:0050896,GO:0007601	basement membrane|cell cortex|cell junction|cleavage furrow|extracellular exosome|calcium ion binding|cell cycle|cell division|response to stimulus|visual perception
CG14397	0	1	1	0	FLYBASE:FBgn0032914,GeneID:8674022
CG14401	0	1	0	0	FLYBASE:FBgn0032900,GeneID:35358
CG14406	0	1	1	0	FLYBASE:FBgn0030595,GeneID:32421
CG1441	0	1	1	0	FLYBASE:FBgn0033464,GeneID:36029	Putative fatty acyl-CoA reductase CG5065 {ECO:0000250|UniProtKB:Q922J9, ECO:0000312|EMBL:AAF57974.1}	GO:0016021,GO:0005778,GO:0005777,GO:0018472,GO:0034525,GO:0044104,GO:0018474,GO:0034520,GO:0004028,GO:0034538,GO:0034530,GO:0019115,GO:0018473,GO:0034822,GO:0080019,GO:0034832,GO:0043796,GO:0043878,GO:0050062,GO:0052814,GO:0043870,GO:0043745,GO:0034602,GO:0034601,GO:0034604,GO:0018475,GO:0008611,GO:0035336,GO:0010025	integral component of membrane|peroxisomal membrane|peroxisome|1-hydroxy-2-naphthaldehyde dehydrogenase activity|1-naphthaldehyde dehydrogenase activity|2,5-dioxovalerate dehydrogenase (NAD+) activity|2-carboxybenzaldehyde dehydrogenase activity|2-naphthaldehyde dehydrogenase activity|3-chloroallyl aldehyde dehydrogenase activity|3-methylsalicylaldehyde dehydrogenase activity|4-hydroxymethylsalic…
CG14411	0	1	0	0	FLYBASE:FBgn0030582,GeneID:32408	Myotubularin-related protein 10-B
CG14431	1	1	1	0	FLYBASE:FBgn0029922,GeneID:31639	Histone-lysine N-methyltransferase setd3	GO:0000790,GO:0046975,GO:0042800,GO:0003713,GO:0010452,GO:0051568,GO:0018027,GO:0018026,GO:0018023,GO:0045944,GO:0045893,GO:0006351	nuclear chromatin|histone methyltransferase activity (H3-K36 specific)|histone methyltransferase activity (H3-K4 specific)|transcription coactivator activity|histone H3-K36 methylation|histone H3-K4 methylation|peptidyl-lysine dimethylation|peptidyl-lysine monomethylation|peptidyl-lysine trimethylation|positive regulation of transcription from RNA polymerase II promoter|positive regulation of tra…
CG14434	0	1	1	0	FLYBASE:FBgn0029915,GeneID:31632
CG14438	0	1	1	0	FLYBASE:FBgn0029899,GeneID:31615
CG14439	0	1	1	0	FLYBASE:FBgn0029898,GeneID:31614	Protein spinster homolog 1	GO:0016021,GO:0005765,GO:0005743,GO:0031982,GO:0046624,GO:0097352,GO:0006914,GO:0090398,GO:0040011,GO:0003376,GO:0055085	integral component of membrane|lysosomal membrane|mitochondrial inner membrane|vesicle|sphingolipid transporter activity|autophagosome maturation|autophagy|cellular senescence|locomotion|sphingosine-1-phosphate signaling pathway|transmembrane transport
CG14440	0	1	0	0	FLYBASE:FBgn0029894,GeneID:31610
CG14442	0	1	1	0	FLYBASE:FBgn0029893,GeneID:31609
CG14445	0	1	1	0	FLYBASE:FBgn0029851,GeneID:31556
CG14450	0	1	0	0	FLYBASE:FBgn0037184,GeneID:40490	Transcription elongation factor, mitochondrial	GO:0030529,GO:0005759,GO:0042645,GO:0030337,GO:0006119,GO:0006355,GO:0006390	intracellular ribonucleoprotein complex|mitochondrial matrix|mitochondrial nucleoid|DNA polymerase processivity factor activity|oxidative phosphorylation|regulation of transcription, DNA-templated|transcription from mitochondrial promoter
CG14456	1	1	1	0	FLYBASE:FBgn0037176,GeneID:40481
CG14457	1	1	1	0	FLYBASE:FBgn0037174,GeneID:40479	Protein takeout	GO:0005576,GO:0005615,GO:0008343,GO:0042595,GO:0007623,GO:0007631,GO:0008049,GO:0007617,GO:0042594,GO:0007622	extracellular region|extracellular space|adult feeding behavior|behavioral response to starvation|circadian rhythm|feeding behavior|male courtship behavior|mating behavior|response to starvation|rhythmic behavior
CG14464	0	1	1	0	FLYBASE:FBgn0033000,GeneID:3355132	ARL14 effector protein	GO:0005737	cytoplasm
CG14478	0	1	1	0	FLYBASE:FBgn0028953,GeneID:36964	Transposable element Tc3 transposase	GO:0005634,GO:0003677,GO:0032502,GO:0015074,GO:0006313	nucleus|DNA binding|developmental process|DNA integration|transposition, DNA-mediated
CG14483	0	1	1	0	FLYBASE:FBgn0034248,GeneID:36995	Protein PET100 homolog, mitochondrial	GO:0031305,GO:0051082,GO:0033617	integral component of mitochondrial inner membrane|unfolded protein binding|mitochondrial respiratory chain complex IV assembly
CG14495	0	1	1	0	FLYBASE:FBgn0034293,GeneID:37056
CG14499	1	1	1	0	FLYBASE:FBgn0034317,GeneID:37086
CG14500	0	1	1	0	FLYBASE:FBgn0034318,GeneID:37087	C-type lectin 37Da {ECO:0000305}	GO:0005576,GO:0005534,GO:0046872,GO:0016339	extracellular region|galactose binding|metal ion binding|calcium-dependent cell-cell adhesion via plasma membrane cell adhesion molecules
CG14502	0	1	0	0	FLYBASE:FBgn0034321,GeneID:37092
CG14515	1	0	0	0	FLYBASE:FBgn0039648,GeneID:43454	Putative defense protein 3	GO:0005576,GO:0042742,GO:0042832,GO:0045087	extracellular region|defense response to bacterium|defense response to protozoan|innate immune response
CG14516	0	1	1	0	FLYBASE:FBgn0039640,GeneID:43444	Aminopeptidase Ey {ECO:0000303|PubMed:9734335}	GO:0005737,GO:0016021,GO:0005886,GO:0070006,GO:0042277,GO:0008270,GO:0043171,GO:0006508	cytoplasm|integral component of membrane|plasma membrane|metalloaminopeptidase activity|peptide binding|zinc ion binding|peptide catabolic process|proteolysis	dme00480	Glutathione metabolism
CG14523	0	1	1	0	FLYBASE:FBgn0039612,GeneID:43411	Endothelin-converting enzyme 2 region	GO:0030659,GO:0000139,GO:0016021,GO:0046872,GO:0004222,GO:0008168,GO:0007420,GO:0010002,GO:0007267,GO:0007507,GO:0016486	cytoplasmic vesicle membrane|Golgi membrane|integral component of membrane|metal ion binding|metalloendopeptidase activity|methyltransferase activity|brain development|cardioblast differentiation|cell-cell signaling|heart development|peptide hormone processing
CG14526	0	1	0	0	FLYBASE:FBgn0027578,GeneID:43413	Endothelin-converting enzyme-like 1	GO:0005887,GO:0046872,GO:0004222,GO:0008237,GO:0007218,GO:0003016	integral component of plasma membrane|metal ion binding|metalloendopeptidase activity|metallopeptidase activity|neuropeptide signaling pathway|respiratory system process
CG14527	0	1	1	0	FLYBASE:FBgn0039613,GeneID:43412	Neprilysin-21	GO:0016021,GO:0005886,GO:0046872,GO:0004222	integral component of membrane|plasma membrane|metal ion binding|metalloendopeptidase activity
CG14528	1	1	1	0	FLYBASE:FBgn0039611,GeneID:43410	Neprilysin-1	GO:0005576,GO:0046872,GO:0004222	extracellular region|metal ion binding|metalloendopeptidase activity
CG14529	1	1	0	0	FLYBASE:FBgn0039609,GeneID:43408	Endothelin-converting enzyme 1
CG14543	0	1	1	0	FLYBASE:FBgn0039404,GeneID:43167	Pre-rRNA-processing protein TSR2 homolog	GO:0005634,GO:0000462	nucleus|maturation of SSU-rRNA from tricistronic rRNA transcript (SSU-rRNA, 5.8S rRNA, LSU-rRNA)
CG14544	0	1	1	0	FLYBASE:FBgn0039407,GeneID:43170	tRNA (adenine(58)-N(1))-methyltransferase catalytic subunit TRMT61A	GO:0005634,GO:0031515,GO:0016429	nucleus|tRNA (m1A) methyltransferase complex|tRNA (adenine-N1-)-methyltransferase activity
CG14545	0	1	1	0	FLYBASE:FBgn0040602,GeneID:50075
CG14561	0	1	1	0	FLYBASE:FBgn0037149,GeneID:40447
CG14562	0	1	1	0	FLYBASE:FBgn0037142,GeneID:40439
CG14566	0	1	1	0	FLYBASE:FBgn0037127,GeneID:40421
CG14567	1	1	1	0	FLYBASE:FBgn0037126,GeneID:40420
CG14589	0	0	1	0	FLYBASE:FBgn0033063,GeneID:35541
CG14591	0	1	1	0	FLYBASE:FBgn0033054,GeneID:35531	Transmembrane protein 164	GO:0016021	integral component of membrane
CG14606	1	1	1	0	FLYBASE:FBgn0037485,GeneID:40866	Facilitated trehalose transporter Tret1 {ECO:0000250|UniProtKB:Q7PIR5}	GO:0016021,GO:0005886,GO:0015574,GO:0015771	integral component of membrane|plasma membrane|trehalose transmembrane transporter activity|trehalose transport
CG14607	0	1	1	0	FLYBASE:FBgn0037488,GeneID:40869
CG1461	0	1	1	0	FLYBASE:FBgn0030558,GeneID:32381	Tyrosine aminotransferase	GO:0005739,GO:0016597,GO:0080130,GO:0004838,GO:0030170,GO:0006103,GO:0009058,GO:0006536,GO:0006559,GO:0051384,GO:0046689,GO:0006979,GO:0006572	mitochondrion|amino acid binding|L-phenylalanine:2-oxoglutarate aminotransferase activity|L-tyrosine:2-oxoglutarate aminotransferase activity|pyridoxal phosphate binding|2-oxoglutarate metabolic process|biosynthetic process|glutamate metabolic process|L-phenylalanine catabolic process|response to glucocorticoid|response to mercury ion|response to oxidative stress|tyrosine catabolic process
CG14615	0	1	0	0	FLYBASE:FBgn0031184,GeneID:33129
CG14618	0	1	1	0	FLYBASE:FBgn0031189,GeneID:33134	tRNA methyltransferase 10 homolog A	GO:0008168	methyltransferase activity
CG14621	0	1	0	0	FLYBASE:FBgn0031183,GeneID:33128	Solute carrier family 35 member E1 homolog	GO:0016021,GO:0034219	integral component of membrane|carbohydrate transmembrane transport
CG14624	0	1	0	0	FLYBASE:FBgn0040357,GeneID:31068
CG14625	0	1	0	0	FLYBASE:FBgn0040358,GeneID:31066
CG14629	0	1	1	0	FLYBASE:FBgn0040398,GeneID:31055	27 kDa hemolymph protein	GO:0005576	extracellular region
CG1463	0	1	1	0	FLYBASE:FBgn0030406,GeneID:32211	Box C/D snoRNA protein 1	GO:0070062,GO:0070761,GO:0051117,GO:0019899,GO:0042802,GO:0046872,GO:0001094,GO:0000492,GO:0051259,GO:0042254,GO:0048254	extracellular exosome|pre-snoRNP complex|ATPase binding|enzyme binding|identical protein binding|metal ion binding|TFIID-class transcription factor binding|box C/D snoRNP assembly|protein oligomerization|ribosome biogenesis|snoRNA localization
CG14634	0	1	0	0	FLYBASE:FBgn0040892,GeneID:50366
CG14636	1	0	1	0	FLYBASE:FBgn0037217,GeneID:40526
CG14642	1	1	0	0	FLYBASE:FBgn0037222,GeneID:40532	Serine protease snake	GO:0005576,GO:0008233,GO:0004252,GO:0008236,GO:0009950,GO:0007311,GO:0016485,GO:0006508,GO:0008063	extracellular region|peptidase activity|serine-type endopeptidase activity|serine-type peptidase activity|dorsal/ventral axis specification|maternal specification of dorsal/ventral axis, oocyte, germ-line encoded|protein processing|proteolysis|Toll signaling pathway
CG14644	0	1	0	0	FLYBASE:FBgn0250821,GeneID:40536	Band 7 protein AAEL010189	GO:0016021	integral component of membrane
CG14645	0	1	0	0	FLYBASE:FBgn0040687,GeneID:50160
CG14650	0	1	1	0	FLYBASE:FBgn0037252,GeneID:40566	DnaJ homolog subfamily C member 14	GO:0005789,GO:0070062,GO:0016021,GO:0016020,GO:0005730,GO:0005654,GO:0015031	endoplasmic reticulum membrane|extracellular exosome|integral component of membrane|membrane|nucleolus|nucleoplasm|protein transport
CG14655	1	1	0	0	FLYBASE:FBgn0037275,GeneID:40594	Zinc finger protein 554	GO:0005730,GO:0005634,GO:0003677,GO:0046872,GO:0006355,GO:0006351	nucleolus|nucleus|DNA binding|metal ion binding|regulation of transcription, DNA-templated|transcription, DNA-templated
CG14658	0	0	1	0	FLYBASE:FBgn0037283,GeneID:40603
CG14661	0	1	1	0	FLYBASE:FBgn0037288,GeneID:40611	Circadian clock-controlled protein	GO:0005615,GO:0007623,GO:0032504	extracellular space|circadian rhythm|multicellular organism reproduction
CG14662	0	1	1	0	FLYBASE:FBgn0037291,GeneID:40614
CG14664	0	1	0	0	FLYBASE:FBgn0040682,GeneID:12798232
CG14667	0	1	0	0	FLYBASE:FBgn0037317,GeneID:40643	Transcription factor Ouib {ECO:0000305|PubMed:26658797}	GO:0005634,GO:0003677,GO:0003700,GO:0008270,GO:0002168,GO:0045998,GO:0045944,GO:0006355,GO:0006351	nucleus|DNA binding|transcription factor activity, sequence-specific DNA binding|zinc ion binding|instar larval development|positive regulation of ecdysteroid biosynthetic process|positive regulation of transcription from RNA polymerase II promoter|regulation of transcription, DNA-templated|transcription, DNA-templated
CG14669	0	1	1	0	FLYBASE:FBgn0037326,GeneID:40652	Ras-like protein family member 10B	GO:0005622,GO:0005886,GO:0005525,GO:0090277,GO:0003050,GO:0007264	intracellular|plasma membrane|GTP binding|positive regulation of peptide hormone secretion|regulation of systemic arterial blood pressure by atrial natriuretic peptide|small GTPase mediated signal transduction
CG1468	1	1	0	0	FLYBASE:FBgn0030157,GeneID:31920
CG14683	0	1	0	0	FLYBASE:FBgn0037822,GeneID:41278	Probable methyltransferase-like protein 15 homolog	GO:0071424,GO:0070475	rRNA (cytosine-N4-)-methyltransferase activity|rRNA base methylation
CG14687	0	1	1	0	FLYBASE:FBgn0037835,GeneID:41297
CG14691	1	0	1	0	FLYBASE:FBgn0037829,GeneID:41287	Synaptic vesicle glycoprotein 2B	GO:0001669,GO:0030054,GO:0016021,GO:0016020,GO:0008021,GO:0030672,GO:0043195,GO:0022857,GO:0001504	acrosomal vesicle|cell junction|integral component of membrane|membrane|synaptic vesicle|synaptic vesicle membrane|terminal bouton|transmembrane transporter activity|neurotransmitter uptake
CG14692	0	1	1	0	FLYBASE:FBgn0037836,GeneID:41298
CG14694	0	1	1	0	FLYBASE:FBgn0037845,GeneID:41307	Thiamine transporter 2	GO:0016021,GO:0015403	integral component of membrane|thiamine uptake transmembrane transporter activity
CG14695	1	1	0	0	FLYBASE:FBgn0037850,GeneID:41314
CG14696	0	1	1	0	FLYBASE:FBgn0037853,GeneID:41317	Arrestin domain-containing protein 17 {ECO:0000305}	GO:0030346,GO:0007610	protein phosphatase 2B binding|behavior
CG14710	0	1	1	0	FLYBASE:FBgn0037920,GeneID:41393	Transcription factor Ouib {ECO:0000305|PubMed:26658797}	GO:0005634,GO:0003677,GO:0003700,GO:0008270,GO:0002168,GO:0045998,GO:0045944,GO:0006355,GO:0006351	nucleus|DNA binding|transcription factor activity, sequence-specific DNA binding|zinc ion binding|instar larval development|positive regulation of ecdysteroid biosynthetic process|positive regulation of transcription from RNA polymerase II promoter|regulation of transcription, DNA-templated|transcription, DNA-templated
CG14711	0	1	1	0	FLYBASE:FBgn0037922,GeneID:41395	Transcription factor Ouib {ECO:0000305|PubMed:26658797}	GO:0005634,GO:0003677,GO:0003700,GO:0008270,GO:0002168,GO:0045998,GO:0045944,GO:0006355,GO:0006351	nucleus|DNA binding|transcription factor activity, sequence-specific DNA binding|zinc ion binding|instar larval development|positive regulation of ecdysteroid biosynthetic process|positive regulation of transcription from RNA polymerase II promoter|regulation of transcription, DNA-templated|transcription, DNA-templated
CG14712	0	1	1	0	FLYBASE:FBgn0037924,GeneID:41397				dme03013	RNA transport
CG14715	1	0	1	0	FLYBASE:FBgn0037930,GeneID:41403	Peptidyl-prolyl cis-trans isomerase FKBP2	GO:0005789,GO:0070062,GO:0005528,GO:0003755,GO:0061077	endoplasmic reticulum membrane|extracellular exosome|FK506 binding|peptidyl-prolyl cis-trans isomerase activity|chaperone-mediated protein folding
CG14722	0	1	0	0	FLYBASE:FBgn0037943,GeneID:41419	WD repeat-containing protein 55 homolog	GO:0050829,GO:0042273,GO:0006364	defense response to Gram-negative bacterium|ribosomal large subunit biogenesis|rRNA processing
CG14742	0	1	1	0	FLYBASE:FBgn0037997,GeneID:12797890
CG14743	1	0	0	0	FLYBASE:FBgn0033326,GeneID:35860	Sodium/potassium/calcium exchanger 6, mitochondrial	GO:0032592,GO:0030061,GO:0005743,GO:0005739,GO:0042383,GO:0005432,GO:0042802,GO:0042803,GO:0042593,GO:0051560,GO:0006851,GO:0051480,GO:0050796,GO:0050896	integral component of mitochondrial membrane|mitochondrial crista|mitochondrial inner membrane|mitochondrion|sarcolemma|calcium:sodium antiporter activity|identical protein binding|protein homodimerization activity|glucose homeostasis|mitochondrial calcium ion homeostasis|mitochondrial calcium ion transport|regulation of cytosolic calcium ion concentration|regulation of insulin secretion|response…
CG14749	0	1	1	0	FLYBASE:FBgn0033316,GeneID:35849	Nucleoporin GLE1	GO:0005737,GO:0005739,GO:0005643,GO:0044614,GO:0000822,GO:0005543,GO:0031369,GO:0006406,GO:0016973,GO:0015031,GO:0006446,GO:0006449	cytoplasm|mitochondrion|nuclear pore|nuclear pore cytoplasmic filaments|inositol hexakisphosphate binding|phospholipid binding|translation initiation factor binding|mRNA export from nucleus|poly(A)+ mRNA export from nucleus|protein transport|regulation of translational initiation|regulation of translational termination
CG14757	0	1	1	0	FLYBASE:FBgn0033274,GeneID:35797	Succinate dehydrogenase assembly factor 2-A, mitochondrial {ECO:0000255|HAMAP-Rule:MF_03057}	GO:0005759,GO:0005739,GO:0005507,GO:0055070,GO:0006121,GO:0034553,GO:0018293,GO:0006099	mitochondrial matrix|mitochondrion|copper ion binding|copper ion homeostasis|mitochondrial electron transport, succinate to ubiquinone|mitochondrial respiratory chain complex II assembly|protein-FAD linkage|tricarboxylic acid cycle
CG14764	0	1	0	0	FLYBASE:FBgn0033236,GeneID:35749
CG14777	0	1	1	0	FLYBASE:FBgn0026872,GeneID:31099	PXMP2/4 family protein 4	GO:0005737,GO:0016021	cytoplasm|integral component of membrane	dme04146	Peroxisome
CG14780	0	1	1	0	FLYBASE:FBgn0025383,GeneID:31102	Trypsin-3	GO:0005737,GO:0005576,GO:0004252,GO:0007586	cytoplasm|extracellular region|serine-type endopeptidase activity|digestion
CG14798	0	1	1	0	FLYBASE:FBgn0029588,GeneID:31126	Alpha-ketoglutarate-dependent dioxygenase alkB homolog 7, mitochondrial	GO:0005759,GO:0051213,GO:0046872,GO:0006974,GO:0006631,GO:0010883,GO:1902445	mitochondrial matrix|dioxygenase activity|metal ion binding|cellular response to DNA damage stimulus|fatty acid metabolic process|regulation of lipid storage|regulation of mitochondrial membrane permeability involved in programmed necrotic cell death
CG14803	0	1	1	0	FLYBASE:FBgn0023513,GeneID:31142	Protein MMS22-like	GO:0043596,GO:0000724,GO:0031297	nuclear replication fork|double-strand break repair via homologous recombination|replication fork processing
CG14805	0	1	0	0	FLYBASE:FBgn0023514,GeneID:31146	WD repeat-containing protein 18	GO:0007368,GO:0070121	determination of left/right symmetry|Kupffer's vesicle development
CG14814	0	1	1	0	FLYBASE:FBgn0023515,GeneID:31139	Acidic repeat-containing protein	GO:0005634,GO:0080111	nucleus|DNA demethylation
CG14818	0	1	1	0	FLYBASE:FBgn0026088,GeneID:31147	UPF0184 protein CG14818	GO:0019233	sensory perception of pain
CG14820	1	1	1	0	FLYBASE:FBgn0035718,GeneID:38754	Zinc carboxypeptidase A 1	GO:0005615,GO:0004181,GO:0008270,GO:0007586	extracellular space|metallocarboxypeptidase activity|zinc ion binding|digestion
CG14823	1	1	1	0	FLYBASE:FBgn0035734,GeneID:38772	Lysozyme	GO:0005576,GO:0003796,GO:0019835,GO:0042742,GO:0008152	extracellular region|lysozyme activity|cytolysis|defense response to bacterium|metabolic process
CG14830	0	1	1	0	FLYBASE:FBgn0035755,GeneID:38800
CG14834	0	1	1	0	FLYBASE:FBgn0035768,GeneID:38814
CG14853	0	1	1	0	FLYBASE:FBgn0038246,GeneID:41771	Glutamate-rich protein 2
CG14854	0	1	1	0	FLYBASE:FBgn0038238,GeneID:41761
CG14855	0	1	1	0	FLYBASE:FBgn0038260,GeneID:41789	Organic cation transporter 1	GO:0016021,GO:0005887,GO:0005275,GO:0015226,GO:0015101,GO:0008340,GO:0015695	integral component of membrane|integral component of plasma membrane|amine transmembrane transporter activity|carnitine transmembrane transporter activity|organic cation transmembrane transporter activity|determination of adult lifespan|organic cation transport
CG14856	1	1	0	0	FLYBASE:FBgn0038261,GeneID:41790	Solute carrier family 22 member 13	GO:0016324,GO:0070062,GO:0005887,GO:0090416,GO:0015101,GO:0022891,GO:2001142,GO:0015695,GO:0015747	apical plasma membrane|extracellular exosome|integral component of plasma membrane|nicotinate transporter activity|organic cation transmembrane transporter activity|substrate-specific transmembrane transporter activity|nicotinate transport|organic cation transport|urate transport
CG14857	1	1	1	0	FLYBASE:FBgn0038262,GeneID:41791	Solute carrier family 22 member 21	GO:0005887,GO:0031231,GO:0005777,GO:0005524,GO:0015226,GO:0015491,GO:0009437,GO:0015879	integral component of plasma membrane|intrinsic component of peroxisomal membrane|peroxisome|ATP binding|carnitine transmembrane transporter activity|cation:cation antiporter activity|carnitine metabolic process|carnitine transport
CG14860	0	1	1	0	FLYBASE:FBgn0038273,GeneID:41803	Nuclear pore complex protein Nup93	GO:0031965,GO:0034399,GO:0005643,GO:0017056,GO:0051292,GO:0016973,GO:0006606	nuclear membrane|nuclear periphery|nuclear pore|structural constituent of nuclear pore|nuclear pore complex assembly|poly(A)+ mRNA export from nucleus|protein import into nucleus
CG14877	1	1	0	0	FLYBASE:FBgn0038380,GeneID:41929	Atrial natriuretic peptide receptor 3	GO:0016021,GO:0005622,GO:0005886,GO:0008528,GO:0016941,GO:0007193,GO:0019933,GO:0002158,GO:0035810,GO:0008217,GO:0033688,GO:0001501	integral component of membrane|intracellular|plasma membrane|G-protein coupled peptide receptor activity|natriuretic peptide receptor activity|adenylate cyclase-inhibiting G-protein coupled receptor signaling pathway|cAMP-mediated signaling|osteoclast proliferation|positive regulation of urine volume|regulation of blood pressure|regulation of osteoblast proliferation|skeletal system development
CG14879	0	1	0	0	FLYBASE:FBgn0038419,GeneID:41982
CG14880	0	1	1	0	FLYBASE:FBgn0038422,GeneID:41986
CG14881	0	1	1	0	FLYBASE:FBgn0038425,GeneID:41990	Armadillo repeat-containing protein 7	GO:0005737,GO:0005634	cytoplasm|nucleus
CG14882	0	1	1	0	FLYBASE:FBgn0038429,GeneID:41994	Methionine synthase reductase	GO:0005737,GO:0045111,GO:0005654,GO:0030586,GO:0050444,GO:0071949,GO:0050660,GO:0010181,GO:0070402,GO:0003958,GO:0016723,GO:0006306,GO:0046655,GO:0043418,GO:0009086,GO:1904042	cytoplasm|intermediate filament cytoskeleton|nucleoplasm|[methionine synthase] reductase activity|aquacobalamin reductase (NADPH) activity|FAD binding|flavin adenine dinucleotide binding|FMN binding|NADPH binding|NADPH-hemoprotein reductase activity|oxidoreductase activity, oxidizing metal ions, NAD or NADP as acceptor|DNA methylation|folic acid metabolic process|homocysteine catabolic process|me…
CG14883	0	1	1	0	FLYBASE:FBgn0038432,GeneID:41997	Glycerophosphodiester phosphodiesterase 1	GO:0030659,GO:0016021,GO:0005886,GO:0008889,GO:0047395,GO:0046872,GO:0046475,GO:0006629	cytoplasmic vesicle membrane|integral component of membrane|plasma membrane|glycerophosphodiester phosphodiesterase activity|glycerophosphoinositol glycerophosphodiesterase activity|metal ion binding|glycerophospholipid catabolic process|lipid metabolic process
CG14893	0	1	1	0	FLYBASE:FBgn0038451,GeneID:42023	Fatty acyl-CoA reductase wat {ECO:0000305}	GO:0045177,GO:0016324,GO:0005737,GO:0016021,GO:0005777,GO:0018472,GO:0034525,GO:0044104,GO:0018474,GO:0034520,GO:0004028,GO:0034538,GO:0034530,GO:0019115,GO:0018473,GO:0034822,GO:0080019,GO:0034832,GO:0043796,GO:0043878,GO:0050062,GO:0052814,GO:0043870,GO:0043745,GO:0034602,GO:0034601,GO:0034604,GO:0018475,GO:0006629,GO:0035002,GO:0035336,GO:0035149,GO:0055114,GO:0010025	apical part of cell|apical plasma membrane|cytoplasm|integral component of membrane|peroxisome|1-hydroxy-2-naphthaldehyde dehydrogenase activity|1-naphthaldehyde dehydrogenase activity|2,5-dioxovalerate dehydrogenase (NAD+) activity|2-carboxybenzaldehyde dehydrogenase activity|2-naphthaldehyde dehydrogenase activity|3-chloroallyl aldehyde dehydrogenase activity|3-methylsalicylaldehyde dehydrogena…	dme04146	Peroxisome
CG14894	0	1	0	0	FLYBASE:FBgn0038428,GeneID:41993	Tetratricopeptide repeat protein 1	GO:0005737,GO:0005778,GO:0051082,GO:0006457	cytoplasm|peroxisomal membrane|unfolded protein binding|protein folding
CG14907	1	1	0	0	FLYBASE:FBgn0038455,GeneID:42031
CG1492	0	1	0	0	FLYBASE:FBgn0030361,GeneID:32164	Gamma-glutamyltranspeptidase 1 light chain
CG14931	0	1	1	0	FLYBASE:FBgn0032374,GeneID:34588
CG14932	0	1	1	0	FLYBASE:FBgn0032375,GeneID:34589
CG14933	0	1	1	0	FLYBASE:FBgn0040968,GeneID:50442
CG14945	1	1	1	0	FLYBASE:FBgn0032402,GeneID:34623	PI-PLC X domain-containing protein 1	GO:0008081,GO:0006629	phosphoric diester hydrolase activity|lipid metabolic process
CG14949	1	1	0	0	FLYBASE:FBgn0035358,GeneID:38328
CG14961	1	1	0	0	FLYBASE:FBgn0035439,GeneID:38414
CG14963	1	1	0	0	FLYBASE:FBgn0035409,GeneID:38383
CG14964	0	1	1	0	FLYBASE:FBgn0035410,GeneID:38384	Twitchin {ECO:0000303|PubMed:7190524}	GO:0031672,GO:0005524,GO:0046872,GO:0004674,GO:0051782,GO:0018105,GO:0018107	A band|ATP binding|metal ion binding|protein serine/threonine kinase activity|negative regulation of cell division|peptidyl-serine phosphorylation|peptidyl-threonine phosphorylation
CG14965	0	1	1	0	FLYBASE:FBgn0035414,GeneID:38388
CG14967	0	1	1	0	FLYBASE:FBgn0035420,GeneID:38395	Protein KIAA0100	GO:0005576	extracellular region
CG14968	1	1	0	0	FLYBASE:FBgn0035431,GeneID:38406
CG14982	1	1	0	0	FLYBASE:FBgn0035477,GeneID:38464
CG14984	0	1	0	0	FLYBASE:FBgn0035480,GeneID:38467
CG14989	0	1	1	0	FLYBASE:FBgn0035495,GeneID:38485
CG14990	1	1	1	0	FLYBASE:FBgn0035496,GeneID:38486	Serine protease 44	GO:0005576,GO:0004252	extracellular region|serine-type endopeptidase activity
CG14997	0	1	0	0	FLYBASE:FBgn0035515,GeneID:38514	Sulfide:quinone oxidoreductase, mitochondrial	GO:0005743,GO:0048038,GO:0070224,GO:0070813,GO:0070221	mitochondrial inner membrane|quinone binding|sulfide:quinone oxidoreductase activity|hydrogen sulfide metabolic process|sulfide oxidation, using sulfide:quinone oxidoreductase	dme00920	Sulfur metabolism
CG15011	0	1	1	0	FLYBASE:FBgn0035518,GeneID:38518	NF-X1-type zinc finger protein NFXL1	GO:0016021,GO:0005634,GO:0003700,GO:0008270	integral component of membrane|nucleus|transcription factor activity, sequence-specific DNA binding|zinc ion binding
CG15014	0	1	1	0	FLYBASE:FBgn0035532,GeneID:38533	THUMP domain-containing protein 1 homolog	GO:0003723,GO:0006400	RNA binding|tRNA modification
CG15021	0	1	1	0	FLYBASE:FBgn0035544,GeneID:38546
CG15043	1	1	0	0	FLYBASE:FBgn0030929,GeneID:32835
CG15044	1	1	0	0	FLYBASE:FBgn0030928,GeneID:32834
CG15046	1	1	0	0	FLYBASE:FBgn0030927,GeneID:32833
CG15047	0	1	1	0	FLYBASE:FBgn0030938,GeneID:32845
CG15056	0	1	0	0	FLYBASE:FBgn0030918,GeneID:32824
CG15065	1	1	1	0	FLYBASE:FBgn0040734,GeneID:50207	Immune-induced peptide 3	GO:0005576,GO:0019731,GO:0045087,GO:0009617,GO:0008063	extracellular region|antibacterial humoral response|innate immune response|response to bacterium|Toll signaling pathway
CG15067	1	1	1	0	FLYBASE:FBgn0034331,GeneID:37102
CG15068	1	1	0	0	FLYBASE:FBgn0040733,GeneID:50206	Immune-induced peptide 3	GO:0005576,GO:0019731,GO:0045087,GO:0009617,GO:0008063	extracellular region|antibacterial humoral response|innate immune response|response to bacterium|Toll signaling pathway
CG15073	0	1	1	0	FLYBASE:FBgn0034379,GeneID:37155	Transcription factor grauzone	GO:0005634,GO:0000987,GO:0008270,GO:0007349,GO:0007343,GO:0007143,GO:0045143,GO:0007279,GO:0045944,GO:0006357,GO:0006366	nucleus|core promoter proximal region sequence-specific DNA binding|zinc ion binding|cellularization|egg activation|female meiotic division|homologous chromosome segregation|pole cell formation|positive regulation of transcription from RNA polymerase II promoter|regulation of transcription from RNA polymerase II promoter|transcription from RNA polymerase II promoter
CG15082	0	1	1	0	FLYBASE:FBgn0034397,GeneID:37173
CG15084	0	1	0	0	FLYBASE:FBgn0034402,GeneID:37178	Coiled-coil domain-containing protein 130 homolog
CG15093	0	1	1	0	FLYBASE:FBgn0034390,GeneID:37166	Probable 3-hydroxyisobutyrate dehydrogenase, mitochondrial	GO:0005811,GO:0005739,GO:0008442,GO:0051287,GO:0004616,GO:0006520,GO:0006574	lipid particle|mitochondrion|3-hydroxyisobutyrate dehydrogenase activity|NAD binding|phosphogluconate dehydrogenase (decarboxylating) activity|cellular amino acid metabolic process|valine catabolic process	dme00280	Valine, leucine and isoleucine degradation
CG15096	0	0	1	0	FLYBASE:FBgn0034394,GeneID:37170	Putative inorganic phosphate cotransporter	GO:0016021,GO:0015114,GO:0015293,GO:0022857,GO:0006820,GO:0006814,GO:0055085	integral component of membrane|phosphate ion transmembrane transporter activity|symporter activity|transmembrane transporter activity|anion transport|sodium ion transport|transmembrane transport
CG15098	0	1	0	0	FLYBASE:FBgn0034398,GeneID:37174
CG15107	0	1	1	0	FLYBASE:FBgn0041702,GeneID:59128
CG15117	0	1	0	0	FLYBASE:FBgn0034417,GeneID:37197	Beta-glucuronidase	GO:0005783,GO:0070062,GO:0005615,GO:0043231,GO:0005764,GO:0016020,GO:0004566,GO:0016787,GO:0019904,GO:0005102,GO:0005975	endoplasmic reticulum|extracellular exosome|extracellular space|intracellular membrane-bounded organelle|lysosome|membrane|beta-glucuronidase activity|hydrolase activity|protein domain specific binding|receptor binding|carbohydrate metabolic process	dme00040,dme00531,dme00860,dme00983,dme04142	Pentose and glucuronate interconversions|Glycosaminoglycan degradation|Porphyrin and chlorophyll metabolism|Drug metabolism - other enzymes|Lysosome
CG15120	1	1	1	0	FLYBASE:FBgn0034454,GeneID:37248	Parkin coregulated gene protein homolog	GO:0044297,GO:0005929,GO:0005829,GO:0005739,GO:0043005,GO:0005634,GO:0097225,GO:0031982,GO:0003779,GO:0043014,GO:0048487,GO:0051087,GO:0001664,GO:0031072,GO:0030544,GO:0051879,GO:0031625,GO:0034620,GO:0060548,GO:0007286	cell body|cilium|cytosol|mitochondrion|neuron projection|nucleus|sperm midpiece|vesicle|actin binding|alpha-tubulin binding|beta-tubulin binding|chaperone binding|G-protein coupled receptor binding|heat shock protein binding|Hsp70 protein binding|Hsp90 protein binding|ubiquitin protein ligase binding|cellular response to unfolded protein|negative regulation of cell death|spermatid development
CG15126	1	1	0	0	FLYBASE:FBgn0040729,GeneID:50202
CG15127	0	1	1	0	FLYBASE:FBgn0040730,GeneID:50203
CG15141	0	1	1	0	FLYBASE:FBgn0032635,GeneID:35044	Putative E3 ubiquitin-protein ligase UBR7	GO:0016740,GO:0008270,GO:0016567	transferase activity|zinc ion binding|protein ubiquitination
CG15142	0	0	1	0	FLYBASE:FBgn0032645,GeneID:35059
CG15152	1	1	1	0	FLYBASE:FBgn0032665,GeneID:35082
CG15153	0	1	1	0	FLYBASE:FBgn0032663,GeneID:35080
CG15155	0	1	1	0	FLYBASE:FBgn0032669,GeneID:35087
CG15160	0	1	0	0	FLYBASE:FBgn0032688,GeneID:35109	Regulation of nuclear pre-mRNA domain-containing protein 2	GO:0016591,GO:0005654,GO:0042795	DNA-directed RNA polymerase II, holoenzyme|nucleoplasm|snRNA transcription from RNA polymerase II promoter
CG15169	1	1	0	0	FLYBASE:FBgn0032734,GeneID:35161
CG15170	1	1	1	0	FLYBASE:FBgn0032733,GeneID:35160
CG15186	0	1	1	0	FLYBASE:FBgn0037448,GeneID:40797
CG15199	1	1	1	0	FLYBASE:FBgn0030270,GeneID:32051
CG15201	0	1	1	0	FLYBASE:FBgn0030272,GeneID:32053
CG15202	0	1	1	0	FLYBASE:FBgn0030271,GeneID:32052
CG15203	0	1	1	0	FLYBASE:FBgn0030261,GeneID:32038
CG15209	0	1	1	0	FLYBASE:FBgn0030237,GeneID:32011
CG15210	1	1	0	0	FLYBASE:FBgn0040850,GeneID:50323
CG15211	1	1	0	0	FLYBASE:FBgn0030234,GeneID:32006
CG15213	1	1	0	0	FLYBASE:FBgn0040843,GeneID:50316
CG15236	0	0	1	0	FLYBASE:FBgn0033108,GeneID:35595
CG15239	0	0	1	0	FLYBASE:FBgn0029681,GeneID:31343
CG15247	0	1	1	0	FLYBASE:FBgn0030156,GeneID:31919
CG15253	0	1	1	0	FLYBASE:FBgn0028948,GeneID:34916	Seminal metalloprotease 1 {ECO:0000303|PubMed:24514904}	GO:0005615,GO:0004175,GO:0004222,GO:0008270,GO:0016477,GO:0032504,GO:0016485,GO:0006508	extracellular space|endopeptidase activity|metalloendopeptidase activity|zinc ion binding|cell migration|multicellular organism reproduction|protein processing|proteolysis
CG15254	0	1	1	0	FLYBASE:FBgn0028949,GeneID:34915	Seminal metalloprotease 1 {ECO:0000303|PubMed:24514904}	GO:0005615,GO:0004175,GO:0004222,GO:0008270,GO:0016477,GO:0032504,GO:0016485,GO:0006508	extracellular space|endopeptidase activity|metalloendopeptidase activity|zinc ion binding|cell migration|multicellular organism reproduction|protein processing|proteolysis
CG15255	0	1	1	0	FLYBASE:FBgn0028950,GeneID:34913	Seminal metalloprotease 1 {ECO:0000303|PubMed:24514904}	GO:0005615,GO:0004175,GO:0004222,GO:0008270,GO:0016477,GO:0032504,GO:0016485,GO:0006508	extracellular space|endopeptidase activity|metalloendopeptidase activity|zinc ion binding|cell migration|multicellular organism reproduction|protein processing|proteolysis
CG15262	0	1	0	0	FLYBASE:FBgn0028852,GeneID:34901	Regulator of gene activity	GO:0030014,GO:0030015,GO:0005737,GO:0000932,GO:0005634,GO:0004535,GO:0031047,GO:0046331,GO:0007095,GO:0006402,GO:0017148,GO:0000288,GO:0006355,GO:0019233,GO:0006351	CCR4-NOT complex|CCR4-NOT core complex|cytoplasm|cytoplasmic mRNA processing body|nucleus|poly(A)-specific ribonuclease activity|gene silencing by RNA|lateral inhibition|mitotic G2 DNA damage checkpoint|mRNA catabolic process|negative regulation of translation|nuclear-transcribed mRNA catabolic process, deadenylation-dependent decay|regulation of transcription, DNA-templated|sensory perception of…	dme03018	RNA degradation
CG15263	0	1	1	0	FLYBASE:FBgn0028853,GeneID:34898
CG15270	0	1	1	0	FLYBASE:FBgn0028879,GeneID:34886	Anoctamin-10	GO:0016021	integral component of membrane
CG15279	0	1	1	0	FLYBASE:FBgn0028886,GeneID:34863	Sodium-dependent nutrient amino acid transporter 1 {ECO:0000250|UniProtKB:Q9W4C5}	GO:0005887,GO:0042943,GO:0015179,GO:0005328,GO:0015175,GO:0005283,GO:0042940,GO:0015804,GO:0006814	integral component of plasma membrane|D-amino acid transmembrane transporter activity|L-amino acid transmembrane transporter activity|neurotransmitter:sodium symporter activity|neutral amino acid transmembrane transporter activity|sodium:amino acid symporter activity|D-amino acid transport|neutral amino acid transport|sodium ion transport
CG1529	0	1	1	0	FLYBASE:FBgn0031144,GeneID:33077	Zinc finger protein 26	GO:0005634,GO:0003677,GO:0046872,GO:0003700,GO:0006355	nucleus|DNA binding|metal ion binding|transcription factor activity, sequence-specific DNA binding|regulation of transcription, DNA-templated
CG15293	1	1	0	0	FLYBASE:FBgn0028526,GeneID:34828
CG15312	0	1	1	0	FLYBASE:FBgn0030174,GeneID:31940
CG15317	0	1	1	0	FLYBASE:FBgn0030137,GeneID:31898
CG1532	0	0	1	0	FLYBASE:FBgn0031143,GeneID:33076	Glyoxalase domain-containing protein 4	GO:0005913,GO:0070062,GO:0005739,GO:0098641	cell-cell adherens junction|extracellular exosome|mitochondrion|cadherin binding involved in cell-cell adhesion
CG15332	1	0	0	0	FLYBASE:FBgn0029986,GeneID:31714	DM7 family protein CG15332
CG15337	1	0	1	0	FLYBASE:FBgn0030014,GeneID:31748
CG15343	0	1	1	0	FLYBASE:FBgn0030029,GeneID:31765	Pyridoxine/pyridoxamine 5'-phosphate oxidase {ECO:0000255|HAMAP-Rule:MF_01629}	GO:0010181,GO:0004733,GO:0008615	FMN binding|pyridoxamine-phosphate oxidase activity|pyridoxine biosynthetic process
CG15347	1	1	0	0	FLYBASE:FBgn0030040,GeneID:31779
CG15353	1	1	1	0	FLYBASE:FBgn0040718,GeneID:50191
CG15356	0	1	1	0	FLYBASE:FBgn0031377,GeneID:33370	BRCA2-interacting transcriptional repressor EMSY {ECO:0000250|UniProtKB:Q7Z589}	GO:0005634,GO:0016569,GO:0006281,GO:0006355,GO:0006351	nucleus|covalent chromatin modification|DNA repair|regulation of transcription, DNA-templated|transcription, DNA-templated
CG15358	0	1	1	0	FLYBASE:FBgn0031373,GeneID:33366	Accessory gland protein Acp29AB	GO:0005576,GO:0030246,GO:0007610	extracellular region|carbohydrate binding|behavior
CG15362	0	1	1	0	FLYBASE:FBgn0031378,GeneID:33371	Histidine triad nucleotide-binding protein 3	GO:0005737,GO:0005634,GO:0016787,GO:0000166	cytoplasm|nucleus|hydrolase activity|nucleotide binding
CG15365	0	1	1	0	FLYBASE:FBgn0030077,GeneID:31829	Leucine zipper putative tumor suppressor 3 {ECO:0000305}	GO:0030054,GO:0005737,GO:0005856,GO:0014069,GO:0045211	cell junction|cytoplasm|cytoskeleton|postsynaptic density|postsynaptic membrane
CG15368	0	1	1	0	FLYBASE:FBgn0030104,GeneID:31861	Zinc finger A20 and AN1 domain-containing stress-associated protein 6	GO:0003677,GO:0008270	DNA binding|zinc ion binding
CG15369	0	1	1	0	FLYBASE:FBgn0030105,GeneID:31862	Sarcocystatin-A	GO:0004869	cysteine-type endopeptidase inhibitor activity
CG1537	0	1	1	0	FLYBASE:FBgn0030260,GeneID:32037
CG15370	0	0	1	0	FLYBASE:FBgn0030107,GeneID:31864
CG15385	1	1	1	0	FLYBASE:FBgn0031397,GeneID:33396	2-phosphoxylose phosphatase 1 {ECO:0000250|UniProtKB:Q8TE99}	GO:0005794,GO:0000139,GO:0016021,GO:0003993,GO:0016791,GO:0050650,GO:0006024,GO:0010909	Golgi apparatus|Golgi membrane|integral component of membrane|acid phosphatase activity|phosphatase activity|chondroitin sulfate proteoglycan biosynthetic process|glycosaminoglycan biosynthetic process|positive regulation of heparan sulfate proteoglycan biosynthetic process
CG15387	0	1	1	0	FLYBASE:FBgn0031403,GeneID:33403	Protein C10	GO:0005737	cytoplasm
CG15390	0	1	1	0	FLYBASE:FBgn0031419,GeneID:33422	mTERF domain-containing protein 2 processed	GO:0005737,GO:0005762,GO:0005739,GO:0003690,GO:0019843,GO:0003727,GO:0043010,GO:0032502,GO:0007507,GO:0061668,GO:0032543,GO:0006626,GO:0006355,GO:0008380,GO:0006364,GO:0006390	cytoplasm|mitochondrial large ribosomal subunit|mitochondrion|double-stranded DNA binding|rRNA binding|single-stranded RNA binding|camera-type eye development|developmental process|heart development|mitochondrial ribosome assembly|mitochondrial translation|protein targeting to mitochondrion|regulation of transcription, DNA-templated|RNA splicing|rRNA processing|transcription from mitochondrial pr…
CG15394	1	1	0	0	FLYBASE:FBgn0250835,GeneID:33446
CG15406	0	1	1	0	FLYBASE:FBgn0031517,GeneID:33542	Facilitated trehalose transporter Tret1 {ECO:0000303|PubMed:20035867}	GO:0016021,GO:0005886,GO:0015574,GO:0015771	integral component of membrane|plasma membrane|trehalose transmembrane transporter activity|trehalose transport
CG15408	0	1	1	0	FLYBASE:FBgn0031523,GeneID:33548	Facilitated trehalose transporter Tret1 {ECO:0000303|PubMed:20035867}	GO:0016021,GO:0005886,GO:0015574,GO:0015771	integral component of membrane|plasma membrane|trehalose transmembrane transporter activity|trehalose transport
CG15412	0	1	1	0	FLYBASE:FBgn0031528,GeneID:33553
CG15414	0	1	1	0	FLYBASE:FBgn0031542,GeneID:33570
CG1542	0	1	1	0	FLYBASE:FBgn0039828,GeneID:43691	Probable rRNA-processing protein EBP2 homolog	GO:0034399,GO:0005730,GO:0030687,GO:0003723,GO:0042273,GO:0006364	nuclear periphery|nucleolus|preribosome, large subunit precursor|RNA binding|ribosomal large subunit biogenesis|rRNA processing
CG15422	1	1	0	0	FLYBASE:FBgn0031579,GeneID:33615
CG15423	1	1	1	0	FLYBASE:FBgn0031580,GeneID:33616
CG15431	1	1	1	0	FLYBASE:FBgn0031602,GeneID:33646
CG15435	0	1	1	0	FLYBASE:FBgn0031608,GeneID:33655
CG15436	0	1	1	0	FLYBASE:FBgn0031610,GeneID:33657	Zinc finger protein 510	GO:0005634,GO:0003677,GO:0046872,GO:0006355,GO:0006351	nucleus|DNA binding|metal ion binding|regulation of transcription, DNA-templated|transcription, DNA-templated
CG15439	0	1	1	0	FLYBASE:FBgn0031606,GeneID:33651	PHD finger protein 14	GO:0005634,GO:0008270,GO:0048286,GO:0008285,GO:0072201,GO:2000791,GO:2000584,GO:0000122	nucleus|zinc ion binding|lung alveolus development|negative regulation of cell proliferation|negative regulation of mesenchymal cell proliferation|negative regulation of mesenchymal cell proliferation involved in lung development|negative regulation of platelet-derived growth factor receptor-alpha signaling pathway|negative regulation of transcription from RNA polymerase II promoter
CG1544	0	1	1	0	FLYBASE:FBgn0039827,GeneID:43689	Probable 2-oxoglutarate dehydrogenase E1 component DHKTD1 homolog, mitochondrial	GO:0031966,GO:0005739,GO:0045252,GO:0004591,GO:0030976,GO:0006091,GO:0006096,GO:0006099	mitochondrial membrane|mitochondrion|oxoglutarate dehydrogenase complex|oxoglutarate dehydrogenase (succinyl-transferring) activity|thiamine pyrophosphate binding|generation of precursor metabolites and energy|glycolytic process|tricarboxylic acid cycle
CG15449	1	1	1	0	FLYBASE:FBgn0031146,GeneID:33079
CG1545	0	1	1	0	FLYBASE:FBgn0030259,GeneID:32036
CG15473	0	0	1	0	FLYBASE:FBgn0029719,GeneID:31401
CG15484	0	1	1	0	FLYBASE:FBgn0032452,GeneID:34682
CG15506	0	1	1	0	FLYBASE:FBgn0039686,GeneID:43498
CG15514	0	1	1	0	FLYBASE:FBgn0039712,GeneID:43531
CG15515	0	1	1	0	FLYBASE:FBgn0039719,GeneID:43538	Larval cuticle protein 5	GO:0031012,GO:0005576,GO:0005615,GO:0008010,GO:0042302,GO:0040003,GO:0008363	extracellular matrix|extracellular region|extracellular space|structural constituent of chitin-based larval cuticle|structural constituent of cuticle|chitin-based cuticle development|larval chitin-based cuticle development
CG1552	0	1	1	0	FLYBASE:FBgn0030258,GeneID:32035	Uncharacterized protein CG1552	GO:0005615	extracellular space
CG15522	0	1	1	0	FLYBASE:FBgn0039723,GeneID:43546
CG15525	0	1	1	0	FLYBASE:FBgn0039732,GeneID:43556	Coiled-coil domain-containing protein 12			dme03040	Spliceosome
CG15528	0	1	1	0	FLYBASE:FBgn0039742,GeneID:43575	Dual specificity protein phosphatase 14	GO:0005737,GO:0005634,GO:0017017,GO:0044822,GO:0004725,GO:0035335	cytoplasm|nucleus|MAP kinase tyrosine/serine/threonine phosphatase activity|poly(A) RNA binding|protein tyrosine phosphatase activity|peptidyl-tyrosine dephosphorylation
CG15529	0	0	1	0	FLYBASE:FBgn0039748,GeneID:43584	B-cell linker protein	GO:0005737,GO:0005886,GO:0005070,GO:0005068,GO:0042113,GO:0006955,GO:0035556	cytoplasm|plasma membrane|SH3/SH2 adaptor activity|transmembrane receptor protein tyrosine kinase adaptor activity|B cell activation|immune response|intracellular signal transduction
CG15531	0	1	1	0	FLYBASE:FBgn0039755,GeneID:43592	Acyl-CoA Delta(11) desaturase	GO:0016021,GO:0017105,GO:0046872,GO:0006633,GO:0006631,GO:0055114,GO:0042811	integral component of membrane|acyl-CoA delta11-desaturase activity|metal ion binding|fatty acid biosynthetic process|fatty acid metabolic process|oxidation-reduction process|pheromone biosynthetic process	dme01040	Biosynthesis of unsaturated fatty acids
CG15533	1	1	1	0	FLYBASE:FBgn0039768,GeneID:43612	Sphingomyelin phosphodiesterase	GO:0005768,GO:0070062,GO:0005615,GO:0005765,GO:0005764,GO:0045121,GO:0005886,GO:0061750,GO:0016798,GO:0008270,GO:0046513,GO:0043407,GO:0035307,GO:0006685,GO:0023021	endosome|extracellular exosome|extracellular space|lysosomal membrane|lysosome|membrane raft|plasma membrane|acid sphingomyelin phosphodiesterase activity|hydrolase activity, acting on glycosyl bonds|zinc ion binding|ceramide biosynthetic process|negative regulation of MAP kinase activity|positive regulation of protein dephosphorylation|sphingomyelin catabolic process|termination of signal transd…
CG15534	0	1	1	0	FLYBASE:FBgn0039769,GeneID:43613	Sphingomyelin phosphodiesterase	GO:0005768,GO:0070062,GO:0005615,GO:0042599,GO:0005764,GO:0005886,GO:0061750,GO:0016798,GO:0008270,GO:0046513,GO:0043407,GO:0043065,GO:0035307,GO:0042220,GO:0042493,GO:0006685,GO:0023021	endosome|extracellular exosome|extracellular space|lamellar body|lysosome|plasma membrane|acid sphingomyelin phosphodiesterase activity|hydrolase activity, acting on glycosyl bonds|zinc ion binding|ceramide biosynthetic process|negative regulation of MAP kinase activity|positive regulation of apoptotic process|positive regulation of protein dephosphorylation|response to cocaine|response to drug|s…
CG15535	0	1	1	0	FLYBASE:FBgn0039764,GeneID:43608
CG15537	0	1	1	0	FLYBASE:FBgn0039770,GeneID:43614	Corticotropin-releasing factor-binding protein	GO:0043679,GO:0030425,GO:0031045,GO:0005615,GO:0005622,GO:0005874,GO:0005771,GO:0005634,GO:0043204,GO:0005767,GO:0030141,GO:0043196,GO:0051424,GO:0042277,GO:0048149,GO:0071277,GO:0071320,GO:0071314,GO:0035690,GO:0071392,GO:0071391,GO:0097211,GO:0035865,GO:0033554,GO:0071356,GO:0007565,GO:0042445,GO:0009755,GO:0006954,GO:0007611,GO:0002125,GO:0051460,GO:1900011,GO:0045055,GO:0051459,GO:2000310,GO:…	axon terminus|dendrite|dense core granule|extracellular space|intracellular|microtubule|multivesicular body|nucleus|perikaryon|secondary lysosome|secretory granule|varicosity|corticotropin-releasing hormone binding|peptide binding|behavioral response to ethanol|cellular response to calcium ion|cellular response to cAMP|cellular response to cocaine|cellular response to drug|cellular response to es…
CG15544	0	1	1	0	FLYBASE:FBgn0039804,GeneID:43655
CG15546	1	0	0	0	FLYBASE:FBgn0039807,GeneID:43659
CG15547	0	1	1	0	FLYBASE:FBgn0039809,GeneID:43661	Nucleoside diphosphate kinase homolog 5	GO:0005622,GO:0036126,GO:0004550,GO:0060271,GO:0006241,GO:0003351,GO:0006183,GO:1902176,GO:0009116,GO:0007286,GO:0007283,GO:0006228,GO:0021591	intracellular|sperm flagellum|nucleoside diphosphate kinase activity|cilium assembly|CTP biosynthetic process|epithelial cilium movement|GTP biosynthetic process|negative regulation of oxidative stress-induced intrinsic apoptotic signaling pathway|nucleoside metabolic process|spermatid development|spermatogenesis|UTP biosynthetic process|ventricular system development	dme00230,dme00240,dme00983	Purine metabolism|Pyrimidine metabolism|Drug metabolism - other enzymes
CG15550	0	0	1	0	FLYBASE:FBgn0039811,GeneID:43666
CG15554	0	1	1	0	FLYBASE:FBgn0039820,GeneID:43680
CG15556	0	1	1	0	FLYBASE:FBgn0039821,GeneID:43681	Adhesion G protein-coupled receptor L3 {ECO:0000312|HGNC:HGNC:20974}	GO:0030424,GO:0005911,GO:0016021,GO:0005887,GO:0005509,GO:0030246,GO:0004930,GO:0007166,GO:0098609,GO:0007186,GO:0031987,GO:0001764,GO:0051965,GO:0042220,GO:0007416	axon|cell-cell junction|integral component of membrane|integral component of plasma membrane|calcium ion binding|carbohydrate binding|G-protein coupled receptor activity|cell surface receptor signaling pathway|cell-cell adhesion|G-protein coupled receptor signaling pathway|locomotion involved in locomotory behavior|neuron migration|positive regulation of synapse assembly|response to cocaine|synap…
CG15561	0	1	1	0	FLYBASE:FBgn0039829,GeneID:43692	G patch domain-containing protein 4	GO:0003676	nucleic acid binding
CG15570	1	1	1	0	FLYBASE:FBgn0029697,GeneID:31366
CG15571	0	1	1	0	FLYBASE:FBgn0029696,GeneID:31365
CG15599	0	1	1	0	FLYBASE:FBgn0030667,GeneID:32503
CG15601	0	1	1	0	FLYBASE:FBgn0030673,GeneID:32509
CG1561	0	1	1	0	FLYBASE:FBgn0030317,GeneID:32108	Kinesin-like protein Nod	GO:0005737,GO:0005871,GO:0005874,GO:0005524,GO:0016887,GO:0003777,GO:0051010,GO:0032837,GO:0051296,GO:0007143,GO:0045132,GO:0007018,GO:0031116,GO:0007057	cytoplasm|kinesin complex|microtubule|ATP binding|ATPase activity|microtubule motor activity|microtubule plus-end binding|distributive segregation|establishment of meiotic spindle orientation|female meiotic division|meiotic chromosome segregation|microtubule-based movement|positive regulation of microtubule polymerization|spindle assembly involved in female meiosis I
CG15611	1	1	0	0	FLYBASE:FBgn0034194,GeneID:36930	Kalirin {ECO:0000250|UniProtKB:P97924}	GO:0005737,GO:0005856,GO:0070062,GO:0014069,GO:0005524,GO:0005085,GO:0046872,GO:0004674,GO:0030676,GO:0008344,GO:0001662,GO:0048148,GO:0061368,GO:0046959,GO:0007595,GO:0042711,GO:0060137,GO:0007613,GO:0060125,GO:0007528,GO:0060999,GO:0061003,GO:0043547,GO:1900273,GO:0048168,GO:1903076,GO:0035023,GO:0051966,GO:0009612,GO:0007266,GO:0014909,GO:0048659,GO:0035176	cytoplasm|cytoskeleton|extracellular exosome|postsynaptic density|ATP binding|guanyl-nucleotide exchange factor activity|metal ion binding|protein serine/threonine kinase activity|Rac guanyl-nucleotide exchange factor activity|adult locomotory behavior|behavioral fear response|behavioral response to cocaine|behavioral response to formalin induced pain|habituation|lactation|maternal behavior|mater…
CG15615	0	0	1	0	FLYBASE:FBgn0034159,GeneID:36882
CG15617	0	1	1	0	FLYBASE:FBgn0034151,GeneID:36871
CG15628	1	1	1	0	FLYBASE:FBgn0031632,GeneID:33681
CG15629	0	1	1	0	FLYBASE:FBgn0031630,GeneID:33679	Epidermal retinol dehydrogenase 2	GO:0005789,GO:0016021,GO:0004745,GO:0050908,GO:0043616,GO:0042574,GO:0042572	endoplasmic reticulum membrane|integral component of membrane|retinol dehydrogenase activity|detection of light stimulus involved in visual perception|keratinocyte proliferation|retinal metabolic process|retinol metabolic process	dme00830	Retinol metabolism
CG15630	0	1	1	0	FLYBASE:FBgn0031627,GeneID:33676	Neural cell adhesion molecule 1-A	GO:0016021,GO:0005886,GO:0007155,GO:0031175,GO:0048167	integral component of membrane|plasma membrane|cell adhesion|neuron projection development|regulation of synaptic plasticity
CG15643	0	1	1	0	FLYBASE:FBgn0030654,GeneID:32489	UPF0454 protein C12orf49 homolog	GO:0005576	extracellular region
CG15651	0	1	1	0	FLYBASE:FBgn0034567,GeneID:37375	Fukutin-related protein	GO:0016010,GO:0005615,GO:0005794,GO:0000139,GO:0016021,GO:0005791,GO:0042383,GO:0016740,GO:0009101,GO:0035269,GO:0016485	dystrophin-associated glycoprotein complex|extracellular space|Golgi apparatus|Golgi membrane|integral component of membrane|rough endoplasmic reticulum|sarcolemma|transferase activity|glycoprotein biosynthetic process|protein O-linked mannosylation|protein processing	dme00515	Mannose type O-glycan biosyntheis
CG15657	1	0	1	0	FLYBASE:FBgn0034595,GeneID:37408
CG15661	1	1	0	0	FLYBASE:FBgn0034605,GeneID:37421	UDP-glucuronosyltransferase 2B13	GO:0005789,GO:0016021,GO:0031090,GO:0015020,GO:0008152	endoplasmic reticulum membrane|integral component of membrane|organelle membrane|glucuronosyltransferase activity|metabolic process	dme00040,dme00053,dme00830,dme00860,dme00980,dme00982,dme00983	Pentose and glucuronate interconversions|Ascorbate and aldarate metabolism|Retinol metabolism|Porphyrin and chlorophyll metabolism|Metabolism of xenobiotics by cytochrome P450|Drug metabolism - cytochrome P450|Drug metabolism - other enzymes
CG15673	0	1	1	0	FLYBASE:FBgn0034639,GeneID:37459
CG15674	1	1	1	0	FLYBASE:FBgn0034642,GeneID:37463
CG15695	0	1	1	0	FLYBASE:FBgn0038832,GeneID:42468
CG15696	0	1	1	0	FLYBASE:FBgn0038833,GeneID:42469	Homeobox protein H17	GO:0005634,GO:0043565,GO:0007275,GO:0006355	nucleus|sequence-specific DNA binding|multicellular organism development|regulation of transcription, DNA-templated
CG15706	0	1	1	0	FLYBASE:FBgn0034093,GeneID:36799	Major facilitator superfamily domain-containing protein 6	GO:0016021,GO:0016020,GO:0002250	integral component of membrane|membrane|adaptive immune response
CG15711	1	1	1	0	FLYBASE:FBgn0034122,GeneID:36834
CG15715	0	1	0	0	FLYBASE:FBgn0036538,GeneID:39726	Zinc finger protein 706 {ECO:0000305}	GO:0005737,GO:0005634,GO:0046872,GO:1902455,GO:0045892,GO:0006417	cytoplasm|nucleus|metal ion binding|negative regulation of stem cell population maintenance|negative regulation of transcription, DNA-templated|regulation of translation
CG1572	1	1	0	0	FLYBASE:FBgn0030309,GeneID:32098
CG15721	1	1	1	0	FLYBASE:FBgn0030438,GeneID:32247
CG15739	1	1	1	0	FLYBASE:FBgn0030347,GeneID:32146	Pyridoxal phosphate phosphatase	GO:0005856,GO:0005829,GO:0031258,GO:0032587,GO:0000287,GO:0004721,GO:0004647,GO:0033883,GO:0030836,GO:0006470,GO:0032361,GO:0032465,GO:0007088	cytoskeleton|cytosol|lamellipodium membrane|ruffle membrane|magnesium ion binding|phosphoprotein phosphatase activity|phosphoserine phosphatase activity|pyridoxal phosphatase activity|positive regulation of actin filament depolymerization|protein dephosphorylation|pyridoxal phosphate catabolic process|regulation of cytokinesis|regulation of mitotic nuclear division	dme00981	Insect hormone biosynthesis
CG15743	0	1	1	0	FLYBASE:FBgn0030465,GeneID:32279	Putative inositol monophosphatase 3	GO:0005737,GO:0012505,GO:0016021,GO:0008254,GO:0008934,GO:0052832,GO:0052833,GO:0004441,GO:0000287,GO:0016311,GO:0006021,GO:0006796,GO:0006661,GO:0046854,GO:0007165	cytoplasm|endomembrane system|integral component of membrane|3'-nucleotidase activity|inositol monophosphate 1-phosphatase activity|inositol monophosphate 3-phosphatase activity|inositol monophosphate 4-phosphatase activity|inositol-1,4-bisphosphate 1-phosphatase activity|magnesium ion binding|dephosphorylation|inositol biosynthetic process|phosphate-containing compound metabolic process|phosphat…	dme00562,dme00920,dme04070	Inositol phosphate metabolism|Sulfur metabolism|Phosphatidylinositol signaling system
CG15744	0	1	1	0	FLYBASE:FBgn0030466,GeneID:2768909	Adhesion G protein-coupled receptor A2 {ECO:0000250|UniProtKB:Q96PE1}	GO:0016021,GO:0005886,GO:0004930,GO:1990791,GO:0002040,GO:0001944,GO:0016055	integral component of membrane|plasma membrane|G-protein coupled receptor activity|dorsal root ganglion development|sprouting angiogenesis|vasculature development|Wnt signaling pathway
CG15747	0	1	0	0	FLYBASE:FBgn0030474,GeneID:32288	Nuclear speckle splicing regulatory protein 1
CG1575	0	1	1	0	FLYBASE:FBgn0029999,GeneID:31731	Testis-expressed protein 10 homolog	GO:0016021,GO:0071339,GO:0031965,GO:0005730,GO:0030687,GO:0097344,GO:0003682,GO:0000470,GO:0030174	integral component of membrane|MLL1 complex|nuclear membrane|nucleolus|preribosome, large subunit precursor|Rix1 complex|chromatin binding|maturation of LSU-rRNA|regulation of DNA-dependent DNA replication initiation
CG15760	0	1	1	0	FLYBASE:FBgn0030508,GeneID:32324
CG15765	0	1	1	0	FLYBASE:FBgn0029814,GeneID:31513
CG15772	0	1	1	0	FLYBASE:FBgn0029799,GeneID:31498
CG15773	0	1	1	0	FLYBASE:FBgn0029795,GeneID:31494
CG1578	0	1	1	0	FLYBASE:FBgn0030336,GeneID:32135	Diphthine--ammonia ligase	GO:0005524,GO:0017178,GO:0017183	ATP binding|diphthine-ammonia ligase activity|peptidyl-diphthamide biosynthetic process from peptidyl-histidine
CG15784	1	1	0	0	FLYBASE:FBgn0029766,GeneID:31461
CG15803	0	1	1	0	FLYBASE:FBgn0038606,GeneID:42206	Patj homolog	GO:0005912,GO:0045179,GO:0016324,GO:0016327,GO:0005737,GO:0005875,GO:0005635,GO:0005886,GO:0005918,GO:0035003,GO:0032033,GO:0005080,GO:0034334,GO:0034332,GO:0045176,GO:0007043,GO:0001736,GO:0035088,GO:0007163,GO:0016332,GO:0016334,GO:0002009,GO:0016333,GO:0035509,GO:0045494,GO:0008594,GO:0035209,GO:0045186	adherens junction|apical cortex|apical plasma membrane|apicolateral plasma membrane|cytoplasm|microtubule associated complex|nuclear envelope|plasma membrane|septate junction|subapical complex|myosin II light chain binding|protein kinase C binding|adherens junction maintenance|adherens junction organization|apical protein localization|cell-cell junction assembly|establishment of planar polarity|e…
CG15812	0	1	1	0	FLYBASE:FBgn0035405,GeneID:38379	Protein abrupt	GO:0005634,GO:0003677,GO:0046872,GO:0003700,GO:0016198,GO:0007298,GO:0048813,GO:0016203,GO:0007517,GO:0016319,GO:0000122,GO:0048666,GO:0044719,GO:0006355,GO:0007423,GO:0008039,GO:0006351	nucleus|DNA binding|metal ion binding|transcription factor activity, sequence-specific DNA binding|axon choice point recognition|border follicle cell migration|dendrite morphogenesis|muscle attachment|muscle organ development|mushroom body development|negative regulation of transcription from RNA polymerase II promoter|neuron development|regulation of imaginal disc-derived wing size|regulation of…
CG15818	1	1	1	0	FLYBASE:FBgn0031910,GeneID:34019	Accessory gland protein Acp29AB	GO:0005576,GO:0030246,GO:0007610	extracellular region|carbohydrate binding|behavior
CG1582	0	1	0	0	FLYBASE:FBgn0030246,GeneID:32021	Putative ATP-dependent RNA helicase DHX57	GO:0005739,GO:0005634,GO:0005524,GO:0004004,GO:0046872,GO:0044822,GO:0006396	mitochondrion|nucleus|ATP binding|ATP-dependent RNA helicase activity|metal ion binding|poly(A) RNA binding|RNA processing
CG15820	0	1	1	0	FLYBASE:FBgn0035312,GeneID:38277	Probable serine hydrolase	GO:0052689,GO:0016787,GO:0017171,GO:0007586,GO:0007275,GO:0009636,GO:0019233	carboxylic ester hydrolase activity|hydrolase activity|serine hydrolase activity|digestion|multicellular organism development|response to toxic substance|sensory perception of pain
CG15829	1	1	0	0	FLYBASE:FBgn0035743,GeneID:38782	SDF-2	GO:0005938,GO:0005576,GO:0031982,GO:0000062,GO:0008289,GO:0019901,GO:0004860,GO:0006974,GO:0031154,GO:0009736,GO:0006469,GO:0030435,GO:0006810	cell cortex|extracellular region|vesicle|fatty-acyl-CoA binding|lipid binding|protein kinase binding|protein kinase inhibitor activity|cellular response to DNA damage stimulus|culmination involved in sorocarp development|cytokinin-activated signaling pathway|negative regulation of protein kinase activity|sporulation resulting in formation of a cellular spore|transport
CG15865	0	1	1	0	FLYBASE:FBgn0015336,GeneID:32641	Protein mab-21-like 3
CG15870	1	1	0	0	FLYBASE:FBgn0033798,GeneID:36446
CG15877	0	1	1	0	FLYBASE:FBgn0035337,GeneID:38304	Uncharacterized protein C7orf50	GO:0044822	poly(A) RNA binding
CG15879	0	1	1	0	FLYBASE:FBgn0035309,GeneID:38274	Probable serine hydrolase	GO:0052689,GO:0016787,GO:0017171,GO:0007586,GO:0007275,GO:0009636,GO:0019233	carboxylic ester hydrolase activity|hydrolase activity|serine hydrolase activity|digestion|multicellular organism development|response to toxic substance|sensory perception of pain
CG15881	0	1	1	0	FLYBASE:FBgn0036909,GeneID:40159	Coiled-coil domain-containing protein 58	GO:0005739	mitochondrion
CG15887	0	0	1	0	FLYBASE:FBgn0038132,GeneID:41631
CG15890	0	1	1	0	FLYBASE:FBgn0030576,GeneID:32401	Proton-coupled folate transporter	GO:0016021,GO:0005542,GO:0055085	integral component of membrane|folic acid binding|transmembrane transport
CG15892	0	1	0	0	FLYBASE:FBgn0029859,GeneID:3772603
CG15894	0	1	1	0	FLYBASE:FBgn0029864,GeneID:31574
CG15914	0	1	0	0	FLYBASE:FBgn0030700,GeneID:32542	Glycosyltransferase-like domain-containing protein 1-like	GO:0016757	transferase activity, transferring glycosyl groups
CG15930	0	1	1	0	FLYBASE:FBgn0029754,GeneID:31446	Tudor domain-containing protein 5	GO:0033391,GO:0071546,GO:0043046,GO:0030719,GO:0007286	chromatoid body|pi-body|DNA methylation involved in gamete generation|P granule organization|spermatid development
CG1603	0	1	1	0	FLYBASE:FBgn0033185,GeneID:35683	Zinc finger protein 227	GO:0005634,GO:0003677,GO:0046872,GO:0003700,GO:0006355,GO:0006351	nucleus|DNA binding|metal ion binding|transcription factor activity, sequence-specific DNA binding|regulation of transcription, DNA-templated|transcription, DNA-templated
CG1607	1	1	0	0	FLYBASE:FBgn0039844,GeneID:43707	Y+L amino acid transporter 2	GO:0016323,GO:0005887,GO:0015297,GO:0015179	basolateral plasma membrane|integral component of plasma membrane|antiporter activity|L-amino acid transmembrane transporter activity
CG1620	0	1	1	0	FLYBASE:FBgn0033183,GeneID:35678	Mesoderm induction early response protein 1	GO:0005634,GO:0017053,GO:0003677,GO:0004871,GO:0031937,GO:0006351	nucleus|transcriptional repressor complex|DNA binding|signal transducer activity|positive regulation of chromatin silencing|transcription, DNA-templated
CG1622	0	1	1	0	FLYBASE:FBgn0030468,GeneID:32282	Pre-mRNA-splicing factor 38B	GO:0071011,GO:0044822,GO:0006397,GO:0008380	precatalytic spliceosome|poly(A) RNA binding|mRNA processing|RNA splicing
CG1628	0	1	1	0	FLYBASE:FBgn0030218,GeneID:31990	Mitochondrial ornithine transporter 1	GO:0016021,GO:0005743,GO:0005739,GO:0000064	integral component of membrane|mitochondrial inner membrane|mitochondrion|L-ornithine transmembrane transporter activity
CG1632	0	1	0	0	FLYBASE:FBgn0030027,GeneID:31763	Atrial natriuretic peptide-converting enzyme, 100 kDa soluble fragment	GO:0009986,GO:0005576,GO:0016021,GO:0005887,GO:0005886,GO:0004252,GO:0007565,GO:0016486,GO:0008217,GO:1903779,GO:0035813,GO:0003050	cell surface|extracellular region|integral component of membrane|integral component of plasma membrane|plasma membrane|serine-type endopeptidase activity|female pregnancy|peptide hormone processing|regulation of blood pressure|regulation of cardiac conduction|regulation of renal sodium excretion|regulation of systemic arterial blood pressure by atrial natriuretic peptide
CG1640	0	1	1	0	FLYBASE:FBgn0030478,GeneID:32292	Alanine aminotransferase 2	GO:0004021,GO:0030170,GO:0006103,GO:0009058,GO:0042853,GO:0042851	L-alanine:2-oxoglutarate aminotransferase activity|pyridoxal phosphate binding|2-oxoglutarate metabolic process|biosynthetic process|L-alanine catabolic process|L-alanine metabolic process
CG1647	0	1	0	0	FLYBASE:FBgn0039602,GeneID:43401	Zinc finger protein 354C	GO:0005737,GO:0031965,GO:0003677,GO:0046872,GO:0003700,GO:0006355,GO:0006351	cytoplasm|nuclear membrane|DNA binding|metal ion binding|transcription factor activity, sequence-specific DNA binding|regulation of transcription, DNA-templated|transcription, DNA-templated
CG1648	0	1	1	0	FLYBASE:FBgn0033446,GeneID:36009
CG1657	0	1	0	0	FLYBASE:FBgn0030286,GeneID:32070	Receptor-mediated endocytosis protein 6 homolog	GO:0005829,GO:0016020,GO:0032794,GO:0005096,GO:0005085,GO:0017112,GO:0006897,GO:0051223,GO:0032483,GO:0007165	cytosol|membrane|GTPase activating protein binding|GTPase activator activity|guanyl-nucleotide exchange factor activity|Rab guanyl-nucleotide exchange factor activity|endocytosis|regulation of protein transport|regulation of Rab protein signal transduction|signal transduction
CG1663	0	1	1	0	FLYBASE:FBgn0033449,GeneID:36012	Zinc finger protein 691	GO:0005634,GO:0046872,GO:0000977,GO:0003700,GO:0006355,GO:0006351	nucleus|metal ion binding|RNA polymerase II regulatory region sequence-specific DNA binding|transcription factor activity, sequence-specific DNA binding|regulation of transcription, DNA-templated|transcription, DNA-templated
CG16704	1	1	0	0	FLYBASE:FBgn0031558,GeneID:33589	Male accessory gland serine protease inhibitor	GO:0004867	serine-type endopeptidase inhibitor activity
CG1671	0	1	1	0	FLYBASE:FBgn0033454,GeneID:36019	Transducin beta-like protein 3	GO:0034388,GO:0032040,GO:0030515,GO:0000462	Pwp2p-containing subcomplex of 90S preribosome|small-subunit processome|snoRNA binding|maturation of SSU-rRNA from tricistronic rRNA transcript (SSU-rRNA, 5.8S rRNA, LSU-rRNA)
CG16711	0	1	0	0	FLYBASE:FBgn0036032,GeneID:39135
CG16713	1	1	0	0	FLYBASE:FBgn0031560,GeneID:33591	Male accessory gland serine protease inhibitor	GO:0004867	serine-type endopeptidase inhibitor activity
CG16717	0	1	0	0	FLYBASE:FBgn0036028,GeneID:39129	UPF0046 protein T07D4.2	GO:0016787	hydrolase activity
CG16721	0	0	1	0	FLYBASE:FBgn0029820,GeneID:31520	T-complex protein 11-like protein 1	GO:0005874	microtubule
CG16723	1	1	1	0	FLYBASE:FBgn0039092,GeneID:42781	Nose resistant to fluoxetine protein 6	GO:0016021,GO:0008289,GO:0016747,GO:0006869,GO:0007275	integral component of membrane|lipid binding|transferase activity, transferring acyl groups other than amino-acyl groups|lipid transport|multicellular organism development
CG16727	0	1	1	0	FLYBASE:FBgn0038719,GeneID:42338	Organic cation transporter-like protein	GO:0005887,GO:0015101,GO:0022891,GO:0007390,GO:0015695,GO:0030307,GO:0040018	integral component of plasma membrane|organic cation transmembrane transporter activity|substrate-specific transmembrane transporter activity|germ-band shortening|organic cation transport|positive regulation of cell growth|positive regulation of multicellular organism growth
CG16732	1	1	1	0	FLYBASE:FBgn0039086,GeneID:42775	Ecdysteroid UDP-glucosyltransferase	GO:0016758,GO:0008152	transferase activity, transferring hexosyl groups|metabolic process
CG16734	0	1	1	0	FLYBASE:FBgn0037667,GeneID:41100
CG1674	0	1	1	0	FLYBASE:FBgn0039897,GeneID:43780
CG16743	1	1	0	0	FLYBASE:FBgn0032322,GeneID:34517
CG16749	0	1	1	0	FLYBASE:FBgn0037678,GeneID:41111	Trypsin-7	GO:0005737,GO:0005576,GO:0004252,GO:0007586	cytoplasm|extracellular region|serine-type endopeptidase activity|digestion
CG16753	0	1	1	0	FLYBASE:FBgn0035393,GeneID:38365
CG16756	0	1	1	0	FLYBASE:FBgn0029765,GeneID:31460	Lysozyme	GO:0003796,GO:0019835,GO:0042742,GO:0008152	lysozyme activity|cytolysis|defense response to bacterium|metabolic process
CG16758	1	1	0	0	FLYBASE:FBgn0035348,GeneID:38315	Purine nucleoside phosphorylase	GO:0005737,GO:0005856,GO:0005829,GO:0070062,GO:0005622,GO:0008144,GO:0001882,GO:0042301,GO:0002060,GO:0004731,GO:0008637,GO:0006161,GO:0006149,GO:0046070,GO:0006183,GO:0046115,GO:0006148,GO:0008630,GO:0070233,GO:0046638,GO:0045579,GO:0045739,GO:0001916,GO:0042102,GO:0042278,GO:0043101,GO:0010332,GO:0034418	cytoplasm|cytoskeleton|cytosol|extracellular exosome|intracellular|drug binding|nucleoside binding|phosphate ion binding|purine nucleobase binding|purine-nucleoside phosphorylase activity|apoptotic mitochondrial changes|deoxyguanosine catabolic process|deoxyinosine catabolic process|dGTP metabolic process|GTP biosynthetic process|guanosine catabolic process|inosine catabolic process|intrinsic apo…	dme00230,dme00240,dme00760	Purine metabolism|Pyrimidine metabolism|Nicotinate and nicotinamide metabolism
CG16762	1	1	0	0	FLYBASE:FBgn0035343,GeneID:38310
CG1677	0	1	1	0	FLYBASE:FBgn0029941,GeneID:31662	Zinc finger CCCH domain-containing protein 18	GO:0005654,GO:0046872,GO:0044822	nucleoplasm|metal ion binding|poly(A) RNA binding
CG16771	0	1	1	0	FLYBASE:FBgn0032779,GeneID:35218	Alkaline phosphatase, tissue-nonspecific isozyme			dme00730,dme00790	Thiamine metabolism|Folate biosynthesis
CG16772	1	1	1	0	FLYBASE:FBgn0032835,GeneID:35281
CG16775	0	1	1	0	FLYBASE:FBgn0036767,GeneID:39993
CG16779	0	1	1	0	FLYBASE:FBgn0037698,GeneID:41134	Zinc finger protein 541	GO:0000118,GO:0005634,GO:0005667,GO:0046872,GO:0003700,GO:0008134,GO:0044212,GO:0030154,GO:0007275,GO:0006357,GO:0007283,GO:0006351	histone deacetylase complex|nucleus|transcription factor complex|metal ion binding|transcription factor activity, sequence-specific DNA binding|transcription factor binding|transcription regulatory region DNA binding|cell differentiation|multicellular organism development|regulation of transcription from RNA polymerase II promoter|spermatogenesis|transcription, DNA-templated
CG16789	1	1	0	0	FLYBASE:FBgn0037712,GeneID:41154	IQ and AAA domain-containing protein 1-like	GO:0005524	ATP binding
CG16791	1	0	0	0	FLYBASE:FBgn0038881,GeneID:42531
CG16799	1	1	1	0	FLYBASE:FBgn0034538,GeneID:37340	Lysozyme c-1	GO:0005615,GO:0003796,GO:0016998,GO:0019835,GO:0050829,GO:0050830	extracellular space|lysozyme activity|cell wall macromolecule catabolic process|cytolysis|defense response to Gram-negative bacterium|defense response to Gram-positive bacterium
CG16812	0	1	1	0	FLYBASE:FBgn0032488,GeneID:34722	Uncharacterized protein C19orf47 homolog
CG16820	1	1	1	0	FLYBASE:FBgn0032495,GeneID:34730	Putative beta-carotene-binding protein	GO:0006810	transport
CG16826	0	1	1	0	FLYBASE:FBgn0032505,GeneID:34741
CG16833	0	1	1	0	FLYBASE:FBgn0026147,GeneID:47729	Tubulin polyglutamylase TTLL4	GO:0005929,GO:0005737,GO:0005874,GO:0005524,GO:0070739,GO:0015631,GO:0018200,GO:0018095	cilium|cytoplasm|microtubule|ATP binding|protein-glutamic acid ligase activity|tubulin binding|peptidyl-glutamic acid modification|protein polyglutamylation
CG16836	1	1	1	0	FLYBASE:FBgn0040735,GeneID:50208
CG16848	0	1	1	0	FLYBASE:FBgn0032522,GeneID:34759	FAD synthase region	GO:0005737,GO:0005524,GO:0003919,GO:0006747	cytoplasm|ATP binding|FMN adenylyltransferase activity|FAD biosynthetic process	dme00740	Riboflavin metabolism
CG16854	0	1	1	0	FLYBASE:FBgn0032338,GeneID:34539
CG16863	0	1	1	0	FLYBASE:FBgn0028931,GeneID:34784	Zinc finger BED domain-containing protein 6 {ECO:0000303|PubMed:20016685}	GO:0005730,GO:0005634,GO:0046872,GO:0000977,GO:0003700,GO:0000122,GO:0045892,GO:0006351	nucleolus|nucleus|metal ion binding|RNA polymerase II regulatory region sequence-specific DNA binding|transcription factor activity, sequence-specific DNA binding|negative regulation of transcription from RNA polymerase II promoter|negative regulation of transcription, DNA-templated|transcription, DNA-templated
CG16865	0	1	1	0	FLYBASE:FBgn0028919,GeneID:34788	UPF0428 protein CG16865	GO:0071013,GO:0016846,GO:0000398	catalytic step 2 spliceosome|carbon-sulfur lyase activity|mRNA splicing, via spliceosome
CG16868	0	1	1	0	FLYBASE:FBgn0034498,GeneID:37298	VWFA and cache domain-containing protein CG16868	GO:0016021,GO:0006816	integral component of membrane|calcium ion transport
CG1688	0	1	1	0	FLYBASE:FBgn0027589,GeneID:36005	TWiK family of potassium channels protein 18	GO:0005887,GO:0016020,GO:0015271,GO:0022841,GO:0040011,GO:0006936,GO:0006813,GO:0030322	integral component of plasma membrane|membrane|outward rectifier potassium channel activity|potassium ion leak channel activity|locomotion|muscle contraction|potassium ion transport|stabilization of membrane potential
CG16884	0	1	1	0	FLYBASE:FBgn0028544,GeneID:34812
CG16885	0	1	1	0	FLYBASE:FBgn0032538,GeneID:34811
CG16888	0	1	0	0	FLYBASE:FBgn0032533,GeneID:34789
CG16892	0	1	1	0	FLYBASE:FBgn0030122,GeneID:31881	Aladin	GO:0005813,GO:0005737,GO:0016020,GO:0005635,GO:0031965,GO:0005643,GO:0005654,GO:0005634,GO:0009566,GO:0031047,GO:0075733,GO:0007612,GO:0007077,GO:0006406,GO:0006913,GO:0016925,GO:0015031,GO:1900034,GO:0010827,GO:0046822,GO:0006409,GO:0016032,GO:0019083	centrosome|cytoplasm|membrane|nuclear envelope|nuclear membrane|nuclear pore|nucleoplasm|nucleus|fertilization|gene silencing by RNA|intracellular transport of virus|learning|mitotic nuclear envelope disassembly|mRNA export from nucleus|nucleocytoplasmic transport|protein sumoylation|protein transport|regulation of cellular response to heat|regulation of glucose transport|regulation of nucleocyto…	dme03013	RNA transport
CG16896	0	1	1	0	FLYBASE:FBgn0035073,GeneID:37977	TBC1 domain family member 31	GO:0005813	centrosome
CG16898	0	1	1	0	FLYBASE:FBgn0034480,GeneID:37276
CG16904	0	1	1	0	FLYBASE:FBgn0037763,GeneID:41212	Elongation of very long chain fatty acids protein F {ECO:0000305|PubMed:17360514}	GO:0016021,GO:0102336,GO:0102337,GO:0102338,GO:0009922,GO:0007619,GO:0030497,GO:0042810,GO:0042761	integral component of membrane|3-oxo-arachidoyl-CoA synthase activity|3-oxo-cerotoyl-CoA synthase activity|3-oxo-lignoceronyl-CoA synthase activity|fatty acid elongase activity|courtship behavior|fatty acid elongation|pheromone metabolic process|very long-chain fatty acid biosynthetic process
CG16908	0	1	0	0	FLYBASE:FBgn0037741,GeneID:41189	TELO2-interacting protein 1 homolog	GO:0005737,GO:0031931,GO:0031932,GO:0032006	cytoplasm|TORC1 complex|TORC2 complex|regulation of TOR signaling	dme04150	mTOR signaling pathway
CG16926	0	1	1	0	FLYBASE:FBgn0040732,GeneID:50205
CG16935	0	1	1	0	FLYBASE:FBgn0033883,GeneID:36540	Probable trans-2-enoyl-CoA reductase, mitochondrial	GO:0005875,GO:0005739,GO:0019166,GO:0008270,GO:0006633,GO:0006631	microtubule associated complex|mitochondrion|trans-2-enoyl-CoA reductase (NADPH) activity|zinc ion binding|fatty acid biosynthetic process|fatty acid metabolic process	dme00062	Fatty acid elongation
CG1695	1	1	1	0	FLYBASE:FBgn0031116,GeneID:33046	Small G protein signaling modulator 1	GO:0005737,GO:0030659,GO:0005829,GO:0012505,GO:0005794,GO:0005622,GO:0005096,GO:0017137,GO:0090630,GO:0006886,GO:0045944,GO:0031338	cytoplasm|cytoplasmic vesicle membrane|cytosol|endomembrane system|Golgi apparatus|intracellular|GTPase activator activity|Rab GTPase binding|activation of GTPase activity|intracellular protein transport|positive regulation of transcription from RNA polymerase II promoter|regulation of vesicle fusion
CG16952	0	1	1	0	FLYBASE:FBgn0030701,GeneID:32546	BTB/POZ domain-containing protein 7	GO:0005634,GO:0007275,GO:0060693	nucleus|multicellular organism development|regulation of branching involved in salivary gland morphogenesis
CG16956	0	1	1	0	FLYBASE:FBgn0032523,GeneID:34760
CG16957	0	1	1	0	FLYBASE:FBgn0032519,GeneID:34755	Membrane-associated progesterone receptor component 2	GO:0012505,GO:0016021,GO:0016020,GO:0005635,GO:0020037,GO:0005496	endomembrane system|integral component of membrane|membrane|nuclear envelope|heme binding|steroid binding
CG16959	0	1	0	0	FLYBASE:FBgn0036481,GeneID:39648
CG16965	1	1	1	0	FLYBASE:FBgn0032387,GeneID:34607	Acid trehalase-like protein 1	GO:0005618,GO:0016787,GO:0016798,GO:0005975	cell wall|hydrolase activity|hydrolase activity, acting on glycosyl bonds|carbohydrate metabolic process
CG16972	0	1	1	0	FLYBASE:FBgn0032481,GeneID:34715
CG16974	0	1	0	0	FLYBASE:FBgn0032479,GeneID:34713	Radial spoke head 1 homolog	GO:0000794,GO:0005829,GO:0072687,GO:0031514,GO:0005634,GO:0001520,GO:0035082,GO:0051321,GO:0007286	condensed nuclear chromosome|cytosol|meiotic spindle|motile cilium|nucleus|outer dense fiber|axoneme assembly|meiotic cell cycle|spermatid development
CG16978	1	1	0	0	FLYBASE:FBgn0040972,GeneID:50446
CG16985	0	1	1	0	FLYBASE:FBgn0035355,GeneID:38323	Acyl-coenzyme A thioesterase 13, N-terminally processed	GO:0005829,GO:0070062,GO:0005739,GO:0005634,GO:0005819,GO:0047617,GO:0051289	cytosol|extracellular exosome|mitochondrion|nucleus|spindle|acyl-CoA hydrolase activity|protein homotetramerization
CG16986	0	1	1	0	FLYBASE:FBgn0035356,GeneID:38325	Acyl-coenzyme A thioesterase 13, N-terminally processed	GO:0005829,GO:0005739,GO:0005634,GO:0005819,GO:0016787	cytosol|mitochondrion|nucleus|spindle|hydrolase activity
CG16995	1	1	0	0	FLYBASE:FBgn0031412,GeneID:33413	Golgi-associated plant pathogenesis-related protein 1	GO:0070062,GO:0000139,GO:0042803,GO:0010634,GO:0010718,GO:0070374	extracellular exosome|Golgi membrane|protein homodimerization activity|positive regulation of epithelial cell migration|positive regulation of epithelial to mesenchymal transition|positive regulation of ERK1 and ERK2 cascade
CG17002	0	1	1	0	FLYBASE:FBgn0033122,GeneID:35610
CG17018	0	1	1	0	FLYBASE:FBgn0039972,GeneID:49895	Meiosis arrest female protein 1	GO:0016020,GO:0005777,GO:0000166,GO:0003723,GO:0006302,GO:0007143,GO:0010923,GO:0048477,GO:0010468	membrane|peroxisome|nucleotide binding|RNA binding|double-strand break repair|female meiotic division|negative regulation of phosphatase activity|oogenesis|regulation of gene expression
CG17026	0	1	1	0	FLYBASE:FBgn0036550,GeneID:39739	Inositol monophosphatase 1	GO:0005737,GO:0008934,GO:0052832,GO:0052833,GO:0052834,GO:0031403,GO:0000287,GO:0030145,GO:0006021,GO:0046855,GO:0046854	cytoplasm|inositol monophosphate 1-phosphatase activity|inositol monophosphate 3-phosphatase activity|inositol monophosphate 4-phosphatase activity|inositol monophosphate phosphatase activity|lithium ion binding|magnesium ion binding|manganese ion binding|inositol biosynthetic process|inositol phosphate dephosphorylation|phosphatidylinositol phosphorylation	dme00562,dme04070	Inositol phosphate metabolism|Phosphatidylinositol signaling system
CG17027	0	1	1	0	FLYBASE:FBgn0036553,GeneID:39742	Inositol monophosphatase 3	GO:0005737,GO:0008934,GO:0052832,GO:0052833,GO:0052834,GO:0000287,GO:0006021,GO:0046855,GO:0046854,GO:0007165	cytoplasm|inositol monophosphate 1-phosphatase activity|inositol monophosphate 3-phosphatase activity|inositol monophosphate 4-phosphatase activity|inositol monophosphate phosphatase activity|magnesium ion binding|inositol biosynthetic process|inositol phosphate dephosphorylation|phosphatidylinositol phosphorylation|signal transduction	dme00562,dme04070	Inositol phosphate metabolism|Phosphatidylinositol signaling system
CG17028	0	1	1	0	FLYBASE:FBgn0036552,GeneID:39741	Inositol monophosphatase ttx-7	GO:0005737,GO:0008934,GO:0052832,GO:0052833,GO:0052834,GO:0031403,GO:0000287,GO:0030145,GO:0006935,GO:0006021,GO:0006020,GO:0046855,GO:0046854,GO:0008104,GO:0035418,GO:0007165,GO:0043052	cytoplasm|inositol monophosphate 1-phosphatase activity|inositol monophosphate 3-phosphatase activity|inositol monophosphate 4-phosphatase activity|inositol monophosphate phosphatase activity|lithium ion binding|magnesium ion binding|manganese ion binding|chemotaxis|inositol biosynthetic process|inositol metabolic process|inositol phosphate dephosphorylation|phosphatidylinositol phosphorylation|p…	dme00562,dme04070	Inositol phosphate metabolism|Phosphatidylinositol signaling system
CG17029	0	1	1	0	FLYBASE:FBgn0036551,GeneID:39740	Inositol monophosphatase ttx-7	GO:0005737,GO:0008934,GO:0052832,GO:0052833,GO:0052834,GO:0031403,GO:0000287,GO:0030145,GO:0006935,GO:0006021,GO:0006020,GO:0046855,GO:0046854,GO:0008104,GO:0035418,GO:0007165,GO:0043052	cytoplasm|inositol monophosphate 1-phosphatase activity|inositol monophosphate 3-phosphatase activity|inositol monophosphate 4-phosphatase activity|inositol monophosphate phosphatase activity|lithium ion binding|magnesium ion binding|manganese ion binding|chemotaxis|inositol biosynthetic process|inositol metabolic process|inositol phosphate dephosphorylation|phosphatidylinositol phosphorylation|p…	dme00562,dme04070	Inositol phosphate metabolism|Phosphatidylinositol signaling system
CG1703	0	1	0	0	FLYBASE:FBgn0030321,GeneID:32112	ATP-binding cassette sub-family F member 1	GO:0005737,GO:0005635,GO:0005654,GO:0042788,GO:0005524,GO:0016887,GO:0043022,GO:0008494,GO:0045727,GO:0006413	cytoplasm|nuclear envelope|nucleoplasm|polysomal ribosome|ATP binding|ATPase activity|ribosome binding|translation activator activity|positive regulation of translation|translational initiation
CG17032	0	1	1	0	FLYBASE:FBgn0036547,GeneID:39736
CG17036	0	1	0	0	FLYBASE:FBgn0032449,GeneID:34679	Thiamine transporter 2	GO:0005887,GO:0005886,GO:0015234,GO:0015403,GO:0015888	integral component of plasma membrane|plasma membrane|thiamine transmembrane transporter activity|thiamine uptake transmembrane transporter activity|thiamine transport
CG17047	0	1	0	0	FLYBASE:FBgn0033827,GeneID:36478
CG17059	0	1	0	0	FLYBASE:FBgn0040754,GeneID:50227	COP9 signalosome complex subunit 9 homolog {ECO:0000305}	GO:0008180,GO:0005737,GO:0000790,GO:0005654,GO:0005634,GO:0034644,GO:0008284,GO:0051726	COP9 signalosome|cytoplasm|nuclear chromatin|nucleoplasm|nucleus|cellular response to UV|positive regulation of cell proliferation|regulation of cell cycle
CG17068	0	1	1	0	FLYBASE:FBgn0031098,GeneID:33024	BTB/POZ domain-containing protein 3	GO:0005829,GO:0005634,GO:0019005,GO:0031625,GO:0021987,GO:0048813,GO:0043161,GO:0042787,GO:0030162	cytosol|nucleus|SCF ubiquitin ligase complex|ubiquitin protein ligase binding|cerebral cortex development|dendrite morphogenesis|proteasome-mediated ubiquitin-dependent protein catabolic process|protein ubiquitination involved in ubiquitin-dependent protein catabolic process|regulation of proteolysis
CG17078	0	1	1	0	FLYBASE:FBgn0086855,GeneID:33195	Protein smoothened	GO:0005929,GO:0030425,GO:0005768,GO:0016021,GO:0005887,GO:0043025,GO:0005886,GO:0004930,GO:0005113,GO:0004888,GO:0017147,GO:0007193,GO:0048099,GO:0007350,GO:0001746,GO:0048592,GO:0007455,GO:0002385,GO:2000134,GO:0045746,GO:0030707,GO:0090004,GO:0042981,GO:0007346,GO:0007165,GO:0007224,GO:0035019,GO:0048100	cilium|dendrite|endosome|integral component of membrane|integral component of plasma membrane|neuronal cell body|plasma membrane|G-protein coupled receptor activity|patched binding|transmembrane signaling receptor activity|Wnt-protein binding|adenylate cyclase-inhibiting G-protein coupled receptor signaling pathway|anterior/posterior lineage restriction, imaginal disc|blastoderm segmentation|Bolw…
CG17104	1	0	0	0	FLYBASE:FBgn0040496,GeneID:34465
CG17105	0	1	1	0	FLYBASE:FBgn0032280,GeneID:34466
CG17107	1	1	1	0	FLYBASE:FBgn0032281,GeneID:34467
CG17108	0	1	1	0	FLYBASE:FBgn0032285,GeneID:34471
CG17109	1	1	0	0	FLYBASE:FBgn0039051,GeneID:42730	Aminoacylase-1	GO:0005737,GO:0070062,GO:0004046,GO:0042802,GO:0070573,GO:0008270,GO:0006520,GO:0043171	cytoplasm|extracellular exosome|aminoacylase activity|identical protein binding|metallodipeptidase activity|zinc ion binding|cellular amino acid metabolic process|peptide catabolic process
CG17110	0	1	1	0	FLYBASE:FBgn0039050,GeneID:42729	Aminoacylase-1	GO:0005737,GO:0070062,GO:0004046,GO:0042802,GO:0070573,GO:0008270,GO:0006520,GO:0043171	cytoplasm|extracellular exosome|aminoacylase activity|identical protein binding|metallodipeptidase activity|zinc ion binding|cellular amino acid metabolic process|peptide catabolic process
CG17111	1	1	0	0	FLYBASE:FBgn0039048,GeneID:42727
CG17119	0	1	1	0	FLYBASE:FBgn0039045,GeneID:42723	Cystinosin homolog	GO:0016021,GO:0005765,GO:0015171,GO:0015184,GO:0003333,GO:0015811	integral component of membrane|lysosomal membrane|amino acid transmembrane transporter activity|L-cystine transmembrane transporter activity|amino acid transmembrane transport|L-cystine transport	dme04142	Lysosome
CG17124	0	1	1	0	FLYBASE:FBgn0032297,GeneID:34485
CG17127	0	1	1	0	FLYBASE:FBgn0032299,GeneID:34489
CG17129	0	1	1	0	FLYBASE:FBgn0035151,GeneID:38080
CG17134	0	1	1	0	FLYBASE:FBgn0032304,GeneID:34494	Lysosomal aspartic protease	GO:0005764,GO:0004190	lysosome|aspartic-type endopeptidase activity	dme04142,dme04140	Lysosome|Autophagy - animal
CG17145	1	1	1	0	FLYBASE:FBgn0036953,GeneID:40215	Peritrophin-44	GO:0005576,GO:0008061,GO:0006030	extracellular region|chitin binding|chitin metabolic process
CG17147	1	1	1	0	FLYBASE:FBgn0260393,GeneID:40216	Peritrophin-48	GO:0005576,GO:0008061,GO:0006030	extracellular region|chitin binding|chitin metabolic process
CG17162	0	1	0	0	FLYBASE:FBgn0039944,GeneID:5740457
CG17163	0	1	1	0	FLYBASE:FBgn0039942,GeneID:3354988
CG17167	0	1	1	0	FLYBASE:FBgn0039941,GeneID:3354991	Sodium/potassium/calcium exchanger 5
CG17168	0	1	1	0	FLYBASE:FBgn0039943,GeneID:3354996	Smad nuclear-interacting protein 1	GO:0005737,GO:0005654,GO:0005634,GO:0003729,GO:0044822,GO:0007249,GO:1903955,GO:0035196,GO:0006355	cytoplasm|nucleoplasm|nucleus|mRNA binding|poly(A) RNA binding|I-kappaB kinase/NF-kappaB signaling|positive regulation of protein targeting to mitochondrion|production of miRNAs involved in gene silencing by miRNA|regulation of transcription, DNA-templated
CG17169	0	1	1	0	FLYBASE:FBgn0040514,GeneID:3354995
CG1718	1	0	0	0	FLYBASE:FBgn0031170,GeneID:33103	ATP-binding cassette sub-family A member 3
CG17186	0	1	1	0	FLYBASE:FBgn0038741,GeneID:42363
CG17189	0	1	1	0	FLYBASE:FBgn0039485,GeneID:43263	Circadian clock-controlled protein	GO:0005615,GO:0007623,GO:0032504	extracellular space|circadian rhythm|multicellular organism reproduction
CG17190	0	1	1	0	FLYBASE:FBgn0038761,GeneID:42386
CG17192	1	1	0	0	FLYBASE:FBgn0039472,GeneID:43248	Phospholipase A1	GO:0005576,GO:0052740,GO:0008970,GO:0052739,GO:0004623,GO:0016042	extracellular region|1-acyl-2-lysophosphatidylserine acylhydrolase activity|phosphatidylcholine 1-acylhydrolase activity|phosphatidylserine 1-acylhydrolase activity|phospholipase A2 activity|lipid catabolic process
CG17193	0	1	1	0	FLYBASE:FBgn0040571,GeneID:50044
CG17202	0	1	1	0	FLYBASE:FBgn0038043,GeneID:41526	C-Myc-binding protein homolog	GO:0005634,GO:0003713,GO:0006355	nucleus|transcription coactivator activity|regulation of transcription, DNA-templated
CG17207	0	1	1	0	FLYBASE:FBgn0038051,GeneID:2768665
CG17209	0	1	0	0	FLYBASE:FBgn0030687,GeneID:32524	DNA-directed RNA polymerase III subunit RPC1	GO:0005666,GO:0016020,GO:0003682,GO:0003677,GO:0003899,GO:0046872,GO:0051607,GO:0045087,GO:0032728,GO:1903955,GO:1903146,GO:0006383	DNA-directed RNA polymerase III complex|membrane|chromatin binding|DNA binding|DNA-directed RNA polymerase activity|metal ion binding|defense response to virus|innate immune response|positive regulation of interferon-beta production|positive regulation of protein targeting to mitochondrion|regulation of mitophagy|transcription from RNA polymerase III promoter	dme00230,dme00240,dme03020	Purine metabolism|Pyrimidine metabolism|RNA polymerase
CG17211	1	1	1	0	FLYBASE:FBgn0032414,GeneID:34639
CG17224	0	1	1	0	FLYBASE:FBgn0031489,GeneID:33510	Uridine phosphorylase 1	GO:0005737,GO:0004850,GO:0042149,GO:0009166,GO:0006220,GO:0044206,GO:0006218,GO:0046108	cytoplasm|uridine phosphorylase activity|cellular response to glucose starvation|nucleotide catabolic process|pyrimidine nucleotide metabolic process|UMP salvage|uridine catabolic process|uridine metabolic process	dme00240,dme00983	Pyrimidine metabolism|Drug metabolism - other enzymes
CG17230	0	1	1	0	FLYBASE:FBgn0046225,GeneID:41376
CG17233	0	1	0	0	FLYBASE:FBgn0036958,GeneID:40220	Proline-rich protein 12	GO:0003677	DNA binding
CG17234	0	1	1	0	FLYBASE:FBgn0042187,GeneID:59225	Hypodermin-B	GO:0005576,GO:0004252	extracellular region|serine-type endopeptidase activity
CG17261	0	1	1	0	FLYBASE:FBgn0031501,GeneID:33522
CG17264	1	0	0	0	FLYBASE:FBgn0031490,GeneID:33511
CG17266	0	1	1	0	FLYBASE:FBgn0033089,GeneID:35571	Peptidyl-prolyl cis-trans isomerase H	GO:0005737,GO:0016607,GO:0005654,GO:0005681,GO:0071001,GO:0046540,GO:0016018,GO:0003755,GO:0043021,GO:0000398,GO:0045070,GO:0006461,GO:0006457	cytoplasm|nuclear speck|nucleoplasm|spliceosomal complex|U4/U6 snRNP|U4/U6 x U5 tri-snRNP complex|cyclosporin A binding|peptidyl-prolyl cis-trans isomerase activity|ribonucleoprotein complex binding|mRNA splicing, via spliceosome|positive regulation of viral genome replication|protein complex assembly|protein folding	dme03040	Spliceosome
CG17270	0	1	0	0	FLYBASE:FBgn0038828,GeneID:42462
CG17278	1	1	0	0	FLYBASE:FBgn0046763,GeneID:50050
CG17279	0	0	1	0	FLYBASE:FBgn0038850,GeneID:42489	Circadian clock-controlled protein	GO:0005615,GO:0007623,GO:0032504	extracellular space|circadian rhythm|multicellular organism reproduction
CG17292	0	1	1	0	FLYBASE:FBgn0032029,GeneID:34152	Inactive pancreatic lipase-related protein 1	GO:0005576,GO:0005509,GO:0004806,GO:0006629	extracellular region|calcium ion binding|triglyceride lipase activity|lipid metabolic process
CG17321	1	1	0	0	FLYBASE:FBgn0032719,GeneID:35144
CG17322	0	1	1	0	FLYBASE:FBgn0027070,GeneID:35139	2-hydroxyacylsphingosine 1-beta-galactosyltransferase	GO:0016021,GO:0043231,GO:0003851,GO:0015020,GO:0008489,GO:0007010,GO:0009813,GO:0052696,GO:0006682,GO:0006688,GO:0042552,GO:0048812,GO:0030913,GO:0002175	integral component of membrane|intracellular membrane-bounded organelle|2-hydroxyacylsphingosine 1-beta-galactosyltransferase activity|glucuronosyltransferase activity|UDP-galactose:glucosylceramide beta-1,4-galactosyltransferase activity|cytoskeleton organization|flavonoid biosynthetic process|flavonoid glucuronidation|galactosylceramide biosynthetic process|glycosphingolipid biosynthetic proces…	dme00040,dme00053,dme00830,dme00860,dme00980,dme00982,dme00983	Pentose and glucuronate interconversions|Ascorbate and aldarate metabolism|Retinol metabolism|Porphyrin and chlorophyll metabolism|Metabolism of xenobiotics by cytochrome P450|Drug metabolism - cytochrome P450|Drug metabolism - other enzymes
CG17323	0	1	1	0	FLYBASE:FBgn0032713,GeneID:35138	UDP-glucuronosyltransferase 2B16	GO:0005789,GO:0016021,GO:0031090,GO:0015020,GO:0008152	endoplasmic reticulum membrane|integral component of membrane|organelle membrane|glucuronosyltransferase activity|metabolic process	dme00040,dme00053,dme00830,dme00860,dme00980,dme00982,dme00983	Pentose and glucuronate interconversions|Ascorbate and aldarate metabolism|Retinol metabolism|Porphyrin and chlorophyll metabolism|Metabolism of xenobiotics by cytochrome P450|Drug metabolism - cytochrome P450|Drug metabolism - other enzymes
CG17324	0	1	1	0	FLYBASE:FBgn0027074,GeneID:35137	UDP-glucuronosyltransferase 1-3	GO:0016021,GO:0015020,GO:0031100,GO:0009813,GO:0052696,GO:0052697	integral component of membrane|glucuronosyltransferase activity|animal organ regeneration|flavonoid biosynthetic process|flavonoid glucuronidation|xenobiotic glucuronidation	dme00040,dme00053,dme00830,dme00860,dme00980,dme00982,dme00983	Pentose and glucuronate interconversions|Ascorbate and aldarate metabolism|Retinol metabolism|Porphyrin and chlorophyll metabolism|Metabolism of xenobiotics by cytochrome P450|Drug metabolism - cytochrome P450|Drug metabolism - other enzymes
CG17328	0	1	1	0	FLYBASE:FBgn0028895,GeneID:34962	Zinc finger protein 568	GO:0005634,GO:0003677,GO:0046872,GO:0003700,GO:0007275,GO:0006355,GO:0006351	nucleus|DNA binding|metal ion binding|transcription factor activity, sequence-specific DNA binding|multicellular organism development|regulation of transcription, DNA-templated|transcription, DNA-templated
CG17337	0	0	1	0	FLYBASE:FBgn0259979,GeneID:35507	Cytosolic non-specific dipeptidase	GO:0005737,GO:0005829,GO:0070062,GO:0005654,GO:0004180,GO:0102008,GO:0070573,GO:0008270,GO:0006750,GO:0043171,GO:0000096	cytoplasm|cytosol|extracellular exosome|nucleoplasm|carboxypeptidase activity|cytosolic dipeptidase activity|metallodipeptidase activity|zinc ion binding|glutathione biosynthetic process|peptide catabolic process|sulfur amino acid metabolic process	dme00330,dme00340,dme00410	Arginine and proline metabolism|Histidine metabolism|beta-Alanine metabolism
CG17343	0	1	0	0	FLYBASE:FBgn0032751,GeneID:35180
CG17350	1	1	0	0	FLYBASE:FBgn0032772,GeneID:35210
CG17359	0	1	1	0	FLYBASE:FBgn0036396,GeneID:39549	Zinc finger and SCAN domain-containing protein 5B	GO:0005634,GO:0003677,GO:0046872,GO:0000981,GO:0006351	nucleus|DNA binding|metal ion binding|RNA polymerase II transcription factor activity, sequence-specific DNA binding|transcription, DNA-templated
CG17361	0	1	1	0	FLYBASE:FBgn0036395,GeneID:39548	Uncharacterized zinc finger protein CG2678	GO:0005829,GO:0005634,GO:0003677,GO:0003700,GO:0008270,GO:0048813,GO:0006355,GO:0006351	cytosol|nucleus|DNA binding|transcription factor activity, sequence-specific DNA binding|zinc ion binding|dendrite morphogenesis|regulation of transcription, DNA-templated|transcription, DNA-templated
CG17364	0	1	1	0	FLYBASE:FBgn0036391,GeneID:39543
CG1737	0	1	1	0	FLYBASE:FBgn0030293,GeneID:32077
CG17376	0	0	1	0	FLYBASE:FBgn0042189,GeneID:59227
CG17378	0	1	1	0	FLYBASE:FBgn0031858,GeneID:33951	Uncharacterized protein KIAA0513
CG1738	0	1	1	0	FLYBASE:FBgn0030291,GeneID:32075
CG17470	0	1	1	0	FLYBASE:FBgn0032869,GeneID:35321
CG17475	0	1	1	0	FLYBASE:FBgn0038481,GeneID:42069	Chymotrypsin-2	GO:0005576,GO:0004252,GO:0007586	extracellular region|serine-type endopeptidase activity|digestion
CG17477	0	1	1	0	FLYBASE:FBgn0038479,GeneID:42067	Chymotrypsin-2	GO:0005576,GO:0004252,GO:0007586	extracellular region|serine-type endopeptidase activity|digestion
CG17490	0	1	1	0	FLYBASE:FBgn0040009,GeneID:3355125
CG17493	0	1	0	0	FLYBASE:FBgn0040010,GeneID:3355126	Centrin-1	GO:0005814,GO:0032391,GO:0000922,GO:0005509,GO:0051301,GO:0034605,GO:0007067	centriole|photoreceptor connecting cilium|spindle pole|calcium ion binding|cell division|cellular response to heat|mitotic nuclear division
CG17508	0	1	0	0	FLYBASE:FBgn0039970,GeneID:49893	Protein FAM210B	GO:0016021	integral component of membrane
CG17514	0	1	1	0	FLYBASE:FBgn0039959,GeneID:3355040	eIF-2-alpha kinase activator GCN1 {ECO:0000305}	GO:0005913,GO:0005737,GO:0016020,GO:0005844,GO:0098641,GO:0044822,GO:0019887,GO:0043022,GO:0034198,GO:1990253,GO:0033674,GO:0036003,GO:0006417	cell-cell adherens junction|cytoplasm|membrane|polysome|cadherin binding involved in cell-cell adhesion|poly(A) RNA binding|protein kinase regulator activity|ribosome binding|cellular response to amino acid starvation|cellular response to leucine starvation|positive regulation of kinase activity|positive regulation of transcription from RNA polymerase II promoter in response to stress|regulation …
CG17528	0	1	0	0	FLYBASE:FBgn0261387,GeneID:3355134	Serine/threonine-protein kinase CG17528 {ECO:0000312|EMBL:EAA46000.1}	GO:0005737,GO:0005875,GO:0005634,GO:0005524,GO:0009931,GO:0005516,GO:0004683,GO:0008017,GO:0004674,GO:0035556,GO:0007017,GO:0018105,GO:0046777,GO:0006468	cytoplasm|microtubule associated complex|nucleus|ATP binding|calcium-dependent protein serine/threonine kinase activity|calmodulin binding|calmodulin-dependent protein kinase activity|microtubule binding|protein serine/threonine kinase activity|intracellular signal transduction|microtubule-based process|peptidyl-serine phosphorylation|protein autophosphorylation|protein phosphorylation
CG17549	1	1	0	0	FLYBASE:FBgn0032774,GeneID:35212
CG17560	1	1	1	0	FLYBASE:FBgn0038450,GeneID:42022	Fatty acyl-CoA reductase wat {ECO:0000305}	GO:0045177,GO:0016324,GO:0005737,GO:0016021,GO:0005777,GO:0018472,GO:0034525,GO:0044104,GO:0018474,GO:0034520,GO:0004028,GO:0034538,GO:0034530,GO:0019115,GO:0018473,GO:0034822,GO:0080019,GO:0034832,GO:0043796,GO:0043878,GO:0050062,GO:0052814,GO:0043870,GO:0043745,GO:0034602,GO:0034601,GO:0034604,GO:0018475,GO:0006629,GO:0035002,GO:0035336,GO:0035149,GO:0055114,GO:0010025	apical part of cell|apical plasma membrane|cytoplasm|integral component of membrane|peroxisome|1-hydroxy-2-naphthaldehyde dehydrogenase activity|1-naphthaldehyde dehydrogenase activity|2,5-dioxovalerate dehydrogenase (NAD+) activity|2-carboxybenzaldehyde dehydrogenase activity|2-naphthaldehyde dehydrogenase activity|3-chloroallyl aldehyde dehydrogenase activity|3-methylsalicylaldehyde dehydrogena…	dme04146	Peroxisome
CG17562	0	1	1	0	FLYBASE:FBgn0038449,GeneID:42021	Fatty acyl-CoA reductase wat {ECO:0000305}	GO:0045177,GO:0016324,GO:0005737,GO:0016021,GO:0005777,GO:0018472,GO:0034525,GO:0044104,GO:0018474,GO:0034520,GO:0004028,GO:0034538,GO:0034530,GO:0019115,GO:0018473,GO:0034822,GO:0080019,GO:0034832,GO:0043796,GO:0043878,GO:0050062,GO:0052814,GO:0043870,GO:0043745,GO:0034602,GO:0034601,GO:0034604,GO:0018475,GO:0006629,GO:0035002,GO:0035336,GO:0035149,GO:0055114,GO:0010025	apical part of cell|apical plasma membrane|cytoplasm|integral component of membrane|peroxisome|1-hydroxy-2-naphthaldehyde dehydrogenase activity|1-naphthaldehyde dehydrogenase activity|2,5-dioxovalerate dehydrogenase (NAD+) activity|2-carboxybenzaldehyde dehydrogenase activity|2-naphthaldehyde dehydrogenase activity|3-chloroallyl aldehyde dehydrogenase activity|3-methylsalicylaldehyde dehydrogena…	dme04146	Peroxisome
CG17568	0	1	1	0	FLYBASE:FBgn0032763,GeneID:35198	Zinc finger protein weckle	GO:0005634,GO:0005886,GO:0042803,GO:0000978,GO:0008270,GO:0009950,GO:0007311,GO:0006355,GO:0008063	nucleus|plasma membrane|protein homodimerization activity|RNA polymerase II core promoter proximal region sequence-specific DNA binding|zinc ion binding|dorsal/ventral axis specification|maternal specification of dorsal/ventral axis, oocyte, germ-line encoded|regulation of transcription, DNA-templated|Toll signaling pathway
CG17570	1	1	1	0	FLYBASE:FBgn0260000,GeneID:35410
CG17571	0	1	1	0	FLYBASE:FBgn0259998,GeneID:35409	Trypsin	GO:0005615,GO:0004252,GO:0007586	extracellular space|serine-type endopeptidase activity|digestion
CG17572	0	1	1	0	FLYBASE:FBgn0032753,GeneID:35182	Clotting factor B heavy chain {ECO:0000303|PubMed:3519594, ECO:0000303|PubMed:8407978}	GO:0005576,GO:0004252,GO:0042381	extracellular region|serine-type endopeptidase activity|hemolymph coagulation
CG17574	0	1	1	0	FLYBASE:FBgn0033777,GeneID:36415
CG17597	0	1	1	0	FLYBASE:FBgn0032715,GeneID:35140	Non-specific lipid-transfer protein	GO:0005739,GO:0005777,GO:0008289,GO:0033814,GO:0006869,GO:0008152	mitochondrion|peroxisome|lipid binding|propanoyl-CoA C-acyltransferase activity|lipid transport|metabolic process	dme04146	Peroxisome
CG17612	0	1	1	0	FLYBASE:FBgn0031597,GeneID:33639	Zinc finger protein 668	GO:0005634,GO:0003677,GO:0046872,GO:0003700,GO:0006351	nucleus|DNA binding|metal ion binding|transcription factor activity, sequence-specific DNA binding|transcription, DNA-templated
CG17633	1	1	1	0	FLYBASE:FBgn0032144,GeneID:34297	Zinc carboxypeptidase A 1	GO:0005615,GO:0004181,GO:0008270,GO:0022008	extracellular space|metallocarboxypeptidase activity|zinc ion binding|neurogenesis
CG17636	0	1	1	0	FLYBASE:FBgn0025837,GeneID:5740847	Gamma-glutamyltranspeptidase 1 light chain			dme00590,dme00430,dme00480	Arachidonic acid metabolism|Taurine and hypotaurine metabolism|Glutathione metabolism
CG1764	0	1	0	0	FLYBASE:FBgn0030467,GeneID:32281	N(G),N(G)-dimethylarginine dimethylaminohydrolase 1	GO:0070062,GO:0005739,GO:0016403,GO:0008270,GO:0006527,GO:0000052,GO:0006809,GO:0045429,GO:0017014,GO:0003073	extracellular exosome|mitochondrion|dimethylargininase activity|zinc ion binding|arginine catabolic process|citrulline metabolic process|nitric oxide biosynthetic process|positive regulation of nitric oxide biosynthetic process|protein nitrosylation|regulation of systemic arterial blood pressure
CG17646	0	1	1	0	FLYBASE:FBgn0264494,GeneID:33354	ATP-binding cassette sub-family G member 1	GO:0005768,GO:0009897,GO:0005794,GO:0016021,GO:0043231,GO:0005739,GO:0005654,GO:0005886,GO:0055037,GO:0043531,GO:0005524,GO:0017127,GO:0034437,GO:0005548,GO:0046982,GO:0042803,GO:0034041,GO:0019534,GO:0042987,GO:0033344,GO:0042632,GO:0008203,GO:0030301,GO:0034436,GO:0034375,GO:0032367,GO:0034374,GO:0010888,GO:0010745,GO:0033700,GO:0055091,GO:0045542,GO:0010875,GO:0010872,GO:0006355,GO:0055099,GO:…	endosome|external side of plasma membrane|Golgi apparatus|integral component of membrane|intracellular membrane-bounded organelle|mitochondrion|nucleoplasm|plasma membrane|recycling endosome|ADP binding|ATP binding|cholesterol transporter activity|glycoprotein transporter activity|phospholipid transporter activity|protein heterodimerization activity|protein homodimerization activity|sterol-transp…
CG17658	0	1	1	0	FLYBASE:FBgn0034924,GeneID:37793
CG17672	0	1	0	0	FLYBASE:FBgn0083978,GeneID:4379911
CG17681	0	1	1	0	FLYBASE:FBgn0032668,GeneID:35086
CG17684	0	1	0	0	FLYBASE:FBgn0263780,GeneID:3355066	Dipeptidyl peptidase 4 soluble form	GO:0016324,GO:0009986,GO:0030139,GO:0070062,GO:0005925,GO:0016021,GO:0046581,GO:0071438,GO:0030027,GO:0031258,GO:0005765,GO:0016020,GO:0045121,GO:0005886,GO:0008239,GO:0042802,GO:0002020,GO:0042803,GO:0005102,GO:0004252,GO:0008236,GO:0001618,GO:0001662,GO:0043542,GO:0035641,GO:0010716,GO:0008284,GO:0036343,GO:0033632,GO:0001666,GO:0042110,GO:0031295	apical plasma membrane|cell surface|endocytic vesicle|extracellular exosome|focal adhesion|integral component of membrane|intercellular canaliculus|invadopodium membrane|lamellipodium|lamellipodium membrane|lysosomal membrane|membrane|membrane raft|plasma membrane|dipeptidyl-peptidase activity|identical protein binding|protease binding|protein homodimerization activity|receptor binding|serine-typ…
CG17687	0	1	1	0	FLYBASE:FBgn0036348,GeneID:39495	Cilia- and flagella-associated protein 43 {ECO:0000312|HGNC:HGNC:26684}	GO:0042995	cell projection
CG17712	0	1	0	0	FLYBASE:FBgn0027597,GeneID:33356	Glucose-fructose oxidoreductase domain-containing protein 1	GO:0005576,GO:0016491,GO:0055114	extracellular region|oxidoreductase activity|oxidation-reduction process
CG17716	0	1	1	0	FLYBASE:FBgn0000633,GeneID:36521	Cell adhesion molecule 2	GO:0030424,GO:0005913,GO:0005887,GO:0005886,GO:0045202,GO:0050839,GO:0042803,GO:0004872,GO:0005102,GO:0034332,GO:0008037,GO:0007157,GO:0007156	axon|cell-cell adherens junction|integral component of plasma membrane|plasma membrane|synapse|cell adhesion molecule binding|protein homodimerization activity|receptor activity|receptor binding|adherens junction organization|cell recognition|heterophilic cell-cell adhesion via plasma membrane cell adhesion molecules|homophilic cell adhesion via plasma membrane adhesion molecules
CG17721	0	1	0	0	FLYBASE:FBgn0037885,GeneID:41354
CG1773	1	1	1	0	FLYBASE:FBgn0033439,GeneID:35999	Melanization protease 1 {ECO:0000303|PubMed:16861233}	GO:0004252,GO:0035006,GO:0006508,GO:0009620	serine-type endopeptidase activity|melanization defense response|proteolysis|response to fungus
CG17732	0	1	0	0	FLYBASE:FBgn0036923,GeneID:40182
CG17738	0	1	1	0	FLYBASE:FBgn0038009,GeneID:41490
CG17739	1	1	0	0	FLYBASE:FBgn0033710,GeneID:36333	Spondin-1	GO:0005578,GO:0046872,GO:0007155	proteinaceous extracellular matrix|metal ion binding|cell adhesion
CG1774	0	1	1	0	FLYBASE:FBgn0039856,GeneID:43722	Acyl-coenzyme A thioesterase 9, mitochondrial	GO:0005739,GO:0052689	mitochondrion|carboxylic ester hydrolase activity
CG17746	0	1	1	0	FLYBASE:FBgn0035425,GeneID:38400	Probable protein phosphatase 2C T23F11.1	GO:0048786,GO:0046872,GO:0004722,GO:0031625,GO:0030517,GO:0051965	presynaptic active zone|metal ion binding|protein serine/threonine phosphatase activity|ubiquitin protein ligase binding|negative regulation of axon extension|positive regulation of synapse assembly
CG17751	0	1	1	0	FLYBASE:FBgn0038717,GeneID:42336	Organic cation transporter protein	GO:0016021,GO:0005887,GO:0022891,GO:0006915,GO:0006811	integral component of membrane|integral component of plasma membrane|substrate-specific transmembrane transporter activity|apoptotic process|ion transport
CG17752	0	1	1	0	FLYBASE:FBgn0038718,GeneID:42337	Organic cation transporter protein	GO:0016021,GO:0005887,GO:0022891,GO:0006915,GO:0006811	integral component of membrane|integral component of plasma membrane|substrate-specific transmembrane transporter activity|apoptotic process|ion transport
CG17760	1	1	0	0	FLYBASE:FBgn0033756,GeneID:36385	G protein alpha q subunit	GO:0005834,GO:0016027,GO:0005886,GO:0016028,GO:0005525,GO:0003924,GO:0046872,GO:0004871,GO:0007202,GO:0016199,GO:0071244,GO:0006897,GO:0007629,GO:0007186,GO:0016060,GO:0002385,GO:0046673,GO:0070050,GO:0060158,GO:0007602,GO:1900073,GO:0016056,GO:0007608,GO:0030322,GO:0043052,GO:0007601	heterotrimeric G-protein complex|inaD signaling complex|plasma membrane|rhabdomere|GTP binding|GTPase activity|metal ion binding|signal transducer activity|activation of phospholipase C activity|axon midline choice point recognition|cellular response to carbon dioxide|endocytosis|flight behavior|G-protein coupled receptor signaling pathway|metarhodopsin inactivation|mucosal immune response|negati…	dme04745	Phototransduction - fly
CG17777	0	1	1	0	FLYBASE:FBgn0040900,GeneID:50374
CG17778	0	1	1	0	FLYBASE:FBgn0023534,GeneID:30996
CG17781	0	1	1	0	FLYBASE:FBgn0039196,GeneID:42913
CG17786	0	1	0	0	FLYBASE:FBgn0039167,GeneID:42879
CG17801	0	1	1	0	FLYBASE:FBgn0038550,GeneID:42144	Transcription factor Ouib {ECO:0000305|PubMed:26658797}	GO:0005634,GO:0003677,GO:0003700,GO:0008270,GO:0002168,GO:0045998,GO:0045944,GO:0006355,GO:0006351	nucleus|DNA binding|transcription factor activity, sequence-specific DNA binding|zinc ion binding|instar larval development|positive regulation of ecdysteroid biosynthetic process|positive regulation of transcription from RNA polymerase II promoter|regulation of transcription, DNA-templated|transcription, DNA-templated
CG17802	0	1	1	0	FLYBASE:FBgn0038549,GeneID:42143	Transcription factor Ouib {ECO:0000305|PubMed:26658797}	GO:0005634,GO:0003677,GO:0003700,GO:0008270,GO:0002168,GO:0045998,GO:0045944,GO:0006355,GO:0006351	nucleus|DNA binding|transcription factor activity, sequence-specific DNA binding|zinc ion binding|instar larval development|positive regulation of ecdysteroid biosynthetic process|positive regulation of transcription from RNA polymerase II promoter|regulation of transcription, DNA-templated|transcription, DNA-templated
CG17806	0	1	1	0	FLYBASE:FBgn0038548,GeneID:42142	Transcription factor Ouib {ECO:0000305|PubMed:26658797}	GO:0005634,GO:0003677,GO:0003700,GO:0008270,GO:0002168,GO:0045998,GO:0045944,GO:0006355,GO:0006351	nucleus|DNA binding|transcription factor activity, sequence-specific DNA binding|zinc ion binding|instar larval development|positive regulation of ecdysteroid biosynthetic process|positive regulation of transcription from RNA polymerase II promoter|regulation of transcription, DNA-templated|transcription, DNA-templated
CG17829	0	1	1	0	FLYBASE:FBgn0025635,GeneID:47718	Histone H4 transcription factor	GO:0015030,GO:0005654,GO:0005634,GO:0003677,GO:0019899,GO:0042393,GO:0046872,GO:0003713,GO:0003700,GO:0044212,GO:0000077,GO:0006281,GO:0045184,GO:0000082,GO:0001701,GO:0045445,GO:0010629,GO:0045892,GO:0010628,GO:0045893,GO:0010468,GO:0000083,GO:0006355,GO:0006351	Cajal body|nucleoplasm|nucleus|DNA binding|enzyme binding|histone binding|metal ion binding|transcription coactivator activity|transcription factor activity, sequence-specific DNA binding|transcription regulatory region DNA binding|DNA damage checkpoint|DNA repair|establishment of protein localization|G1/S transition of mitotic cell cycle|in utero embryonic development|myoblast differentiation|ne…
CG17839	0	1	1	0	FLYBASE:FBgn0036454,GeneID:39616	Ig-like and fibronectin type-III domain-containing protein 1 {ECO:0000305}	GO:0016021,GO:0005886,GO:0030018,GO:0051015,GO:0048739,GO:0030334,GO:0051493	integral component of membrane|plasma membrane|Z disc|actin filament binding|cardiac muscle fiber development|regulation of cell migration|regulation of cytoskeleton organization
CG17841	0	1	1	0	FLYBASE:FBgn0028480,GeneID:31965	Protein FAM57B	GO:0005783,GO:0005789,GO:0000139,GO:0016021,GO:0050291,GO:0046513,GO:0045599	endoplasmic reticulum|endoplasmic reticulum membrane|Golgi membrane|integral component of membrane|sphingosine N-acyltransferase activity|ceramide biosynthetic process|negative regulation of fat cell differentiation
CG17843	0	1	1	0	FLYBASE:FBgn0038919,GeneID:42583	Sulfhydryl oxidase 1	GO:0005615,GO:0030173,GO:0016971,GO:0003756,GO:0045454	extracellular space|integral component of Golgi membrane|flavin-linked sulfhydryl oxidase activity|protein disulfide isomerase activity|cell redox homeostasis
CG1785	0	1	1	0	FLYBASE:FBgn0030061,GeneID:31810	Uncharacterized protein CG1785	GO:0022008	neurogenesis
CG17855	1	1	0	0	FLYBASE:FBgn0032124,GeneID:34269
CG1789	0	1	0	0	FLYBASE:FBgn0030063,GeneID:31812	Probable U3 small nucleolar RNA-associated protein 11	GO:0005730,GO:0032040,GO:0022008,GO:0042274,GO:0006364,GO:0006412	nucleolus|small-subunit processome|neurogenesis|ribosomal small subunit biogenesis|rRNA processing|translation
CG17896	0	1	1	0	FLYBASE:FBgn0023537,GeneID:30995	Probable methylmalonate-semialdehyde dehydrogenase [acylating], mitochondrial	GO:0005739,GO:0004029,GO:0000062,GO:0018478,GO:0004491,GO:0006206,GO:0019859,GO:0006573	mitochondrion|aldehyde dehydrogenase (NAD) activity|fatty-acyl-CoA binding|malonate-semialdehyde dehydrogenase (acetylating) activity|methylmalonate-semialdehyde dehydrogenase (acylating) activity|pyrimidine nucleobase metabolic process|thymine metabolic process|valine metabolic process	dme00640,dme00562,dme00280,dme00410	Propanoate metabolism|Inositol phosphate metabolism|Valine, leucine and isoleucine degradation|beta-Alanine metabolism
CG17906	1	1	0	0	FLYBASE:FBgn0032086,GeneID:34224	Protein rolling stone	GO:0016021,GO:0016020,GO:0007275,GO:0007520	integral component of membrane|membrane|multicellular organism development|myoblast fusion
CG1791	0	1	1	0	FLYBASE:FBgn0030163,GeneID:31927	Angiopoietin-related protein 6	GO:0070062,GO:0030141,GO:0001525,GO:0030154	extracellular exosome|secretory granule|angiogenesis|cell differentiation
CG17919	0	1	1	0	FLYBASE:FBgn0037433,GeneID:40780	Phosphatidylethanolamine-binding protein homolog F40A3.3	GO:0005739,GO:0008289	mitochondrion|lipid binding
CG1792	0	1	1	0	FLYBASE:FBgn0039860,GeneID:43727	Transcription factor Ouib {ECO:0000305|PubMed:26658797}	GO:0005634,GO:0003677,GO:0003700,GO:0008270,GO:0002168,GO:0045998,GO:0045944,GO:0006355,GO:0006351	nucleus|DNA binding|transcription factor activity, sequence-specific DNA binding|zinc ion binding|instar larval development|positive regulation of ecdysteroid biosynthetic process|positive regulation of transcription from RNA polymerase II promoter|regulation of transcription, DNA-templated|transcription, DNA-templated
CG17928	0	1	1	0	FLYBASE:FBgn0032603,GeneID:35009	Cytochrome b5-related protein	GO:0016021,GO:0005811,GO:0005739,GO:0020037,GO:0046872,GO:0016491,GO:0006629	integral component of membrane|lipid particle|mitochondrion|heme binding|metal ion binding|oxidoreductase activity|lipid metabolic process
CG17929	0	1	1	0	FLYBASE:FBgn0038415,GeneID:41978
CG17930	0	1	1	0	FLYBASE:FBgn0038416,GeneID:41979
CG17977	0	1	1	0	FLYBASE:FBgn0040778,GeneID:50251
CG17994	0	1	0	0	FLYBASE:FBgn0033072,GeneID:35550
CG17999	0	1	1	0	FLYBASE:FBgn0034552,GeneID:37357	Probable 4-coumarate--CoA ligase 3	GO:0016207,GO:0005524,GO:0009698	4-coumarate-CoA ligase activity|ATP binding|phenylpropanoid metabolic process
CG18003	1	1	1	0	FLYBASE:FBgn0061356,GeneID:3771779	Peroxisomal (S)-2-hydroxy-acid oxidase GLO5	GO:0005777,GO:0010181,GO:0052853,GO:0052854,GO:0052852,GO:0010204,GO:0042742,GO:0050665,GO:0009854	peroxisome|FMN binding|long-chain-(S)-2-hydroxy-long-chain-acid oxidase activity|medium-chain-(S)-2-hydroxy-acid oxidase activity|very-long-chain-(S)-2-hydroxy-acid oxidase activity|defense response signaling pathway, resistance gene-independent|defense response to bacterium|hydrogen peroxide biosynthetic process|oxidative photosynthetic carbon pathway	dme00630,dme04146	Glyoxylate and dicarboxylate metabolism|Peroxisome
CG18004	0	1	1	0	FLYBASE:FBgn0033566,GeneID:36154	INO80 complex subunit E	GO:0031011,GO:0005730,GO:0006310,GO:0006281,GO:0006260,GO:0006355,GO:0006351	Ino80 complex|nucleolus|DNA recombination|DNA repair|DNA replication|regulation of transcription, DNA-templated|transcription, DNA-templated
CG1801	0	1	0	0	FLYBASE:FBgn0031171,GeneID:33104	ATP-binding cassette sub-family A member 17 {ECO:0000312|RGD:1560494}	GO:0005789,GO:0016021,GO:0043231,GO:0005524,GO:0042626,GO:0006869,GO:0006638	endoplasmic reticulum membrane|integral component of membrane|intracellular membrane-bounded organelle|ATP binding|ATPase activity, coupled to transmembrane movement of substances|lipid transport|neutral lipid metabolic process
CG18011	0	1	1	0	FLYBASE:FBgn0033491,GeneID:36068	Zinc finger protein 615	GO:0005634,GO:0003677,GO:0046872,GO:0006355,GO:0006351	nucleus|DNA binding|metal ion binding|regulation of transcription, DNA-templated|transcription, DNA-templated
CG18048	0	1	1	0	FLYBASE:FBgn0037435,GeneID:40782	tRNA:m(4)X modification enzyme TRM13 homolog	GO:0046872,GO:0008175,GO:0030488	metal ion binding|tRNA methyltransferase activity|tRNA methylation
CG1806	0	1	0	0	FLYBASE:FBgn0030360,GeneID:32163
CG18067	1	1	1	0	FLYBASE:FBgn0034512,GeneID:37314
CG18088	0	1	1	0	FLYBASE:FBgn0032082,GeneID:34219
CG1809	0	1	1	0	FLYBASE:FBgn0033423,GeneID:35981	Membrane-bound alkaline phosphatase	GO:0031225,GO:0005886,GO:0004035,GO:0046872	anchored component of membrane|plasma membrane|alkaline phosphatase activity|metal ion binding
CG18095	0	1	1	0	FLYBASE:FBgn0028872,GeneID:34823	Insulin-like growth factor-binding protein complex acid labile subunit	GO:0070062,GO:0042567,GO:0005654,GO:0005520,GO:0007155	extracellular exosome|insulin-like growth factor ternary complex|nucleoplasm|insulin-like growth factor binding|cell adhesion
CG18107	1	1	0	0	FLYBASE:FBgn0034330,GeneID:37101	Immune-induced peptide 1	GO:0005576,GO:0006952,GO:0045087,GO:0009617	extracellular region|defense response|innate immune response|response to bacterium
CG1812	0	1	1	0	FLYBASE:FBgn0031119,GeneID:33049	Kelch-like protein 22	GO:0005813,GO:0031463,GO:0005737,GO:0072686,GO:0005827,GO:0051301,GO:0000070,GO:0007094,GO:0006513	centrosome|Cul3-RING ubiquitin ligase complex|cytoplasm|mitotic spindle|polar microtubule|cell division|mitotic sister chromatid segregation|mitotic spindle assembly checkpoint|protein monoubiquitination
CG18131	0	1	1	0	FLYBASE:FBgn0031343,GeneID:33331
CG18135	0	1	1	0	FLYBASE:FBgn0036837,GeneID:40073	Putative glycerophosphocholine phosphodiesterase GPCPD1 homolog 2 {ECO:0000250|UniProtKB:Q9NPB8}	GO:0005623,GO:0047389,GO:0008889,GO:2001070,GO:0030643,GO:0046475	cell|glycerophosphocholine phosphodiesterase activity|glycerophosphodiester phosphodiesterase activity|starch binding|cellular phosphate ion homeostasis|glycerophospholipid catabolic process
CG1814	0	1	1	0	FLYBASE:FBgn0033426,GeneID:35984	5'-nucleotidase domain-containing protein 3	GO:0016787,GO:0046872	hydrolase activity|metal ion binding
CG18171	0	1	0	0	FLYBASE:FBgn0035262,GeneID:38216
CG18178	0	1	1	0	FLYBASE:FBgn0036035,GeneID:39138
CG18179	0	1	1	0	FLYBASE:FBgn0036023,GeneID:39124	Serine proteases 1/2	GO:0004252,GO:0006508	serine-type endopeptidase activity|proteolysis
CG18180	0	1	1	0	FLYBASE:FBgn0036024,GeneID:39125	Serine proteases 1/2	GO:0004252,GO:0006508	serine-type endopeptidase activity|proteolysis
CG18190	0	1	1	0	FLYBASE:FBgn0034403,GeneID:37179	Microtubule-associated protein RP/EB family member 1	GO:0042995,GO:0031253,GO:0005913,GO:0005813,GO:0030981,GO:0005737,GO:0005881,GO:0005794,GO:0005874,GO:0015630,GO:0035371,GO:0005819,GO:0098641,GO:0042802,GO:0051010,GO:0044822,GO:0051301,GO:0007067,GO:0031115,GO:1903033,GO:0035372	cell projection|cell projection membrane|cell-cell adherens junction|centrosome|cortical microtubule cytoskeleton|cytoplasm|cytoplasmic microtubule|Golgi apparatus|microtubule|microtubule cytoskeleton|microtubule plus-end|spindle|cadherin binding involved in cell-cell adhesion|identical protein binding|microtubule plus-end binding|poly(A) RNA binding|cell division|mitotic nuclear division|negativ…
CG18208	1	1	0	0	FLYBASE:FBgn0038653,GeneID:42258	Alpha-2C adrenergic receptor	GO:0005887,GO:0005886,GO:0004938,GO:0071880,GO:0007267,GO:0007186,GO:0007194,GO:0030168,GO:0006940,GO:0019229	integral component of plasma membrane|plasma membrane|alpha2-adrenergic receptor activity|adenylate cyclase-activating adrenergic receptor signaling pathway|cell-cell signaling|G-protein coupled receptor signaling pathway|negative regulation of adenylate cyclase activity|platelet activation|regulation of smooth muscle contraction|regulation of vasoconstriction
CG18213	0	1	1	0	FLYBASE:FBgn0038470,GeneID:42055
CG18234	0	1	1	0	FLYBASE:FBgn0265268,GeneID:40024	Prolyl 4-hydroxylase subunit alpha-2	GO:0005788,GO:0005506,GO:0031418,GO:0016702,GO:0004656	endoplasmic reticulum lumen|iron ion binding|L-ascorbic acid binding|oxidoreductase activity, acting on single donors with incorporation of molecular oxygen, incorporation of two atoms of oxygen|procollagen-proline 4-dioxygenase activity
CG18249	0	1	1	0	FLYBASE:FBgn0037553,GeneID:40964	Leucine-rich repeat transmembrane neuronal protein 2	GO:0030054,GO:0060076,GO:0016021,GO:0045211,GO:0042043,GO:0060291,GO:0002091,GO:0051965,GO:0050808	cell junction|excitatory synapse|integral component of membrane|postsynaptic membrane|neurexin family protein binding|long-term synaptic potentiation|negative regulation of receptor internalization|positive regulation of synapse assembly|synapse organization
CG18258	0	1	1	0	FLYBASE:FBgn0265267,GeneID:32708	Vitellogenin-1	GO:0005576,GO:0052689	extracellular region|carboxylic ester hydrolase activity
CG18259	0	1	1	0	FLYBASE:FBgn0030956,GeneID:32866	Polymerase delta-interacting protein 3	GO:0005737,GO:0005829,GO:0043231,GO:0016607,GO:0005654,GO:0000166,GO:0044822,GO:0031124,GO:0006406,GO:0016973,GO:0045727,GO:0006405,GO:0006369	cytoplasm|cytosol|intracellular membrane-bounded organelle|nuclear speck|nucleoplasm|nucleotide binding|poly(A) RNA binding|mRNA 3'-end processing|mRNA export from nucleus|poly(A)+ mRNA export from nucleus|positive regulation of translation|RNA export from nucleus|termination of RNA polymerase II transcription
CG18262	0	1	1	0	FLYBASE:FBgn0030012,GeneID:31745	Zinc finger protein 431	GO:0005634,GO:0003682,GO:0001046,GO:0046872,GO:0000978,GO:0030154,GO:0043433,GO:0000122,GO:0006355,GO:0006351	nucleus|chromatin binding|core promoter sequence-specific DNA binding|metal ion binding|RNA polymerase II core promoter proximal region sequence-specific DNA binding|cell differentiation|negative regulation of sequence-specific DNA binding transcription factor activity|negative regulation of transcription from RNA polymerase II promoter|regulation of transcription, DNA-templated|transcription, DN…
CG18265	0	0	1	0	FLYBASE:FBgn0036725,GeneID:39947
CG18268	0	0	1	0	FLYBASE:FBgn0037520,GeneID:40923
CG1827	0	1	0	0	FLYBASE:FBgn0033431,GeneID:35989	Glycosylasparaginase beta chain {ECO:0000250|UniProtKB:P20933}	GO:0005764,GO:0003948,GO:0008233,GO:0006517	lysosome|N4-(beta-N-acetylglucosaminyl)-L-asparaginase activity|peptidase activity|protein deglycosylation
CG18273	0	1	1	0	FLYBASE:FBgn0029525,GeneID:30991
CG18278	0	1	1	0	FLYBASE:FBgn0033836,GeneID:36487	N-acetylglucosamine-6-sulfatase	GO:0070062,GO:0005764,GO:0046872,GO:0008449,GO:0008484,GO:0030203	extracellular exosome|lysosome|metal ion binding|N-acetylglucosamine-6-sulfatase activity|sulfuric ester hydrolase activity|glycosaminoglycan metabolic process	dme00531,dme04142	Glycosaminoglycan degradation|Lysosome
CG18301	0	1	1	0	FLYBASE:FBgn0032265,GeneID:34451	Lipase 1	GO:0005576,GO:0016788,GO:0007586,GO:0016042	extracellular region|hydrolase activity, acting on ester bonds|digestion|lipid catabolic process	dme00100,dme04142	Steroid biosynthesis|Lysosome
CG18302	0	1	1	0	FLYBASE:FBgn0032266,GeneID:34452	Lipase 1	GO:0005576,GO:0016788,GO:0007586,GO:0016042	extracellular region|hydrolase activity, acting on ester bonds|digestion|lipid catabolic process
CG18304	0	1	1	0	FLYBASE:FBgn0031869,GeneID:33969	Protein SOGA3	GO:0005615,GO:0016021,GO:0010506	extracellular space|integral component of membrane|regulation of autophagy
CG18324	0	1	1	0	FLYBASE:FBgn0033905,GeneID:36568	Solute carrier family 25 member 35	GO:0016021,GO:0005743,GO:0006810	integral component of membrane|mitochondrial inner membrane|transport
CG18327	0	1	1	0	FLYBASE:FBgn0033904,GeneID:36567	Solute carrier family 25 member 35	GO:0016021,GO:0005743,GO:0006810	integral component of membrane|mitochondrial inner membrane|transport
CG18343	0	1	0	0	FLYBASE:FBgn0033683,GeneID:36297
CG1835	0	1	1	0	FLYBASE:FBgn0031127,GeneID:33057
CG18367	0	1	0	0	FLYBASE:FBgn0034460,GeneID:37255
CG18404	0	1	1	0	FLYBASE:FBgn0039761,GeneID:43603
CG18417	0	1	1	0	FLYBASE:FBgn0035780,GeneID:38829	Carboxypeptidase B	GO:0005576,GO:0004181,GO:0008270	extracellular region|metallocarboxypeptidase activity|zinc ion binding
CG18446	0	1	1	0	FLYBASE:FBgn0033458,GeneID:36023
CG18467	0	1	1	0	FLYBASE:FBgn0034218,GeneID:36958	Glucose-induced degradation protein 8 homolog	GO:0005634	nucleus
CG18473	1	1	1	0	FLYBASE:FBgn0037683,GeneID:41116	Phosphotriesterase-related protein	GO:0016788,GO:0008270,GO:0009056	hydrolase activity, acting on ester bonds|zinc ion binding|catabolic process
CG18476	0	1	0	0	FLYBASE:FBgn0037931,GeneID:41404	Zinc finger protein 26	GO:0005634,GO:0003677,GO:0046872,GO:0003700,GO:0006355	nucleus|DNA binding|metal ion binding|transcription factor activity, sequence-specific DNA binding|regulation of transcription, DNA-templated
CG18480	1	1	0	0	FLYBASE:FBgn0028518,GeneID:34920	Protein slit C-product	GO:0031012,GO:0005576,GO:0005615,GO:0005886,GO:0005578,GO:0071666,GO:0005509,GO:0008201,GO:0048495,GO:0048846,GO:0007411,GO:0016199,GO:0048813,GO:0007502,GO:0035050,GO:0007427,GO:0008347,GO:0008406,GO:0050929,GO:0046331,GO:0007509,GO:0008078,GO:0030182,GO:0001764,GO:0003151,GO:0022409,GO:0050770,GO:0010632,GO:2000274,GO:0035385,GO:0007432	extracellular matrix|extracellular region|extracellular space|plasma membrane|proteinaceous extracellular matrix|Slit-Robo signaling complex|calcium ion binding|heparin binding|Roundabout binding|axon extension involved in axon guidance|axon guidance|axon midline choice point recognition|dendrite morphogenesis|digestive tract mesoderm development|embryonic heart tube development|epithelial cell m…
CG18493	0	1	1	0	FLYBASE:FBgn0038701,GeneID:42319	Putative serine protease K12H4.7	GO:0008239,GO:0004185,GO:0045087,GO:0006508	dipeptidyl-peptidase activity|serine-type carboxypeptidase activity|innate immune response|proteolysis
CG18507	0	1	0	0	FLYBASE:FBgn0028527,GeneID:34775
CG18528	0	1	1	0	FLYBASE:FBgn0039189,GeneID:42906	tRNA modification GTPase GTPBP3, mitochondrial	GO:0005739,GO:0005525,GO:0003924,GO:0048568,GO:0030488,GO:0002098	mitochondrion|GTP binding|GTPase activity|embryonic organ development|tRNA methylation|tRNA wobble uridine modification
CG18538	0	0	1	0	FLYBASE:FBgn0034324,GeneID:37095
CG18539	0	0	1	0	FLYBASE:FBgn0034325,GeneID:37096
CG18540	1	1	0	0	FLYBASE:FBgn0034326,GeneID:37097
CG18542	1	0	0	0	FLYBASE:FBgn0037731,GeneID:41176
CG18547	0	1	1	0	FLYBASE:FBgn0037973,GeneID:41452	L-galactose dehydrogenase	GO:0005829,GO:0010349,GO:0006012,GO:0019853	cytosol|L-galactose dehydrogenase activity|galactose metabolic process|L-ascorbic acid biosynthetic process
CG18557	0	1	1	0	FLYBASE:FBgn0031470,GeneID:33483	Prostasin heavy chain	GO:0046658,GO:0005615,GO:0019897,GO:0016021,GO:0004252,GO:0008236,GO:0017080,GO:0010765,GO:0042493,GO:0051385,GO:0043434	anchored component of plasma membrane|extracellular space|extrinsic component of plasma membrane|integral component of membrane|serine-type endopeptidase activity|serine-type peptidase activity|sodium channel regulator activity|positive regulation of sodium ion transport|response to drug|response to mineralocorticoid|response to peptide hormone
CG18563	1	1	1	0	FLYBASE:FBgn0032639,GeneID:35050	Tryptase gamma heavy chain	GO:0016021,GO:0004252,GO:0008236	integral component of membrane|serine-type endopeptidase activity|serine-type peptidase activity
CG18577	1	1	1	0	FLYBASE:FBgn0037870,GeneID:41337
CG18581	0	0	1	0	FLYBASE:FBgn0036466,GeneID:39633
CG18585	0	1	1	0	FLYBASE:FBgn0031929,GeneID:34041	Zinc carboxypeptidase A 1	GO:0005615,GO:0004181,GO:0008270,GO:0007586	extracellular space|metallocarboxypeptidase activity|zinc ion binding|digestion
CG18586	0	1	1	0	FLYBASE:FBgn0035642,GeneID:38659	Luciferin 4-monooxygenase	GO:0005777,GO:0005524,GO:0046872,GO:0047077,GO:0008218	peroxisome|ATP binding|metal ion binding|Photinus-luciferin 4-monooxygenase (ATP-hydrolyzing) activity|bioluminescence
CG18598	0	0	1	0	FLYBASE:FBgn0038589,GeneID:42188
CG18600	0	1	1	0	FLYBASE:FBgn0038601,GeneID:42201	DNA-directed RNA polymerase I subunit rpa49	GO:0005736,GO:0003677,GO:0003899,GO:0006360	DNA-directed RNA polymerase I complex|DNA binding|DNA-directed RNA polymerase activity|transcription from RNA polymerase I promoter	dme00230,dme00240,dme03020	Purine metabolism|Pyrimidine metabolism|RNA polymerase
CG18607	0	1	1	0	FLYBASE:FBgn0034429,GeneID:37213	Dopamine N-acetyltransferase {ECO:0000312|EMBL:AAF47172.1}	GO:0005737,GO:0004059,GO:0004060,GO:0008080,GO:0006584,GO:0048066,GO:0042420,GO:0030187,GO:0046334,GO:0045187,GO:0042429,GO:0030431	cytoplasm|aralkylamine N-acetyltransferase activity|arylamine N-acetyltransferase activity|N-acetyltransferase activity|catecholamine metabolic process|developmental pigmentation|dopamine catabolic process|melatonin biosynthetic process|octopamine catabolic process|regulation of circadian sleep/wake cycle, sleep|serotonin catabolic process|sleep
CG18609	0	1	1	0	FLYBASE:FBgn0034382,GeneID:37158	Elongation of very long chain fatty acids protein F {ECO:0000305|PubMed:17360514}	GO:0016021,GO:0102336,GO:0102337,GO:0102338,GO:0009922,GO:0007619,GO:0030497,GO:0042810,GO:0042761	integral component of membrane|3-oxo-arachidoyl-CoA synthase activity|3-oxo-cerotoyl-CoA synthase activity|3-oxo-lignoceronyl-CoA synthase activity|fatty acid elongase activity|courtship behavior|fatty acid elongation|pheromone metabolic process|very long-chain fatty acid biosynthetic process	dme00062	Fatty acid elongation
CG18622	0	1	0	0	FLYBASE:FBgn0038460,GeneID:42044
CG18628	0	1	1	0	FLYBASE:FBgn0036091,GeneID:39205
CG18635	1	1	0	0	FLYBASE:FBgn0034279,GeneID:37031
CG18641	1	0	1	0	FLYBASE:FBgn0031426,GeneID:33429	Phospholipase A1 member A	GO:0005576,GO:0052689,GO:0016042	extracellular region|carboxylic ester hydrolase activity|lipid catabolic process
CG18643	0	0	1	0	FLYBASE:FBgn0037898,GeneID:41371	D-tyrosyl-tRNA(Tyr) deacylase 1	GO:0005737,GO:0005634,GO:0002161,GO:0051500,GO:0003677,GO:0046872,GO:0019478,GO:0006260,GO:0006399	cytoplasm|nucleus|aminoacyl-tRNA editing activity|D-tyrosyl-tRNA(Tyr) deacylase activity|DNA binding|metal ion binding|D-amino acid catabolic process|DNA replication|tRNA metabolic process
CG18649	1	0	1	0	FLYBASE:FBgn0036469,GeneID:39636
CG18673	0	0	1	0	FLYBASE:FBgn0040629,GeneID:50102	Putative carbonic anhydrase 5	GO:0005576,GO:0004089,GO:0008270,GO:0006730	extracellular region|carbonate dehydratase activity|zinc ion binding|one-carbon metabolic process	dme00910	Nitrogen metabolism
CG18744	1	1	1	0	FLYBASE:FBgn0042101,GeneID:59140	Arrestin domain-containing protein 3	GO:0005769,GO:0005764,GO:0005886,GO:0060613,GO:0031651,GO:0090327,GO:0044252,GO:0071879,GO:0051443,GO:0007165,GO:0043588,GO:0001659	early endosome|lysosome|plasma membrane|fat pad development|negative regulation of heat generation|negative regulation of locomotion involved in locomotory behavior|negative regulation of multicellular organismal metabolic process|positive regulation of adrenergic receptor signaling pathway|positive regulation of ubiquitin-protein transferase activity|signal transduction|skin development|temperat…
CG18745	1	1	1	0	FLYBASE:FBgn0042102,GeneID:59141	Arrestin domain-containing protein 3	GO:0005769,GO:0005768,GO:0005764,GO:0005886,GO:0031699,GO:0060613,GO:0031651,GO:0090327,GO:0044252,GO:0071879,GO:0051443,GO:0007165,GO:0043588,GO:0001659	early endosome|endosome|lysosome|plasma membrane|beta-3 adrenergic receptor binding|fat pad development|negative regulation of heat generation|negative regulation of locomotion involved in locomotory behavior|negative regulation of multicellular organismal metabolic process|positive regulation of adrenergic receptor signaling pathway|positive regulation of ubiquitin-protein transferase activity|s…
CG18746	0	1	1	0	FLYBASE:FBgn0042103,GeneID:59142	Arrestin domain-containing protein 3	GO:0005769,GO:0005764,GO:0005886,GO:0060613,GO:0031651,GO:0090327,GO:0044252,GO:0071879,GO:0051443,GO:0007165,GO:0043588,GO:0001659	early endosome|lysosome|plasma membrane|fat pad development|negative regulation of heat generation|negative regulation of locomotion involved in locomotory behavior|negative regulation of multicellular organismal metabolic process|positive regulation of adrenergic receptor signaling pathway|positive regulation of ubiquitin-protein transferase activity|signal transduction|skin development|temperat…
CG18747	0	1	1	0	FLYBASE:FBgn0042104,GeneID:59143	Arrestin domain-containing protein 3	GO:0005769,GO:0005764,GO:0005886,GO:0060613,GO:0031651,GO:0090327,GO:0044252,GO:0071879,GO:0051443,GO:0007165,GO:0043588,GO:0001659	early endosome|lysosome|plasma membrane|fat pad development|negative regulation of heat generation|negative regulation of locomotion involved in locomotory behavior|negative regulation of multicellular organismal metabolic process|positive regulation of adrenergic receptor signaling pathway|positive regulation of ubiquitin-protein transferase activity|signal transduction|skin development|temperat…
CG18748	1	1	1	0	FLYBASE:FBgn0042105,GeneID:59144	Arrestin domain-containing protein 2	GO:0031410,GO:0005886,GO:0007165	cytoplasmic vesicle|plasma membrane|signal transduction
CG18764	0	1	1	0	FLYBASE:FBgn0042205,GeneID:59239	Transcription factor Ouib {ECO:0000305|PubMed:26658797}	GO:0005634,GO:0003677,GO:0003700,GO:0008270,GO:0002168,GO:0045998,GO:0045944,GO:0006355,GO:0006351	nucleus|DNA binding|transcription factor activity, sequence-specific DNA binding|zinc ion binding|instar larval development|positive regulation of ecdysteroid biosynthetic process|positive regulation of transcription from RNA polymerase II promoter|regulation of transcription, DNA-templated|transcription, DNA-templated
CG18765	0	1	1	0	FLYBASE:FBgn0042110,GeneID:59149
CG18787	0	1	1	0	FLYBASE:FBgn0042125,GeneID:59163				dme03013	RNA transport
CG18812	0	1	0	0	FLYBASE:FBgn0042135,GeneID:59173	Protein GDAP2 homolog
CG18814	0	1	1	0	FLYBASE:FBgn0042137,GeneID:59175	Alcohol dehydrogenase 1	GO:0004022	alcohol dehydrogenase (NAD) activity
CG18869	1	1	1	0	FLYBASE:FBgn0042179,GeneID:59217	UDP-glucuronosyltransferase 3A1	GO:0016021,GO:0043231,GO:0015020,GO:0008194,GO:0009813,GO:0052696	integral component of membrane|intracellular membrane-bounded organelle|glucuronosyltransferase activity|UDP-glycosyltransferase activity|flavonoid biosynthetic process|flavonoid glucuronidation
CG18870	0	1	1	0	FLYBASE:FBgn0042180,GeneID:59218
CG1889	0	1	1	0	FLYBASE:FBgn0030164,GeneID:31928	Tenascin-R	GO:0005578,GO:0007155,GO:0050767	proteinaceous extracellular matrix|cell adhesion|regulation of neurogenesis
CG1890	0	1	1	0	FLYBASE:FBgn0039869,GeneID:43737	Tubulin-specific chaperone A	GO:0005737,GO:0070062,GO:0005874,GO:0015630,GO:0005730,GO:0044822,GO:0007023,GO:0007021	cytoplasm|extracellular exosome|microtubule|microtubule cytoskeleton|nucleolus|poly(A) RNA binding|post-chaperonin tubulin folding pathway|tubulin complex assembly
CG1896	0	1	1	0	FLYBASE:FBgn0039870,GeneID:43738
CG1909	0	1	1	0	FLYBASE:FBgn0039911,GeneID:43800	43 kDa receptor-associated protein of the synapse homolog	GO:0045202,GO:0008270,GO:0007268	synapse|zinc ion binding|chemical synaptic transmission
CG1941	0	1	1	0	FLYBASE:FBgn0033214,GeneID:35718	2-acylglycerol O-acyltransferase 2-A	GO:0005789,GO:0016021,GO:0003846,GO:0006071,GO:0019432	endoplasmic reticulum membrane|integral component of membrane|2-acylglycerol O-acyltransferase activity|glycerol metabolic process|triglyceride biosynthetic process
CG1942	1	0	0	0	FLYBASE:FBgn0033215,GeneID:35719	Diacylglycerol O-acyltransferase 2	GO:0005789,GO:0016021,GO:0005811,GO:0016407,GO:0004144,GO:0006651,GO:0006071,GO:0019432	endoplasmic reticulum membrane|integral component of membrane|lipid particle|acetyltransferase activity|diacylglycerol O-acyltransferase activity|diacylglycerol biosynthetic process|glycerol metabolic process|triglyceride biosynthetic process
CG1943	0	1	1	0	FLYBASE:FBgn0037468,GeneID:40844
CG1946	1	1	1	0	FLYBASE:FBgn0033216,GeneID:35720	2-acylglycerol O-acyltransferase 2	GO:0005783,GO:0005789,GO:0016021,GO:0003846,GO:0016407,GO:0006651,GO:0006071,GO:0050892,GO:0006629,GO:0046462,GO:0019432	endoplasmic reticulum|endoplasmic reticulum membrane|integral component of membrane|2-acylglycerol O-acyltransferase activity|acetyltransferase activity|diacylglycerol biosynthetic process|glycerol metabolic process|intestinal absorption|lipid metabolic process|monoacylglycerol metabolic process|triglyceride biosynthetic process
CG1951	0	1	0	0	FLYBASE:FBgn0039623,GeneID:43423	SCY1-like protein 2	GO:0030136,GO:0010008,GO:0005794,GO:0048471,GO:0005524,GO:0004672,GO:0005102,GO:0008333,GO:0090090,GO:2000370,GO:0002092,GO:2000286	clathrin-coated vesicle|endosome membrane|Golgi apparatus|perinuclear region of cytoplasm|ATP binding|protein kinase activity|receptor binding|endosome to lysosome transport|negative regulation of canonical Wnt signaling pathway|positive regulation of clathrin-dependent endocytosis|positive regulation of receptor internalization|receptor internalization involved in canonical Wnt signaling pathway
CG1969	0	1	0	0	FLYBASE:FBgn0039690,GeneID:43504	Probable glucosamine 6-phosphate N-acetyltransferase	GO:0004343,GO:0006048	glucosamine 6-phosphate N-acetyltransferase activity|UDP-N-acetylglucosamine biosynthetic process
CG1979	0	1	1	0	FLYBASE:FBgn0026563,GeneID:40837
CG1998	0	1	1	0	FLYBASE:FBgn0030485,GeneID:32300	Fatty acid hydroxylase domain-containing protein 2	GO:0016021,GO:0005506,GO:0016491,GO:0006633	integral component of membrane|iron ion binding|oxidoreductase activity|fatty acid biosynthetic process
CG2010	0	1	1	0	FLYBASE:FBgn0039667,GeneID:43475	F-box/LRR-repeat protein 7	GO:0005737,GO:0005815,GO:0016567	cytoplasm|microtubule organizing center|protein ubiquitination
CG2016	0	1	1	0	FLYBASE:FBgn0250839,GeneID:40612	Circadian clock-controlled protein	GO:0005615,GO:0007623,GO:0032504	extracellular space|circadian rhythm|multicellular organism reproduction
CG2017	0	1	0	0	FLYBASE:FBgn0037391,GeneID:40733	GTP-binding protein 2	GO:0005622,GO:0043231,GO:0005525,GO:0003924,GO:0003746	intracellular|intracellular membrane-bounded organelle|GTP binding|GTPase activity|translation elongation factor activity
CG2023	0	1	0	0	FLYBASE:FBgn0037383,GeneID:40724	Vesicle transport protein SEC20	GO:0005737,GO:0005783,GO:0005789,GO:0000139,GO:0016021,GO:0043231,GO:0005739,GO:0005635,GO:0031201,GO:0005484,GO:0006915,GO:0006914,GO:0016320,GO:0007029,GO:0015031,GO:0016192	cytoplasm|endoplasmic reticulum|endoplasmic reticulum membrane|Golgi membrane|integral component of membrane|intracellular membrane-bounded organelle|mitochondrion|nuclear envelope|SNARE complex|SNAP receptor activity|apoptotic process|autophagy|endoplasmic reticulum membrane fusion|endoplasmic reticulum organization|protein transport|vesicle-mediated transport
CG2034	0	1	1	0	FLYBASE:FBgn0015359,GeneID:38287
CG2061	0	1	1	0	FLYBASE:FBgn0027498,GeneID:32042	LanC-like protein 3 homolog	GO:0005886,GO:0003824,GO:0007165	plasma membrane|catalytic activity|signal transduction
CG2065	0	1	1	0	FLYBASE:FBgn0033204,GeneID:35707	Retinol dehydrogenase 12	GO:0005622,GO:0060342,GO:0052650,GO:0004745,GO:0045494,GO:0050896,GO:0001523,GO:0042572,GO:0007601	intracellular|photoreceptor inner segment membrane|NADP-retinol dehydrogenase activity|retinol dehydrogenase activity|photoreceptor cell maintenance|response to stimulus|retinoid metabolic process|retinol metabolic process|visual perception
CG2070	0	1	1	0	FLYBASE:FBgn0033203,GeneID:35706	Retinol dehydrogenase 13	GO:0005743,GO:0052650,GO:0016491,GO:0042462,GO:0009644,GO:0010842	mitochondrial inner membrane|NADP-retinol dehydrogenase activity|oxidoreductase activity|eye photoreceptor cell development|response to high light intensity|retina layer formation
CG2076	0	1	1	0	FLYBASE:FBgn0030263,GeneID:32041	Growth hormone-inducible transmembrane protein	GO:0070062,GO:0016021,GO:0005743,GO:0006915	extracellular exosome|integral component of membrane|mitochondrial inner membrane|apoptotic process
CG2082	0	1	1	0	FLYBASE:FBgn0027608,GeneID:40713	Uncharacterized protein ZK1073.1	GO:0005737,GO:0007165	cytoplasm|signal transduction
CG2091	0	1	1	0	FLYBASE:FBgn0037372,GeneID:40711	m7GpppX diphosphatase	GO:0005737,GO:0000932,GO:0005739,GO:0005654,GO:0005634,GO:0050072,GO:0000340,GO:0036245,GO:0000290,GO:0045292,GO:0043069	cytoplasm|cytoplasmic mRNA processing body|mitochondrion|nucleoplasm|nucleus|m7G(5')pppN diphosphatase activity|RNA 7-methylguanosine cap binding|cellular response to menadione|deadenylation-dependent decapping of nuclear-transcribed mRNA|mRNA cis splicing, via spliceosome|negative regulation of programmed cell death
CG2100	0	1	1	0	FLYBASE:FBgn0037369,GeneID:40707	CCA tRNA nucleotidyltransferase 1, mitochondrial	GO:0005622,GO:0005759,GO:0005739,GO:0005654,GO:0005524,GO:0052929,GO:0052928,GO:0052927,GO:0034062,GO:0004810,GO:0000049,GO:1990180,GO:0006626,GO:0042780,GO:0001680	intracellular|mitochondrial matrix|mitochondrion|nucleoplasm|ATP binding|ATP:3'-cytidine-cytidine-tRNA adenylyltransferase activity|CTP:3'-cytidine-tRNA cytidylyltransferase activity|CTP:tRNA cytidylyltransferase activity|RNA polymerase activity|tRNA adenylyltransferase activity|tRNA binding|mitochondrial tRNA 3'-end processing|protein targeting to mitochondrion|tRNA 3'-end processing|tRNA 3'-ter…
CG2120	0	1	1	0	FLYBASE:FBgn0030005,GeneID:31737	Zinc finger protein 227	GO:0005634,GO:0003677,GO:0046872,GO:0003700,GO:0006355,GO:0006351	nucleus|DNA binding|metal ion binding|transcription factor activity, sequence-specific DNA binding|regulation of transcription, DNA-templated|transcription, DNA-templated
CG2121	0	1	1	0	FLYBASE:FBgn0033289,GeneID:35814	UNC93-like protein	GO:0016021,GO:0005886,GO:0055120,GO:0015459,GO:0006937,GO:0043266	integral component of membrane|plasma membrane|striated muscle dense body|potassium channel regulator activity|regulation of muscle contraction|regulation of potassium ion transport
CG2126	0	1	1	0	FLYBASE:FBgn0039876,GeneID:43748	JNK1/MAPK8-associated membrane protein	GO:0005789,GO:0016021,GO:0031625,GO:0030433,GO:0006986	endoplasmic reticulum membrane|integral component of membrane|ubiquitin protein ligase binding|ER-associated ubiquitin-dependent protein catabolic process|response to unfolded protein
CG2129	0	1	1	0	FLYBASE:FBgn0030008,GeneID:31741	Zinc finger protein 26	GO:0005634,GO:0003677,GO:0046872,GO:0003700,GO:0006355	nucleus|DNA binding|metal ion binding|transcription factor activity, sequence-specific DNA binding|regulation of transcription, DNA-templated
CG2145	1	1	1	0	FLYBASE:FBgn0030251,GeneID:32027	Poly(U)-specific endoribonuclease homolog	GO:0005576,GO:0004521,GO:0046872,GO:0003723,GO:0090502	extracellular region|endoribonuclease activity|metal ion binding|RNA binding|RNA phosphodiester bond hydrolysis, endonucleolytic
CG2147	0	1	1	0	FLYBASE:FBgn0030025,GeneID:31759
CG2182	0	1	1	0	FLYBASE:FBgn0037360,GeneID:40697	Gametogenetin-binding protein 2-like	GO:0005737,GO:0005634	cytoplasm|nucleus
CG2186	0	1	0	0	FLYBASE:FBgn0030243,GeneID:32017
CG2199	0	1	1	0	FLYBASE:FBgn0035213,GeneID:38159	Zinc finger protein CG2199	GO:0005634,GO:0003677,GO:0046872,GO:0006355,GO:0006351	nucleus|DNA binding|metal ion binding|regulation of transcription, DNA-templated|transcription, DNA-templated
CG2202	0	1	0	0	FLYBASE:FBgn0030240,GeneID:32014	Zinc finger protein 568	GO:0005634,GO:0003677,GO:0046872,GO:0003700,GO:0007275,GO:0006355,GO:0006351	nucleus|DNA binding|metal ion binding|transcription factor activity, sequence-specific DNA binding|multicellular organism development|regulation of transcription, DNA-templated|transcription, DNA-templated
CG2211	0	1	0	0	FLYBASE:FBgn0035211,GeneID:38157
CG2218	0	1	1	0	FLYBASE:FBgn0039767,GeneID:43611	RING finger protein 37 {ECO:0000305}	GO:0016604,GO:0005634,GO:0016874,GO:0031625,GO:0034450,GO:0008270,GO:0000209	nuclear body|nucleus|ligase activity|ubiquitin protein ligase binding|ubiquitin-ubiquitin ligase activity|zinc ion binding|protein polyubiquitination
CG2233	0	1	0	0	FLYBASE:FBgn0029990,GeneID:31721
CG2246	0	1	0	0	FLYBASE:FBgn0039790,GeneID:43637	Phosphoribosyl pyrophosphate synthase-associated protein 2	GO:0000287,GO:0004749,GO:0009116,GO:0009165	magnesium ion binding|ribose phosphate diphosphokinase activity|nucleoside metabolic process|nucleotide biosynthetic process
CG2247	0	1	1	0	FLYBASE:FBgn0030320,GeneID:32111
CG2254	0	1	1	0	FLYBASE:FBgn0029994,GeneID:31726	Short-chain dehydrogenase/reductase family 16C member 6	GO:0016491	oxidoreductase activity
CG2258	0	1	1	0	FLYBASE:FBgn0029997,GeneID:31729	NCK-interacting protein with SH3 domain
CG2260	0	1	1	0	FLYBASE:FBgn0030000,GeneID:31732	WD repeat-containing protein 46	GO:0030686,GO:0005730,GO:0032040,GO:0000462	90S preribosome|nucleolus|small-subunit processome|maturation of SSU-rRNA from tricistronic rRNA transcript (SSU-rRNA, 5.8S rRNA, LSU-rRNA)
CG2269	1	1	1	0	FLYBASE:FBgn0033484,GeneID:36056
CG2278	0	0	1	0	FLYBASE:FBgn0030017,GeneID:31751
CG2321	0	1	1	0	FLYBASE:FBgn0039663,GeneID:43471	Uncharacterized protein C2orf42 homolog
CG2371	0	1	1	0	FLYBASE:FBgn0030323,GeneID:32116	COMM domain-containing protein 10	GO:0005737,GO:0005634,GO:0006355,GO:0006351	cytoplasm|nucleus|regulation of transcription, DNA-templated|transcription, DNA-templated
CG2444	0	1	1	0	FLYBASE:FBgn0030326,GeneID:32121
CG2519	0	1	0	0	FLYBASE:FBgn0037336,GeneID:40666
CG2556	0	1	0	0	FLYBASE:FBgn0030396,GeneID:32201
CG2608	0	1	1	0	FLYBASE:FBgn0032870,GeneID:35323	Sperm-associated antigen 7	GO:0005634,GO:0003676	nucleus|nucleic acid binding
CG2614	0	1	0	0	FLYBASE:FBgn0032873,GeneID:35326	Methyltransferase-like protein 13	GO:0008168	methyltransferase activity
CG2617	0	1	1	0	FLYBASE:FBgn0032877,GeneID:35331	Probable E3 ubiquitin-protein ligase LUL4
CG2650	1	1	1	0	FLYBASE:FBgn0000092,GeneID:31252	Circadian clock-controlled protein	GO:0005615,GO:0007623,GO:0032504	extracellular space|circadian rhythm|multicellular organism reproduction
CG2662	0	1	1	0	FLYBASE:FBgn0024993,GeneID:31254	Atherin	GO:0005737,GO:0005576	cytoplasm|extracellular region
CG2678	0	1	1	0	FLYBASE:FBgn0014931,GeneID:40937	Uncharacterized zinc finger protein CG2678	GO:0005829,GO:0005634,GO:0003677,GO:0003700,GO:0008270,GO:0048813,GO:0006355,GO:0006351	cytosol|nucleus|DNA binding|transcription factor activity, sequence-specific DNA binding|zinc ion binding|dendrite morphogenesis|regulation of transcription, DNA-templated|transcription, DNA-templated
CG2680	0	1	1	0	FLYBASE:FBgn0024995,GeneID:31257	Phosphoglycolate phosphatase 2	GO:0009507,GO:0005829,GO:0016791,GO:0008967,GO:0004674,GO:0016311	chloroplast|cytosol|phosphatase activity|phosphoglycolate phosphatase activity|protein serine/threonine kinase activity|dephosphorylation
CG2681	0	1	1	0	FLYBASE:FBgn0024997,GeneID:31258	Probable E3 ubiquitin-protein ligase sinah	GO:0005737,GO:0005634,GO:0016874,GO:0061630,GO:0004842,GO:0008270,GO:0006915,GO:0010498,GO:0043161,GO:0042787,GO:0045676,GO:0007423	cytoplasm|nucleus|ligase activity|ubiquitin protein ligase activity|ubiquitin-protein transferase activity|zinc ion binding|apoptotic process|proteasomal protein catabolic process|proteasome-mediated ubiquitin-dependent protein catabolic process|protein ubiquitination involved in ubiquitin-dependent protein catabolic process|regulation of R7 cell differentiation|sensory organ development
CG2685	0	1	1	0	FLYBASE:FBgn0024998,GeneID:31259	WW domain-binding protein 11	GO:0005737,GO:0005681,GO:0045292,GO:0006364	cytoplasm|spliceosomal complex|mRNA cis splicing, via spliceosome|rRNA processing
CG2691	0	1	1	0	FLYBASE:FBgn0030504,GeneID:32320	RRP12-like protein	GO:0005634,GO:0048812	nucleus|neuron projection morphogenesis
CG2694	0	1	1	0	FLYBASE:FBgn0024991,GeneID:31260
CG2712	0	1	1	0	FLYBASE:FBgn0024975,GeneID:31267	Zinc finger protein 227	GO:0005634,GO:0003677,GO:0046872,GO:0003700,GO:0006355,GO:0006351	nucleus|DNA binding|metal ion binding|transcription factor activity, sequence-specific DNA binding|regulation of transcription, DNA-templated|transcription, DNA-templated
CG2736	0	1	1	0	FLYBASE:FBgn0035090,GeneID:37998	Lysosome membrane protein 2	GO:0070062,GO:0005925,GO:0016021,GO:0031902,GO:0043202,GO:0005765,GO:0016020,GO:0019899,GO:0001618,GO:0010976,GO:0006622,GO:1904978,GO:1905123,GO:1905671	extracellular exosome|focal adhesion|integral component of membrane|late endosome membrane|lysosomal lumen|lysosomal membrane|membrane|enzyme binding|virus receptor activity|positive regulation of neuron projection development|protein targeting to lysosome|regulation of endosome organization|regulation of glucosylceramidase activity|regulation of lysosome organization
CG2747	0	1	0	0	FLYBASE:FBgn0037541,GeneID:40950	HEAT repeat-containing protein 5B
CG2765	0	1	1	0	FLYBASE:FBgn0035087,GeneID:37994
CG2772	1	1	1	0	FLYBASE:FBgn0031533,GeneID:33559	Lipase 3	GO:0016788,GO:0016042	hydrolase activity, acting on ester bonds|lipid catabolic process
CG2781	0	1	1	0	FLYBASE:FBgn0037534,GeneID:40943	Elongation of very long chain fatty acids protein AAEL008004	GO:0030176,GO:0102336,GO:0102337,GO:0102338,GO:0006633	integral component of endoplasmic reticulum membrane|3-oxo-arachidoyl-CoA synthase activity|3-oxo-cerotoyl-CoA synthase activity|3-oxo-lignoceronyl-CoA synthase activity|fatty acid biosynthetic process
CG2816	1	1	0	0	FLYBASE:FBgn0031564,GeneID:33595	Chymotrypsin inhibitor SCI-III	GO:0004867	serine-type endopeptidase inhibitor activity
CG2837	0	1	1	0	FLYBASE:FBgn0031646,GeneID:33696
CG2839	0	1	1	0	FLYBASE:FBgn0031273,GeneID:33244	Accessory gland protein Acp29AB	GO:0005615,GO:0030246,GO:0005534,GO:0007610,GO:0032504,GO:0046692,GO:0046693	extracellular space|carbohydrate binding|galactose binding|behavior|multicellular organism reproduction|sperm competition|sperm storage
CG2852	0	1	0	0	FLYBASE:FBgn0034753,GeneID:37591	Peptidyl-prolyl cis-trans isomerase 6	GO:0003755,GO:0006457	peptidyl-prolyl cis-trans isomerase activity|protein folding
CG2861	0	1	0	0	FLYBASE:FBgn0029728,GeneID:31414
CG2862	0	0	1	0	FLYBASE:FBgn0031459,GeneID:33471	Histidine triad nucleotide-binding protein 1	GO:0005737,GO:0070062,GO:0000118,GO:0005886,GO:0016787,GO:0000166,GO:0072332,GO:0050850,GO:0009154,GO:0006355,GO:0006351	cytoplasm|extracellular exosome|histone deacetylase complex|plasma membrane|hydrolase activity|nucleotide binding|intrinsic apoptotic signaling pathway by p53 class mediator|positive regulation of calcium-mediated signaling|purine ribonucleotide catabolic process|regulation of transcription, DNA-templated|transcription, DNA-templated
CG2865	0	1	1	0	FLYBASE:FBgn0023526,GeneID:31217
CG2875	0	1	1	0	FLYBASE:FBgn0029672,GeneID:31326	Nucleolar complex protein 4 homolog B	GO:0016021,GO:0031965,GO:0005730,GO:0042254	integral component of membrane|nuclear membrane|nucleolus|ribosome biogenesis
CG2898	0	1	1	0	FLYBASE:FBgn0030195,GeneID:31966
CG2924	0	1	1	0	FLYBASE:FBgn0023528,GeneID:31214	Ubiquitin-conjugating enzyme E2 Q2	GO:0005737,GO:0005524,GO:0004842,GO:0070936	cytoplasm|ATP binding|ubiquitin-protein transferase activity|protein K48-linked ubiquitination
[truncated: 5,349 more rows]
